# Supplementary material for: Multisite regulation integrates multimodal context in sensory circuits to control persistent behavioral states in C. elegans
Source: Nat Commun. 2023 May 26;14:3052. doi: 10.1038/s41467-023-38685-1 (PMC10220067; doi:10.1038/s41467-023-38685-1)
Supplement: Supplementary file 5 — Supplementary Data 1 [file 41467_2023_38685_MOESM5_ESM.xlsx]

## Sheet: Parameter_description
Parameters	Modified from Tierpsy tracker output descriptions (https://github.com/Tierpsy/tierpsy-tracker/blob/development/docs/OUTPUTS.md)	Modified detailed parameter description from the supplementary information of Yemini et al.
head_bend_mean_abs neck_bend_mean_abs midbody_bend_mean_abs hips_bend_mean_abs tail_bend_mean_abs head_bend_sd_abs neck_bend_sd_abs midbody_bend_sd_abs hips_bend_sd_abs tail_bend_sd_abs	mean and standard deviation of the angles along the skeleton for each worm body region.	Worm bending is measured using the supplementary angles to the bends formed along the skeleton, with each skeleton point serving as the vertex to its respective bend. The supplementary angle can also beexpressed as the difference in tangent angles at the skeleton point. The supplementary angle provides an intuitive measurement. Straight, unbent worms have an angle of 0°. Right angles are 90°. And…
bend_count	the number of kinks (bends) in the skeleton.	The bend count is a rough measure of the number of bends along the worm. The supplementary skeleton angles are measured during segmentation and signed to reflect their dorsal-ventral orientation. These angles are convolved with a Gaussian filter, 1/12 the length of the skeleton, with a width defined by the Matlab “gausswin” function’s default α of 2.5 and normalized such that the filter integrate…
eigen_projection_1_abs eigen_projection_2_abs eigen_projection_3_abs eigen_projection_4_abs eigen_projection_5_abs eigen_projection_6_abs	eigenworm coefficients calculated using the Stephens et al., 2008 method. The eigenworms are calculated by applying PCA to the angles between each subsequent skeleton point (an orientation-invariant representation). The PCA components are calculated on wild-type skeletons, and account for roughly 95% of the variance in N2 shapes. Another way of looking at this is that the worm shape is compressed…	48 tangent angles are calculated along the skeleton and rotated to have a mean angle of zero. Principal components analysis is performed on the pooled angle data and we keep the 6 principal components (or eigenworms) that capture the most variance. The first eigenworm roughly corresponds to body curvature. The next two eigenworms are akin to sine and cosine waves encoding the travelling wave duri…
head_crawling_amplitude_abs tail_crawling_amplitude_abs midbody_crawling_amplitude_abs head_crawling_frequency_abs midbody_crawling_frequency_abs tail_crawling_frequency_abs	amplitude and frequency of the largest peak of the fourier transform over a time window of the body part bend_mean.	Worm crawling is expressed as both an amplitude and frequency. These features were measured instantaneously at the head, midbody, and tail. Crawling is only measured during forward and backward motion states. The worm bend mean angles (described in the section on “Posture”) show a roughly periodic signal as the crawling wave travels along the worm’s body. This wave can be asymmetric due to differ…
midbody_dwelling	time duration of the body part (midbody) spend in a specific region of the plate. The worm path is subdivided in uniform grids where each element diagonal is equal to the body part mean width. The stored vector contains the time spend in each grid, excluding the grids that the body part never visited.	The worm dwelling is computed for the head, midbody, tail, and the entire worm. The worm’s width is assumed to be the mean of its head, midbody, and tail widths across all frames. The skeleton’s minimum and maximum location, for the x and y axes, is used to create a rectangular boundary. This boundary is subdivided into a grid wherein each grid square has a diagonal the same length as the worm’s …
midbody_speed_abs	speed respect to the midbody centroid.
midbody_motion_direction_abs	angular speed of the midbody.
foraging_amplitude_abs	the largest foraging angle measured (nose bend) prior to returning to a straight, unbent position.
foraging_speed_abs	foraging angular speed. It quantifies how fast the nose is moving.
path_range	distance of the worm’s midbody from the path centroid.
path_curvature_abs	the angle of the worm's path divided by the distance travelled.
omega_turns_time	time durations of each omega turn event.
inter_omega_turns_time	time between different omega turn events.
omega_turns_frequency	how often omega turn event occurs per time unit (n_events/total_time)
omega_turns_time_ratio	ratio between the time spend at the omega turn event over the total trajectory time.
forward_time	time durations of each forward movement event.
inter_forward_time	time between different forward movement events.
forward_frequency	how often forward movement event occurs per time unit (n_events/total_time)
forward_time_ratio	ratio between the time spend at the forward movement event over the total trajectory time.
paused_time	time durations of each pause event.
inter_paused_time	time between different pause events.
paused_frequency	how often pause event occurs per time unit (n_events/total_time)
paused_time_ratio	ratio between the time spend at the pause event over the total trajectory time.
backward_time	time durations of each backward movement event.
inter_backward_time	time between different backward movement events.
backward_frequency	how often backward movement event occurs per time unit (n_events/total_time)
backward_time_ratio	ratio between the time spend at the backward movement event over the total trajectory time.
forward_speed_length_normalized	midbody speed of forward locomotion divided by length of animal
Defining motion modes
omega turns	the worm bends are used to find a contiguous sequence of frames wherein a large bend travels from the worm’s head, through its midbody, to its tail. The worm’s body is separated into three equal parts from its head to its tail. The mean supplementary angle is measured along each third. For omega turns, this angle must initially exceed 30° at the first but not the last third of the body (the head …
forward movement	the worm is moving in forward motion. It is defined over a period of 0.5 seconds where the worm travels at least 5% of its mean length and its speed is at least 5% of its length per second. The worm must maintain this conditions almost continuously with interruptions not longer than 0.25 seconds (the interruptions allow for quick contradictory movements such as head withdrawal, body contractions,…
pause	the worm is moving motion is paused. It is defined over a period of 0.5 seconds where the forward and backward speed does not exceed 2.5% of the worms length per second. Similarly to forward the maximum permissible interruption must be less than 0.25 seconds.
backward movement	the worm is moving in backward motion. Same as forward except the midbody speed sign must be negative.
