# Supplementary material for: Multisite regulation integrates multimodal context in sensory circuits to control persistent behavioral states in C. elegans
Source: Nat Commun. 2023 May 26;14:3052. doi: 10.1038/s41467-023-38685-1 (PMC10220067; doi:10.1038/s41467-023-38685-1)
Supplement: Supplementary file 6 — Supplementary Data 2 [file 41467_2023_38685_MOESM6_ESM.xlsx]

## Sheet: Trajectory simulations
	Instructions
	1) Enter 4 input values below (yellow box). Input values used in Thapliyal et al. are in the 'input values' sheet
	2) Refresh calculation (Formulas->Calculate now; or F9 shortcut)
	3) Examine the output:
	- summary values for 1-min 'diffusion' simulations of 200 worms (green cells below)
	- plots of 10/15 random trajectories (coordinate plots, right)
	- plots of the evolution of the distance to start and the path length (traces, further right)
	4) Each subsequent refresh will report a new simulation with a new batch of 200 worms
	Inputs				Illustration of 10 trajectories starting at coordinate 100:100 (mm)																Illustration of 15 trajectories starting at coordinate 100:100 (mm) with simpler layout																				Displacement
	Speed when moving forward (mm/s)	0.191124
	Probability of reversal (s-1)	0.0302932																					15 fed	25 fed	15 starved	25 starved
	Probability of omega (s-1)	0.140686																				Speed (mm/s)	0.0600528	0.0625039	0.0975436	0.191124
	Probability of pausing (s-1)	0.199369																				Backward freq	0.0391396	0.0358604	0.0275003	0.0302932
																						Omega turn freq	0.0148641	0.0164526	0.0243505	0.140686
	Output summary metrics of 200 simulated worms																					Pausing	0.669332	0.698217	0.21433	0.199369
	Average distance to start (1 min) (displacement)	3.71217
	Average summed path distance (1 min) (distance)	9.04207																				Midbody Speed (mm/s)	0.0600528	0.0625039	0.102324	0.191124
																						Speed when moving infered over 60 s	0.0492677	0.0558262	0.0975436	0.220957
																						Speed infered from track coordinate over 60 s (mm/s)	0.0162912	0.0168474	0.0766372	0.176905
																						Real dist over 60 s (mm)	0.977475	1.01084	4.59823	10.6143
																						Real dist over 60 s (pixel)	101.82	105.296	478.982	1105.65
			Time (s)	0	1	2	3	4	5	6	7	8	9	10	11	12	13	14	15	16	17	18	19	20	21	22	23	24	25	26	27	28	29	30	31	32	33	34	35	36	37	38	39	40	41	42	43	44	45
			Distance to start mean	0	0.150988	0.295559	0.427775	0.561053	0.693713	0.799538	0.897626	0.981395	1.052	1.12624	1.19546	1.26252	1.3336	1.40636	1.48894	1.56671	1.64872	1.72176	1.79504	1.87114	1.95003	2.01718	2.07947	2.13966	2.20055	2.26632	2.32022	2.38152	2.42693	2.47527	2.52373	2.57207	2.61417	2.66791	2.70418	2.75909	2.80305	2.85297	2.89838	2.93398	2.96855	3.00943	3.04206	3.07707	3.11488
			quartile 1	0	0.040136	0.0866889	0.145597	0.19386	0.139058	0.156082	0.214293	0.233921	0.274384	0.322385	0.347085	0.430541	0.367559	0.383113	0.416702	0.506377	0.502754	0.57791	0.589165	0.620931	0.640323	0.618293	0.632032	0.617094	0.584681	0.65419	0.673848	0.700139	0.721908	0.728159	0.810013	0.845185	0.899515	0.934808	0.934181	0.897651	0.865821	0.851234	0.863629	0.881132	0.903601	0.938476	0.988284	1.00257	1.06993
			quartile 3	0	-0.040136	0.104435	0.0455272	0.150433	0.120341	0.121973	0.14881	0.193091	0.219602	0.274134	0.292615	0.36557	0.424378	0.48269	0.480216	0.480156	0.504222	0.502422	0.545855	0.587802	0.603334	0.600432	0.637189	0.608372	0.664277	0.691952	0.710153	0.736462	0.809843	0.835375	0.88825	0.899555	0.88542	0.880484	0.924367	0.90503	0.939827	0.93183	0.980793	1.01048	1.04632	1.05364	1.068	1.0328	1.06971
			Summed distance mean	0	0.150988	0.310576	0.470165	0.63262	0.798898	0.953708	1.10756	1.26046	1.41336	1.56339	1.72011	1.86155	2.01349	2.16639	2.32884	2.48557	2.64993	2.80188	2.94713	3.10959	3.26631	3.42207	3.57593	3.72309	3.87313	4.03462	4.18083	4.3366	4.48568	4.64144	4.7953	4.95106	5.10014	5.26355	5.40976	5.5617	5.71078	5.86559	6.01658	6.15706	6.30518	6.46094	6.60811	6.76005	6.91964
			quartile 1	0	0.040136	0.0716714	0.103207	0.131875	0.156722	0.193035	0.230304	0.0774052	0.11563	0.156722	0.191124	0.240816	0.279996	0.127097	0.155766	0.190168	0.216926	0.256106	0.301976	0.330644	0.173923	0.209281	0.24655	0.290508	0.3316	0.361224	0.215014	0.250372	0.29242	0.327777	0.365047	0.400404	0.251328	0.279041	0.323955	0.363135	0.405183	0.250372	0.290508	0.341156	0.384159	0.419517	0.272352	0.311532	0.343067
			quartile 3	0	-0.040136	0.119452	0.087917	0.0592484	0.0344023	0.189213	0.151943	0.113719	0.0754939	0.225526	0.191124	0.141432	0.102251	0.25515	0.226482	0.192079	0.165322	0.126142	0.271396	0.242727	0.208325	0.172967	0.326822	0.282863	0.241772	0.212147	0.215014	0.322999	0.280952	0.245594	0.208325	0.364091	0.322044	0.294331	0.249417	0.40136	0.359313	0.322999	0.282863	0.423339	0.380336	0.344979	0.30102	0.452964	0.421428
	Output metrics at every 1 s timepoint for the 200 worms
		Worm1	Distance to start	0	0.191124	0.191124	0.191124	0.366639	0.552609	0.741205	0.741205	0.930834	0.930834	1.12097	1.31139	1.50199	1.69271	1.69271	1.88352	2.07438	2.25865	2.44398	2.63013	2.63013	2.81696	2.81696	3.00432	3.19213	3.38031	3.38031	3.19556	3.19556	3.03088	2.86948	2.86948	2.71195	2.55901	2.41151	2.27053	2.27053	2.13736	2.01354	1.90091	1.80156	1.7178	1.652	1.652	1.60637	1.58266
		Worm2	Distance to start	0	0.191124	0.382248	0.573372	0.573372	0.764495	0.955619	0.938536	0.747416	0.556299	0.365189	0.174109	0.331303	0.512119	0.512119	0.698446	0.67867	0.71163	0.790757	0.90401	1.0403	1.19175	1.35329	1.35329	1.52169	1.69492	1.87164	2.05095	2.12457	2.21229	2.31252	2.31252	2.4237	2.5444	2.42963	2.32492	2.18136	2.03936	1.90598	1.78313	1.67314	1.57871	1.50276	1.31231	1.12209	0.993846
		Worm3	Distance to start	0	0.191124	0.191124	0.382248	0.573372	0.764495	0.764495	0.764495	0.764495	0.783339	0.846074	0.943992	0.943992	1.06745	1.06745	1.20866	1.37479	1.37479	1.54671	1.54671	1.72268	1.55512	1.39364	1.39364	1.24062	1.27495	1.33601	1.42036	1.52412	1.64364	1.77573	1.91779	2.06777	2.06777	2.11643	2.18082	2.25958	2.35127	2.45445	2.56773	2.68983	2.81961	2.95605	2.95605	2.95605	3.09829
		Worm4	Distance to start	0	0.191124	0.382248	0.573372	0.764495	0.764495	0.955619	1.14674	1.33787	1.33787	1.52899	1.72011	1.91124	1.91124	2.10236	2.07879	2.07265	2.0841	2.11284	2.15819	2.33931	2.52191	2.46936	2.43074	2.40673	2.39775	2.40399	2.42532	2.46135	2.51144	2.57478	2.74724	2.92203	3.09874	3.27707	3.45677	3.63764	3.8195	4.00223	4.00223	4.1857	4.1857	3.99619	3.80683	3.61765	3.4287
		Worm5	Distance to start	0	0.191124	0.382248	0.573372	0.759228	0.912625	1.07815	1.25099	1.10797	0.981471	0.981471	0.955452	0.967238	0.967238	0.967238	1.01551	1.09546	1.20078	1.32543	1.32543	1.40523	1.50521	1.62163	1.75122	1.75122	1.75122	1.75122	1.61363	1.61363	1.61363	1.48792	1.37733	1.28578	1.41724	1.56108	1.71418	1.87428	1.87428	2.03972	1.92599	1.82523	1.7397	1.7397	1.85873	1.98903	2.12853
		Worm6	Distance to start	0	0	0.191124	0.382248	0.573372	0.764495	0.955619	1.14674	1.33787	1.52899	1.52899	1.72011	1.72011	1.88488	2.05422	2.22708	2.40272	2.58055	2.76017	2.94123	2.94123	2.94123	2.79788	2.83464	3.01016	2.90794	2.90794	2.81501	2.7323	2.66078	2.66078	2.66078	2.66078	2.5747	2.5003	2.43863	2.53866	2.47803	2.43094	2.43094	2.39821	2.39821	2.38042	2.38042	2.3779	2.39071
		Worm7	Distance to start	0	0	0.191124	0.382248	0.573372	0.764495	0.955619	0.955619	0.955619	0.771211	0.591085	0.420777	0.420777	0.610365	0.800683	0.991311	1.1821	1.37298	1.56392	1.7549	1.94591	1.94591	1.94591	1.94591	2.05616	2.17763	2.17763	2.17763	2.30856	2.37134	2.45704	2.55419	2.6406	2.73764	2.84423	3.02604	3.20893	3.20893	3.39273	3.57729	3.76251	3.8471	3.93914	3.93914	4.03814	4.1436
		Worm8	Distance to start	0	0.191124	0.191124	0.382248	0.573372	0.764495	0.955619	0.845407	0.845407	0.767642	0.732729	0.746703	0.80703	0.90448	1.02856	1.17082	1.32544	1.48856	1.65767	1.83112	2.00778	2.18688	2.36785	2.55031	2.55031	2.71928	2.89102	2.89102	2.79739	2.714	2.64183	2.58183	2.75831	2.93664	3.11647	3.29758	3.21227	3.17632	3.17632	3.17632	3.23411	3.30198	3.3793	3.46545	3.55978	3.66167
		Worm9	Distance to start	0	0.191124	0.382248	0.382248	0.573372	0.764495	0.764495	0.955619	0.955619	1.14674	1.33787	1.48406	1.48406	1.63953	1.63953	1.615	1.6129	1.63332	1.67543	1.73766	1.73766	1.81794	1.914	1.96909	1.96909	2.04066	2.12704	2.22652	2.33741	2.14689	1.95649	1.76624	1.57621	1.38647	1.19718	1.36147	1.53201	1.53201	1.53201	1.72203	1.91228	2.10268	2.29321	2.48382	2.67451	2.86526
		Worm10	Distance to start	0	0	0	0.191124	0.382248	0.368301	0.368301	0.445235	0.445235	0.577823	0.59453	0.59453	0.667914	0.782183	0.922262	0.922262	1.07814	1.24388	1.41604	1.59253	1.77206	1.95379	1.95379	2.13716	2.13716	2.13716	2.32178	2.32178	2.50737	2.69374	2.88073	3.06824	3.25616	3.44443	3.633	3.45439	3.27719	3.10164	3.10164	2.92804	2.75676	2.58826	2.42312	2.26208	2.10608	1.95631
		Worm11	Distance to start	0	0.191124	0.381998	0.420393	0.529711	0.676399	0.770725	0.770725	0.896423	1.04417	1.04417	1.20418	1.37218	1.54556	1.7227	1.90255	2.08441	2.26779	2.45235	2.63785	2.63785	2.8241	2.8241	2.79845	2.7857	2.72192	2.67031	2.63161	2.60638	2.59502	2.59771	2.6144	2.79477	2.79477	2.97648	3.15931	3.34306	3.34306	3.34306	3.52759	3.71279	3.89857	4.08483	4.19641	4.31357	4.43588
		Worm12	Distance to start	0	0	0	0	0.191124	0.382248	0.573372	0.764495	0.955619	1.05428	1.17595	1.31425	1.49706	1.49706	1.68172	1.86768	2.05459	1.97332	1.90779	1.89244	1.89632	1.91932	1.96077	2.01952	1.83136	1.64387	1.64387	1.73791	1.847	1.96864	1.96864	2.10065	2.01267	1.93959	1.93959	2.0896	2.24586	2.40715	2.57254	2.74127	2.91278	3.08659	3.15026	3.05205	3.05205	2.96292
		Worm13	Distance to start	0	0.191124	0.191124	0.340884	0.518586	0.703362	0.890821	1.07957	1.26902	1.26902	1.45891	1.26799	1.07713	0.886385	0.69585	0.645618	0.649997	0.649997	0.649997	0.707973	0.530221	0.366196	0.245196	0.243309	0.362401	0.525858	0.703402	0.886611	1.07259	1.2601	1.44856	1.63764	1.82714	2.01695	2.01695	2.20699	2.20699	2.20699	2.13024	2.13024	2.06836	2.06836	2.20457	2.34844	2.41954	2.50324
		Worm14	Distance to start	0	0	0.191124	0.382248	0.573372	0.573372	0.764495	0.577118	0.393362	0.393362	0.222392	0.131301	0.240994	0.414697	0.599103	0.786723	0.975704	1.16538	1.35547	1.54581	1.73633	1.92696	1.92696	1.84955	1.78928	1.78928	1.85662	1.94052	2.03893	2.12773	2.22942	2.34231	2.16094	2.16094	1.98139	1.80422	1.63022	1.63022	1.46049	1.29674	1.14152	0.998838	0.998838	1.17564	1.17564	1.02235
		Worm15	Distance to start	0	0.191124	0.382248	0.573372	0.764495	0.955619	0.873725	0.828636	0.828636	0.8264	0.8264	0.867349	0.867349	1.05351	1.24118	1.42976	1.61894	1.80853	1.80853	1.99841	2.18851	2.37877	2.56916	2.56916	2.75965	2.95023	3.14087	3.33156	3.19987	3.19987	3.19987	3.07443	2.95603	2.95909	2.97446	3.00194	3.04121	3.04121	3.09181	3.15321	3.22478	3.30586	3.41334	3.41334	3.30229	3.19881
		Worm16	Distance to start	0	0.191124	0.191124	0.320524	0.491934	0.674032	0.860056	1.04792	1.23678	1.23678	1.42624	1.42624	1.6161	1.6161	1.43655	1.26042	1.08936	0.926168	0.775843	0.775843	0.647406	0.647406	0.730237	0.848772	0.990273	0.990273	1.14626	1.31159	1.4632	1.62318	1.78928	1.95995	2.13409	2.13409	2.31091	2.31091	2.48985	2.67048	2.85248	2.85248	3.03559	2.86424	2.69554	2.53004	2.69561	2.86436
		Worm17	Distance to start	0	0.191124	0.382248	0.382248	0.382248	0.573372	0.764495	0.850856	0.967738	0.967738	1.1055	1.1055	1.2573	1.43869	1.43869	1.62231	1.48349	1.48349	1.35744	1.24804	1.24804	1.16622	1.11156	1.08817	1.09806	1.09806	1.14036	1.21167	1.30726	1.30726	1.42224	1.55231	1.694	1.694	1.694	1.84463	2.00218	2.03942	2.09352	2.16321	2.15488	2.15488	2.16346	2.18876	2.23021	2.28694
		Worm18	Distance to start	0	0	0.191124	0.382248	0.573372	0.764495	0.955619	1.14674	1.07682	0.929338	0.800533	0.700781	0.643733	0.640895	0.692933	0.789065	0.915504	1.06147	1.21999	1.23104	1.04156	0.852825	0.852825	0.696476	0.591538	0.536481	0.546593	0.546593	0.618686	0.734736	0.877473	0.691635	0.509721	0.338127	0.204696	0.206222	0.340898	0.530445	0.720826	0.911518	0.873706	0.87688	0.920613	0.750817	0.750817	0.750817
		Worm19	Distance to start	0	0.191124	0.382248	0.382248	0.382248	0.311456	0.42005	0.573529	0.744638	0.744638	0.923631	1.10669	1.10669	1.10669	1.07397	1.07477	1.10901	1.17376	1.26436	1.3757	1.3757	1.3757	1.49034	1.62153	1.76371	1.91443	2.07182	2.23449	2.40134	2.30345	2.21774	2.14567	2.14567	2.08865	2.04796	2.04796	2.02456	2.08743	2.16541	2.25691	2.25691	2.25691	2.36038	2.4743	2.59731	2.72817
		Worm20	Distance to start	0	0.191124	0.382248	0.573372	0.764495	0.955619	1.14674	1.33787	1.45876	1.64664	1.83518	2.0242	2.21359	2.21359	2.40325	2.59313	2.78318	2.66979	2.56564	2.47191	2.38982	2.38982	2.38982	2.57858	2.76767	2.76767	2.95199	2.95199	3.13713	3.13713	3.32295	3.27411	3.23585	3.20853	3.19244	3.18775	3.18775	3.19451	3.21264	3.24196	3.24196	3.24196	3.28217	3.33286	3.3707	3.41882
		Worm21	Distance to start	0	0.191124	0.382248	0.573372	0.764495	0.955619	0.955619	1.14674	1.13684	1.15882	1.34456	1.53249	1.72113	1.91027	2.09976	2.28953	2.4795	2.66964	2.85991	3.05029	3.24075	3.43129	3.62189	3.81254	4.00324	4.19397	4.38474	4.57554	4.57554	4.70583	4.84017	4.97822	5.11968	5.11968	5.26428	5.41177	5.56192	5.71451	5.86936	6.02629	6.18515	6.34579	6.50807	6.50807	6.67189	6.67189
		Worm22	Distance to start	0	0	0.191124	0.382248	0.203131	0.185254	0.316911	0.489492	0.477168	0.537433	0.650411	0.793909	0.954257	1.12427	1.30016	1.47983	1.66206	1.84608	2.03142	2.21774	2.40482	2.59249	2.78062	2.78062	2.78062	2.96914	3.15797	3.34706	3.44555	3.5516	3.66455	3.7838	3.90875	4.03888	4.03888	4.17372	4.17372	4.3128	4.45575	4.6022	4.75182	4.90432	5.05945	5.21697	5.37666	5.53835
		Worm23	Distance to start	0	0.191124	0.191124	0.382248	0.382248	0.573372	0.573372	0.573372	0.764495	0.955619	0.955619	1.14674	1.33787	1.45653	1.58938	1.73315	1.88536	2.04411	2.208	2.208	2.37596	2.54719	2.54719	2.72107	2.62968	2.54937	2.48121	2.42623	2.42623	2.38534	2.35926	2.35926	2.21906	2.21906	2.39589	2.57476	2.75528	2.94359	3.13223	3.13223	3.13223	2.997	2.86813	2.74653	2.63319	2.63319
		Worm24	Distance to start	0	0.191124	0.305091	0.305091	0.4719	0.652193	0.837304	1.02463	1.21313	1.40235	1.59202	1.59202	1.782	1.97221	2.16257	2.35306	2.54364	2.7343	2.92502	3.06884	3.21759	3.37062	3.52736	3.68735	3.85017	4.0155	3.96175	3.96175	3.9166	3.9166	3.88035	3.85325	3.83549	3.82721	3.82846	3.83924	3.85946	3.88898	3.92759	3.82289	3.72506	3.72506	3.63465	3.55223	3.47837	3.41362
		Worm25	Distance to start	0	0.191124	0.382248	0.573372	0.764495	0.955619	1.14674	1.33787	1.52899	1.72011	1.91124	1.91124	2.10236	2.29349	2.48461	2.67573	2.61563	2.56837	2.53468	2.51509	2.51509	2.70511	2.89528	2.89528	3.08556	3.27594	3.4664	3.65694	3.65694	3.65694	3.84753	4.03817	4.22885	4.41957	4.41957	4.41957	4.50039	4.50039	4.4989	4.50553	4.52024	4.54295	4.54295	4.59654	4.65736	4.65736
		Worm26	Distance to start	0	0.191124	0.382248	0.573372	0.764495	0.764495	0.577902	0.395657	0.228419	0.14444	0.250214	0.421198	0.604371	0.791315	0.73041	0.716851	0.753199	0.744244	0.744244	0.744244	0.713208	0.732454	0.798353	0.900724	1.02874	1.17403	1.33096	1.22177	1.13449	1.07446	1.04638	1.05282	1.09316	1.16388	1.25988	1.25988	1.37587	1.36605	1.38283	1.42527	1.42527	1.42527	1.49119	1.47859	1.49059	1.51003
		Worm27	Distance to start	0	0.191124	0.382248	0.573372	0.764495	0.955619	1.14674	1.33787	1.33787	1.52899	1.6696	1.59791	1.54666	1.5179	1.51293	1.53198	1.57417	1.63772	1.72026	1.81921	1.93204	1.93204	2.05648	2.19055	2.33259	2.33259	2.4803	2.4803	2.66488	2.85032	3.03646	3.22319	3.4104	3.60151	3.79261	3.98372	4.17484	4.36595	4.55706	4.74818	4.93929	5.13041	5.32152	5.15855	4.99757	4.83879
		Worm28	Distance to start	0	0.191124	0.284805	0.44582	0.44582	0.624063	0.808214	0.808214	0.994998	0.952798	0.947989	0.947989	0.910803	0.910803	0.910803	1.09583	1.28264	1.47057	1.65922	1.65922	1.84838	2.03791	2.22771	2.41772	2.41772	2.60789	2.79819	2.9886	2.9886	3.17909	3.36966	3.36966	3.56028	3.56028	3.56028	3.75095	3.94167	4.13243	4.32322	4.32322	4.51403	4.51403	4.51403	4.70488	4.70488	4.89574
		Worm29	Distance to start	0	0.191124	0.361004	0.545138	0.73286	0.921981	0.921981	1.11179	1.30198	1.49241	1.683	1.87369	1.87369	1.69394	1.69394	1.51696	1.34387	1.17637	1.32678	1.51692	1.70727	1.89778	2.0884	1.89952	2.08831	2.08831	2.08831	2.2775	2.46698	2.46698	2.46698	2.55429	2.55429	2.65251	2.76049	2.76049	2.87712	3.00141	3.13243	3.26938	3.41154	3.49699	3.59058	3.69171	3.69171	3.79977
		Worm30	Distance to start	0	0	0.191124	0.382248	0.573372	0.764495	0.955619	0.955619	1.13276	1.13276	1.3205	1.3205	1.50908	1.69824	1.88779	2.07763	2.26769	2.45791	2.45791	2.51826	2.59133	2.67609	2.77145	2.87636	2.69913	2.52392	2.35119	2.18153	2.01572	1.85479	1.70011	1.55358	1.4177	1.29584	1.29584	1.18724	1.10134	1.10134	1.04374	1.01926	1.03027	1.03027	1.11806	1.11806	1.22951	1.35882
		Worm31	Distance to start	0	0	0.191124	0.382248	0.573372	0.764495	0.764495	0.955619	1.14674	1.33787	1.52899	1.52899	1.72011	1.91124	2.10236	2.29349	2.48461	2.67573	2.86686	3.05798	3.20185	3.32884	3.32884	3.32884	3.49092	3.65581	3.82314	3.99261	4.11099	4.11099	4.11099	4.23469	4.04643	3.85846	3.85846	3.67081	3.48354	3.29671	3.29671	3.32723	3.36833	3.41963	3.48069	3.55099	3.57243	3.60389
		Worm32	Distance to start	0	0.191124	0.382248	0.573372	0.761882	0.951436	1.14151	1.14151	1.14151	1.14151	1.33189	1.52245	1.71314	1.90392	2.09468	2.09468	2.17795	2.27427	2.3563	2.45052	2.55558	2.67021	2.79322	2.93022	3.07301	3.22081	3.37296	3.52891	3.68817	3.85033	4.04056	4.23088	4.42126	4.61171	4.8022	4.99275	5.18334	5.37397	5.19086	5.00836	4.82652	4.64543	4.46517	4.46517	4.28586	4.28586
		Worm33	Distance to start	0	0	0.191124	0.382248	0.573372	0.764495	0.955619	0.78767	0.633006	0.50401	0.424749	0.424092	0.502347	0.652576	0.820009	0.996008	0.996008	0.996008	1.17673	1.17673	1.17673	1.36031	1.54571	1.73236	1.91989	2.10806	2.10806	2.27444	2.44445	2.61736	2.79266	2.9699	2.9699	2.9699	3.0033	3.04833	3.1045	3.17121	3.17121	3.24781	3.33362	3.42795	3.57765	3.44063	3.58765	3.58765
		Worm34	Distance to start	0	0.191124	0.382248	0.573372	0.764495	0.955619	1.14674	1.33787	1.52899	1.72011	1.67486	1.65063	1.64835	1.66811	1.66811	1.70915	1.63439	1.57933	1.57933	1.67425	1.78465	1.90786	2.04154	2.18379	2.33303	2.48801	2.64772	2.81135	2.81135	2.984	3.15879	2.98295	2.80911	2.80911	2.80911	2.63766	2.4691	2.4691	2.30407	2.14338	2.14338	2.14338	1.98809	2.10718	2.10718	2.2363
		Worm35	Distance to start	0	0.191124	0.382248	0.573372	0.573372	0.764495	0.917423	1.08256	1.25509	1.10625	0.97231	0.860253	0.860253	0.779577	0.740609	0.74988	0.805726	0.899514	1.02084	1.02084	1.02084	1.02084	1.1611	1.31425	1.47629	1.47629	1.47629	1.58531	1.70881	1.84389	1.98818	2.13983	2.13983	2.29737	2.45968	2.32819	2.20543	2.09296	1.96569	1.84945	1.74644	1.65913	1.5901	1.5901	1.5418	1.51624
		Worm36	Distance to start	0	0	0.191124	0.191124	0.382248	0.573372	0.764495	0.955619	0.955619	1.14674	1.33787	1.52899	1.72011	1.54618	1.37681	1.21392	1.06049	1.06049	1.06049	1.06049	0.92127	0.92127	1.08685	1.08685	1.08685	1.06477	1.0767	1.12156	1.19565	1.19964	1.2336	1.2336	1.2336	1.29516	1.38065	1.48593	1.60712	1.60712	1.4425	1.28524	1.13839	1.00651	0.89625	0.816406	0.776423	0.782433
		Worm37	Distance to start	0	0.191124	0.382248	0.573372	0.764495	0.950705	1.13854	1.32732	1.32732	1.51669	1.70644	1.89648	2.08671	2.27709	2.46758	2.65817	2.84883	3.03954	3.23031	3.04682	3.04682	2.86432	2.68303	2.68303	2.49311	2.49311	2.48024	2.48205	2.49853	2.52939	2.5741	2.6328	2.70375	2.78604	2.87868	2.87868	3.04135	3.20717	3.37566	3.54644	3.54644	3.71921	3.89369	4.06967	4.24696	4.4254
		Worm38	Distance to start	0	0.191124	0.382248	0.573372	0.764495	0.955619	1.14674	1.33787	1.3638	1.41531	1.48973	1.58383	1.69435	1.69435	1.69435	1.81829	1.9531	2.09668	2.24736	2.40379	2.56492	2.72993	2.89815	2.97984	3.07125	3.17157	3.27996	3.39566	3.51794	3.32941	3.1412	2.95336	2.76597	2.57912	2.39295	2.49738	2.61164	2.7345	2.86485	3.00171	3.14424	2.97093	3.11189	3.11189	3.11189	3.25796
		Worm39	Distance to start	0	0.191124	0.0916892	0.230959	0.230959	0.412215	0.599631	0.788828	0.873791	0.988853	1.12481	1.275	1.43496	1.60177	1.77349	1.94883	1.94883	2.12689	2.30704	2.48882	2.34889	2.21661	2.09344	1.9089	1.9089	1.72579	1.90408	2.08464	1.95798	1.84247	1.74033	1.74033	1.74033	1.74033	1.65405	1.58621	1.74795	1.74795	1.91511	2.08639	2.26086	2.41108	2.41108	2.56675	2.72693	2.89088
		Worm40	Distance to start	0	0.191124	0.382248	0.573372	0.764495	0.854165	0.97355	1.11313	1.26624	1.22295	1.22295	1.22295	1.20867	1.01874	0.829369	0.641035	0.455034	0.276119	0.135957	0.183803	0.349485	0.532496	0.719737	0.532235	0.532235	0.348687	0.348687	0.181517	0.181517	0.131797	0.273586	0.453194	0.639513	0.639513	0.601381	0.622413	0.697275	0.697275	0.811199	0.950238	0.950238	1.10495	1.26962	1.44084	1.61652	1.79537
		Worm41	Distance to start	0	0.191124	0.382248	0.573372	0.573372	0.428576	0.334152	0.334152	0.335699	0.229082	0.255578	0.388868	0.556932	0.556932	0.736332	0.920464	1.10697	1.29482	1.48351	1.67275	1.86238	2.05228	2.24239	2.43266	2.61876	2.80554	2.99286	3.18064	3.36879	3.4737	3.58573	3.70423	3.82862	3.95833	4.09286	4.23174	4.37457	4.35734	4.34845	4.34795	4.34795	4.35585	4.37209	4.54051	4.71066	4.88236
		Worm42	Distance to start	0	0.191124	0.0931254	0.231682	0.414412	0.602374	0.791851	0.981967	0.981967	1.17241	1.36304	1.5538	1.74463	1.93553	2.12646	2.31743	2.50841	2.69942	2.89045	3.08148	3.27253	3.46358	3.65465	3.84571	4.03679	4.22787	4.41895	4.41895	4.61003	4.424	4.44398	4.44398	4.47205	4.50806	4.36632	4.36632	4.22848	4.09491	3.96607	3.84241	3.72446	3.61277	3.61277	3.50795	3.50795	3.50795
		Worm43	Distance to start	0	0.191124	0.191124	0.18455	0.32349	0.498286	0.681901	0.868762	1.05715	1.24637	1.24637	1.24637	1.05803	0.870917	0.686014	0.686014	0.505757	0.337671	0.212861	0.222834	0.35645	0.526797	0.707834	0.893085	0.706071	0.61697	0.579504	0.603369	0.682159	0.682159	0.682159	0.799802	0.941851	0.941851	1.03061	0.839482	0.839482	0.648358	0.457234	0.457234	0.457234	0.457234	0.38094	0.392714	0.486199	0.625789
		Worm44	Distance to start	0	0	0.191124	0.191124	0.382248	0.249888	0.227666	0.338047	0.338047	0.499777	0.499777	0.677004	0.75267	0.864723	1.00102	1.15299	1.15299	1.31521	1.48433	1.65824	1.83558	2.01543	2.19719	2.38042	2.38042	2.5648	2.7501	2.93615	2.93615	3.12661	3.12661	3.31715	3.50776	3.50776	3.50776	3.50776	3.50984	3.50984	3.63219	3.78176	3.93492	4.09129	4.25049	4.41223	4.41223	4.57624
		Worm45	Distance to start	0	0.191124	0.382248	0.573372	0.764495	0.955619	1.14674	1.14674	1.14674	1.29046	1.4452	1.60779	1.77607	1.67637	1.67637	1.59345	1.59345	1.53004	1.48863	1.47107	1.33734	1.15071	1.15071	0.965837	1.10268	1.25381	1.41464	1.59658	1.78045	1.9657	1.80109	1.89886	1.89886	2.01009	2.13267	2.26478	2.4559	2.64702	2.64702	2.83815	3.02927	3.22039	3.41152	3.60264	3.79376	3.98489
		Worm46	Distance to start	0	0.191124	0.382248	0.573372	0.764495	0.955619	1.10774	0.923534	0.923534	0.742828	0.742828	0.56897	0.410752	0.410752	0.220558	0.0403905	0.166353	0.356051	0.356051	0.356051	0.476619	0.476619	0.632943	0.80444	0.983203	0.983203	0.983203	1.15295	1.15295	1.32852	1.27302	1.24468	1.43057	1.61768	1.80564	1.80564	1.99419	2.11767	2.11767	2.11767	1.95359	1.79487	1.64306	1.50026	1.3693	1.25389
		Worm47	Distance to start	0	0.191124	0.191124	0.382248	0.573372	0.764495	0.955619	1.09664	1.25104	1.25104	1.41444	1.41444	1.58405	1.58405	1.58405	1.70249	1.83324	1.83324	1.97387	2.1224	2.1224	2.1224	2.13501	2.16449	2.21016	2.27104	2.27104	2.34596	2.43362	2.25126	2.25126	2.07049	1.89175	2.07533	2.26015	2.26015	2.44595	2.44595	2.56703	2.67342	2.78887	2.91229	3.04272	3.17929	3.17929	3.32125
		Worm48	Distance to start	0	0.191124	0.382248	0.573372	0.573372	0.764495	0.937904	0.937904	1.05164	1.18545	1.3333	1.3333	1.49102	1.6558	1.82572	1.99947	2.17613	2.35506	2.35506	2.53576	2.71789	2.90118	3.08542	3.07496	3.07636	3.08961	3.11455	3.11455	3.30373	3.49312	3.62811	3.76797	3.91216	4.1023	4.29252	4.29252	4.48283	4.67319	4.86362	5.0541	5.24463	5.24463	5.4352	5.62581	5.81645	6.00731
		Worm49	Distance to start	0	0.191124	0.382248	0.573372	0.764495	0.764495	0.955619	1.14674	1.14674	1.0742	1.0742	0.989946	0.989946	0.937622	0.922677	0.946883	1.00742	1.0983	1.21272	1.34468	1.48953	1.38165	1.29316	1.22826	1.19081	1.18343	1.20666	1.11026	1.04036	1.00255	1.00045	0.856647	1.03599	1.03599	1.21892	1.40403	1.59057	1.77808	1.77808	1.77808	1.96629	2.15501	2.34412	2.34412	2.53353	2.72318
		Worm50	Distance to start	0	0.191124	0.382248	0.573372	0.764495	0.955619	0.894149	0.871122	0.88588	0.940091	1.02753	1.14058	1.27243	1.41784	1.27749	1.15185	1.15185	1.06382	1.00485	0.9802	0.9802	0.99243	1.1509	1.31807	1.32702	1.36298	1.36298	1.36298	1.42391	1.42391	1.42391	1.50677	1.60819	1.41831	1.34333	1.39701	1.4737	1.57004	1.57004	1.57004	1.57004	1.57004	1.42058	1.28224	1.22091	1.18751
		Worm51	Distance to start	0	0.191124	0.382248	0.573372	0.764495	0.955619	1.14661	1.14661	1.33763	1.52868	1.71975	1.91083	2.10192	1.91348	1.72564	1.53861	1.35272	1.16853	0.98697	0.98697	0.809825	0.809825	0.761616	0.91564	1.08157	1.25469	1.43239	1.61317	1.79609	1.98056	1.7971	1.7971	1.61541	1.43618	1.26045	1.08991	0.92744	0.778096	0.650982	0.561407	0.528805	0.56316	0.522016	0.548551	0.634329	0.759535
		Worm52	Distance to start	0	0.191124	0.382248	0.382248	0.302258	0.302258	0.331154	0.331154	0.448356	0.604516	0.776475	0.955742	0.955742	1.13887	1.32426	1.4458	1.4458	1.58116	1.7271	1.88115	1.92429	1.98498	2.06166	2.15262	2.25614	2.32801	2.41291	2.50952	2.61654	2.61654	2.61654	2.64177	2.68042	2.73193	2.79557	2.61837	2.44327	2.44327	2.54899	2.66424	2.66424	2.78784	2.91874	3.05598	3.24699	3.438
		Worm53	Distance to start	0	0.191124	0.382248	0.51368	0.674297	0.84767	1.02736	1.21056	1.21056	1.39588	1.58259	1.77023	1.70774	1.66496	1.64343	1.64399	1.66661	1.71042	1.77384	1.64253	1.64253	1.52392	1.42121	1.33805	1.33805	1.25384	1.19452	1.16393	1.16431	1.19565	1.25562	1.34039	1.4456	1.60675	1.77757	1.77757	1.95216	2.12959	2.3092	2.49053	2.49053	2.67323	2.67323	2.58794	2.58794	2.51431
		Worm54	Distance to start	0	0.191124	0.282451	0.42711	0.598435	0.779027	0.96369	1.15046	1.33847	1.52725	1.52725	1.71654	1.71654	1.90621	2.09613	1.93366	1.77689	1.62749	1.62749	1.79812	1.97251	2.14975	2.14975	2.32918	2.51034	2.69288	2.87653	3.0611	3.24643	3.43239	3.61889	3.80585	3.80585	3.9932	3.9932	4.1809	4.36889	4.55715	4.55715	4.55715	4.55715	4.74563	4.93431	5.12318	5.31221	5.50138
		Worm55	Distance to start	0	0.191124	0.382248	0.573372	0.764495	0.955619	0.806055	0.677716	0.584747	0.771239	0.959555	1.1488	1.33907	1.52956	1.71033	1.89313	2.07743	2.26286	2.44917	2.63617	2.63617	2.82372	3.01172	3.20009	3.38876	3.5777	3.76686	3.78755	3.81771	3.85711	3.90548	3.96248	4.02776	4.10091	4.10091	4.10091	4.18152	4.26918	4.26918	4.26918	4.38153	4.49838	4.62018	4.62018	4.74656	4.87715
		Worm56	Distance to start	0	0.191124	0.191124	0.382248	0.382248	0.573372	0.764495	0.764495	0.892876	1.0407	1.20081	1.3689	1.51716	1.67413	1.83758	2.00592	2.17803	2.35308	2.35308	2.5248	2.69912	2.55275	2.41265	2.27998	2.1561	2.04261	2.04261	2.20732	2.37598	2.37598	2.37598	2.54781	2.54781	2.50223	2.47062	2.45355	2.45129	2.46391	2.49117	2.5326	2.58752	2.65509	2.73437	2.82438	2.92413	3.03266
		Worm57	Distance to start	0	0.191124	0.382248	0.573372	0.760965	0.949968	0.949968	1.03749	1.15039	1.15039	1.15039	0.989144	0.840512	0.71244	0.61785	0.573553	0.573553	0.704138	0.857737	1.02405	1.19779	1.37614	1.55753	1.37164	1.18742	1.00578	0.828417	0.658795	0.658795	0.658795	0.504782	0.385558	0.339945	0.394368	0.394368	0.23712	0.236263	0.358428	0.52362	0.702099	0.628562	0.608518	0.608518	0.646959	0.734761	0.734761
		Worm58	Distance to start	0	0.191124	0.112979	0.112979	0.249112	0.429425	0.616289	0.508189	0.457992	0.457992	0.48406	0.576132	0.576132	0.708942	0.863902	0.914774	1.00018	1.00018	1.00018	1.00018	1.18821	1.37709	1.56651	1.75631	1.94636	1.94636	2.1366	2.1366	2.32699	2.32699	2.51749	2.51749	2.51749	2.46042	2.41715	2.38843	2.38843	2.3748	2.37651	2.39352	2.39352	2.42553	2.47193	2.53196	2.60465	2.60465
		Worm59	Distance to start	0	0.191124	0.382248	0.407745	0.509368	0.652466	0.81549	0.988632	1.1674	1.34956	1.5339	1.71972	1.90526	1.90526	1.83732	1.78732	1.75681	1.74679	1.74679	1.75762	1.78892	1.95616	2.12742	2.30182	2.47868	2.65752	2.83796	3.01972	3.20257	3.38633	3.57086	3.57086	3.75605	3.94181	4.12806	4.31474	4.50179	4.33256	4.16523	4.00004	3.83725	3.67719	3.67719	3.52023	3.36681	3.3193
		Worm60	Distance to start	0	0.191124	0.191124	0.382248	0.573372	0.764495	0.955619	1.14674	1.33787	1.52899	1.72011	1.91124	2.10236	2.29349	2.48461	2.48461	2.67573	2.86686	3.05798	3.05798	3.24911	3.44023	3.63135	3.82248	4.0136	4.20472	4.39585	4.58697	4.7781	4.96922	4.80294	4.80294	4.81961	4.81961	4.84376	4.87529	5.04492	5.21603	5.38849	5.56217	5.56217	5.73696	5.91275	5.91275	6.08948	6.08948
		Worm61	Distance to start	0	0.191124	0.382248	0.573372	0.573372	0.764495	0.955619	0.955619	1.14674	1.33787	1.52899	1.72011	1.907	2.09465	2.28288	2.47155	2.66057	2.84987	3.0394	3.21502	3.39231	3.58243	3.58243	3.77266	3.96297	4.15336	4.34381	4.53432	4.72488	4.91548	4.91548	4.91548	4.91548	5.10612	5.2968	5.48751	5.48751	5.67824	5.869	5.81851	5.77389	5.73531	5.70287	5.67669	5.65684	5.6434
		Worm62	Distance to start	0	0.191124	0.382248	0.382248	0.573372	0.573372	0.764495	0.955619	0.955619	0.960007	1.00154	1.07592	1.2461	1.42162	1.60072	1.78231	1.96572	2.15047	2.33624	2.52282	2.71002	2.89774	2.89774	2.70733	2.51703	2.32686	2.13686	1.94709	1.7576	1.7576	1.56851	1.56851	1.57458	1.60357	1.60357	1.7631	1.92839	2.09807	2.27116	2.44693	2.62486	2.80451	2.9856	2.9856	2.9856	3.16786
		Worm63	Distance to start	0	0	0.191124	0.191124	0.382248	0.573372	0.764495	0.764495	0.955619	0.955619	1.14674	1.1433	0.952897	1.01285	1.10308	1.21686	1.33225	1.31419	1.23914	1.19034	1.19034	1.17106	1.17106	1.16874	1.17244	1.20679	1.26931	1.35609	1.35609	1.51822	1.68643	1.85908	1.72225	1.59661	1.485	1.39081	1.31778	1.26956	1.24903	1.25755	1.25755	1.25755	1.12666	1.12666	1.01505	0.929712
		Worm64	Distance to start	0	0.191124	0.382248	0.573372	0.574826	0.636516	0.743597	0.879646	1.03328	1.16409	1.30981	1.30981	1.11985	0.930361	0.741711	0.554758	0.372066	0.372066	0.205346	0.137687	0.154949	0.154949	0.319558	0.277538	0.277538	0.353544	0.496	0.663397	0.840971	1.02344	1.20858	1.39534	1.58314	1.77166	1.96067	2.15006	2.33974	2.52963	2.71969	2.90989	3.10021	3.23489	3.23489	3.37502	3.55947	3.74459
		Worm65	Distance to start	0	0.191124	0.382248	0.203216	0.355593	0.533529	0.533529	0.718273	0.905669	1.09435	1.28376	1.47361	1.66376	1.84653	2.03631	2.22633	2.41651	2.60684	2.79727	2.98779	2.98779	3.17839	3.36904	3.36904	3.55975	3.7505	3.94128	4.13209	4.13209	4.32294	4.5138	4.70469	4.83863	4.9763	5.11741	5.26168	5.40885	5.40885	5.42072	5.42072	5.43929	5.46448	5.4962	5.53435	5.57878	5.62936
		Worm66	Distance to start	0	0.191124	0.382248	0.488686	0.636059	0.802113	0.802113	0.977372	0.983799	0.983799	1.02641	1.10102	1.10102	1.20167	1.32244	1.21892	1.1383	1.0857	1.06527	1.25628	1.44731	1.63836	1.68362	1.74871	1.74871	1.74871	1.67441	1.67441	1.67441	1.56647	1.56647	1.75658	1.9469	2.13735	2.32792	2.32792	2.32792	2.51857	2.70929	2.90006	3.09087	3.28172	3.28172	3.44084	3.60308	3.43592
		Worm67	Distance to start	0	0.191124	0.382248	0.573372	0.764495	0.955619	1.12946	1.30814	1.4899	1.4899	1.51784	1.56873	1.64044	1.73038	1.83589	1.95442	2.08378	2.08378	2.22901	2.38072	2.50668	2.50668	2.50668	2.64048	2.78099	2.78099	2.92723	3.0784	3.23379	3.23379	3.39284	3.39284	3.25766	3.12832	3.3193	3.5103	3.5103	3.32074	3.13136	3.29695	3.41723	3.54374	3.67584	3.49371	3.3126	3.13267
		Worm68	Distance to start	0	0.191124	0.219958	0.365091	0.539683	0.72269	0.909044	1.09704	1.09704	1.28596	1.47545	1.54035	1.62958	1.43911	1.24884	1.24884	1.05887	0.869419	0.680897	0.494377	0.313454	0.158602	0.158602	0.158602	0.15847	0.313253	0.171265	0.171265	0.361922	0.552902	0.743955	0.935038	1.12613	1.31724	1.50835	1.43192	1.37795	1.37795	1.55963	1.55963	1.74333	1.92847	1.92847	1.95888	2.09473	2.23867
		Worm69	Distance to start	0	0	0.191124	0.191124	0.382248	0.573372	0.745726	0.925482	0.925482	1.10421	1.2865	1.47104	1.65707	1.84414	2.03197	2.22036	2.40918	2.59834	2.59834	2.78776	2.9774	3.03981	3.11272	3.19541	3.28715	3.3872	3.3872	3.49484	3.6094	3.6094	3.73024	3.85677	3.98845	4.12478	4.26532	4.26532	4.40966	4.55745	4.66898	4.78554	4.90678	5.03236	5.03236	5.16197	5.2953	5.43208
		Worm70	Distance to start	0	0	0.191124	0.382248	0.573372	0.764495	0.764495	0.955619	1.14674	0.963749	0.78464	0.612833	0.456646	0.338444	0.338444	0.305972	0.381773	0.520517	0.684969	0.500156	0.322778	0.322778	0.148767	0.130948	0.291924	0.475761	0.663728	0.663728	0.680422	0.747309	0.788888	0.788888	0.871363	0.871363	0.98451	1.11906	1.11906	1.26823	1.42743	1.59367	1.76495	1.76495	1.93994	2.11772	2.29765	2.47925
		Worm71	Distance to start	0	0	0.191124	0.382248	0.382248	0.573372	0.764495	0.955619	1.09368	1.24583	1.40753	1.57583	1.74882	1.74882	1.56248	1.37745	1.19434	1.01419	1.01419	1.0273	1.07478	1.1524	1.25458	1.25458	1.37585	1.51162	1.67648	1.84641	2.02014	2.02014	2.19675	2.37561	2.55625	2.73831	2.84568	2.84568	2.9615	3.08483	3.21479	3.06008	2.90969	2.72141	2.53356	2.53356	2.34623	2.15957
		Worm72	Distance to start	0	0.191124	0.382248	0.573372	0.764495	0.764495	0.955619	1.14674	1.33787	1.52899	1.72011	1.90383	1.79935	1.70992	1.63799	1.76118	1.89566	1.89566	2.03921	2.19004	2.34675	2.50823	2.67363	2.84226	2.84226	3.01357	3.18714	3.36261	3.36261	3.36261	3.5397	3.71818	3.89786	4.07859	4.26022	4.44264	4.44264	4.62577	4.80952	4.99383	4.99383	5.17863	5.36387	5.54951	5.54951	5.73551
		Worm73	Distance to start	0	0.191124	0.191124	0.382248	0.573372	0.764495	0.764495	0.955619	1.14674	1.33787	1.52899	1.72011	1.72011	1.91124	1.91124	2.10236	2.29349	2.47399	2.65598	2.83918	3.02335	3.20834	3.20834	3.20834	3.394	3.58025	3.76698	3.87116	3.98179	4.09836	4.22037	4.34735	4.34735	4.4789	4.4789	4.61461	4.74059	4.87081	5.00494	5.14268	5.28374	5.42787	5.25381	5.25381	5.25381	5.08098
		Worm74	Distance to start	0	0.191124	0.316442	0.449741	0.614373	0.614373	0.791011	0.791011	0.973139	0.815499	0.675377	0.565938	0.507439	0.450722	0.471023	0.560029	0.691706	0.846369	0.846369	0.846369	0.789564	0.92251	0.92251	1.07317	1.23508	1.40435	1.57862	1.72166	1.72166	1.8733	2.03161	2.19682	2.36594	2.53818	2.71296	2.8898	3.06836	3.24835	3.42954	3.61176	3.6488	3.45908	3.26953	3.08017	3.08017	2.89104
		Worm75	Distance to start	0	0.191124	0.371981	0.559704	0.707658	0.872553	1.04641	1.04641	1.22542	1.40762	1.40521	1.42861	1.47657	1.47657	1.47657	1.30781	1.14608	0.994845	0.859641	0.749203	0.675784	0.652012	0.68309	0.718466	0.799268	0.913523	0.815668	0.754427	0.738961	0.772026	0.847963	0.691244	0.556464	0.556464	0.463188	0.438737	0.438737	0.438737	0.493451	0.606263	0.751447	0.913699	0.95862	0.95862	1.03736	1.03736
		Worm76	Distance to start	0	0.191124	0.382248	0.573372	0.573372	0.764495	0.764495	0.955619	0.955619	0.856186	0.856186	0.791174	0.76936	0.794311	0.794311	0.861976	0.963396	1.08918	1.08918	1.23189	1.28144	1.28144	1.35634	1.45268	1.56652	1.69432	1.69432	1.83317	1.98075	2.13525	2.29527	2.45973	2.62781	2.76078	2.90026	3.04534	3.04534	3.19528	3.34941	3.50719	3.66814	3.60724	3.55557	3.51356	3.51356	3.48155
		Worm77	Distance to start	0	0	0.191124	0.382248	0.573372	0.764495	0.764495	0.899415	1.0519	0.889513	0.740963	0.616342	0.532714	0.510634	0.557465	0.658669	0.658669	0.793711	0.896811	1.02548	1.17133	1.32871	1.32871	1.49399	1.6648	1.83962	1.87057	1.92014	1.92014	1.98693	1.98693	2.06928	2.06928	1.96184	1.89979	1.89979	1.85543	1.83005	1.68748	1.55537	1.43659	1.26662	1.1036	1.28117	1.34573	1.29182
		Worm78	Distance to start	0	0.191124	0.191124	0.0789821	0.22137	0.40599	0.594733	0.78463	0.78463	0.975006	1.16563	1.16563	1.16563	1.16563	1.20476	1.27171	1.36239	1.47243	1.63258	1.7988	1.96954	2.14373	2.14373	2.32058	2.4745	2.6333	2.6333	2.79614	2.96237	3.13144	3.30292	3.47644	3.65173	3.82853	4.00664	4.00664	4.00664	4.1859	4.36617	4.54733	4.54733	4.43099	4.24239	4.05402	3.86593	3.67815
		Worm79	Distance to start	0	0.191124	0.191124	0.382248	0.573372	0.764495	0.955619	1.14674	1.00995	0.893319	0.80567	0.75713	0.755277	0.800437	0.800437	0.800437	0.885444	1.00019	1.1357	1.28541	1.44493	1.61134	1.61134	1.78271	1.95775	1.95775	2.13554	2.31546	2.49705	2.49705	2.49705	2.67996	2.67996	2.67996	2.84142	3.00637	3.17425	3.34463	3.51715	3.69149	3.86742	4.04474	4.22325	4.40283	4.58333	4.76467
		Worm80	Distance to start	0	0.191124	0.382248	0.382248	0.573372	0.764495	0.773354	0.773354	0.8275	0.918963	0.918963	0.735819	0.735819	0.558052	0.393028	0.393028	0.265663	0.244416	0.349225	0.507182	0.682324	0.682324	0.717058	0.797392	0.911347	0.911347	1.04801	1.19965	1.36127	1.5297	1.70294	1.85516	2.01403	2.17808	1.98708	1.79611	1.60518	1.41429	1.41429	1.22348	1.03279	0.84229	0.652157	0.462843	0.462843	0.276033
		Worm81	Distance to start	0	0.191124	0.382248	0.573372	0.764495	0.764495	0.955619	1.14674	1.33787	1.52899	1.72011	1.91124	2.10236	1.9328	1.76765	1.60826	1.45653	1.3151	1.3058	1.3243	1.36949	1.43885	1.52909	1.40456	1.29635	1.20885	1.1468	1.11448	1.11446	1.14675	1.20876	1.20876	1.20876	1.20876	1.20241	1.20241	1.20241	1.22619	1.22619	1.39585	1.57045	1.69416	1.82951	1.9741	1.9741	2.12605
		Worm82	Distance to start	0	0	0.191124	0.382248	0.573372	0.704926	0.859152	1.02588	1.02588	1.1999	1.07438	1.07438	0.970513	0.895852	0.858057	0.861992	0.907113	0.831959	0.796564	0.806182	0.636572	0.636572	0.483296	0.3674	0.330828	0.396192	0.526826	0.608302	0.731829	0.879871	1.04203	1.04203	1.12135	1.16274	1.16274	1.26606	1.26606	1.38814	1.52447	1.67157	1.82683	1.92493	2.03629	2.03629	2.03629	2.15885
		Worm83	Distance to start	0	0.191124	0.382248	0.573372	0.615178	0.707947	0.83486	0.982777	0.982777	0.921237	0.921237	0.921237	0.896973	0.912962	0.912962	0.935638	0.995186	1.08555	1.1998	1.1998	1.33179	1.47678	1.6313	1.79289	1.92685	1.92685	1.92685	2.11778	2.30875	2.49974	2.38831	2.28745	2.19861	2.1233	2.1233	2.06301	2.06301	2.06443	2.08345	2.11961	2.11961	2.17205	2.17205	2.17205	2.2865	2.41069
		Worm84	Distance to start	0	0.191124	0.382248	0.573372	0.764495	0.955619	0.955619	0.939372	0.961608	1.01981	1.10833	1.22059	1.22059	1.35068	1.49395	1.64696	1.64696	1.80725	1.97304	2.14305	2.31635	2.49227	2.34241	2.19896	2.19896	2.19896	2.38815	2.57762	2.76732	2.9572	3.14724	3.33739	3.52766	3.71801	3.90843	4.09892	4.09892	4.29001	4.44916	4.61074	4.7745	4.94023	5.10774	5.27685	5.27685	5.44741
		Worm85	Distance to start	0	0.191124	0.382248	0.57278	0.763608	0.954554	1.14556	1.0601	1.00417	0.982834	0.982834	0.998313	1.04898	1.04898	1.1301	1.30176	1.47821	1.65791	1.74225	1.74225	1.88468	1.88468	2.0351	2.19188	2.35373	2.5197	2.689	2.689	2.86105	2.71661	2.54966	2.38633	2.3952	2.41919	2.45785	2.5105	2.32808	2.14719	1.96822	1.79177	1.79177	1.61865	1.45007	1.28779	1.13454	0.965498
		Worm86	Distance to start	0	0.191124	0.382248	0.573372	0.764495	0.955619	1.14674	1.33787	1.48016	1.63246	1.79222	1.79222	1.79222	1.9576	2.14353	2.33029	2.51772	2.70565	2.89401	3.08271	3.27169	3.4609	3.65031	3.8399	4.02963	4.21948	4.40944	4.59951	4.78965	4.97987	4.97987	4.94088	4.94088	4.94088	4.90902	4.88444	5.06984	5.06984	5.25565	5.44182	5.62833	5.73227	5.73353	5.92293	5.77618	5.63209
		Worm87	Distance to start	0	0.191124	0.382248	0.382248	0.566057	0.753514	0.942446	1.13211	1.23533	1.35773	1.49463	1.64239	1.79834	1.96052	2.12752	2.29828	2.47202	2.50717	2.55615	2.61821	2.69243	2.69243	2.77784	2.58825	2.39891	2.39891	2.20988	2.20988	2.38795	2.5679	2.4375	2.31555	2.20345	2.20345	2.10278	2.01524	1.94263	1.94263	1.94263	1.78943	1.78943	1.65065	1.52325	1.41031	1.57868	1.75172
		Worm88	Distance to start	0	0.191124	0.382248	0.573372	0.672327	0.805201	0.805201	0.957982	0.957982	1.12257	1.20476	1.20476	1.30987	1.30987	1.41361	1.53424	1.66809	1.66809	1.81224	1.96443	1.96443	2.12292	2.28641	2.45389	2.62461	2.79796	2.9735	2.80131	2.63174	2.46532	2.30274	2.30274	2.14487	1.99284	1.84808	1.71244	1.71244	1.58825	1.47841	1.38633	1.31574	1.27023	1.25255	1.26385	1.30338	1.3687
		Worm89	Distance to start	0	0.191124	0.382248	0.382248	0.382248	0.382248	0.346903	0.346903	0.40077	0.40077	0.5234	0.678481	0.848399	1.02581	1.20741	1.39157	1.57738	1.57738	1.577	1.577	1.76774	1.95855	2.14942	2.34033	2.34033	2.53127	2.72224	2.86789	2.86789	3.01861	3.17369	3.33252	3.33252	3.18799	3.04859	2.91506	2.78824	2.6691	2.5587	2.45822	2.36893	2.36893	2.36893	2.36893	2.19976	2.01526
		Worm90	Distance to start	0	0.191124	0.382248	0.573372	0.535143	0.563078	0.648686	0.648686	0.773037	0.920562	0.943378	0.943378	0.943378	1.00277	1.00277	1.09279	1.2066	1.12799	1.07791	1.12428	1.19965	1.29899	1.48774	1.48774	1.67703	1.86669	2.05662	2.05662	2.24675	2.24675	2.24675	2.43704	2.62745	2.81796	2.8782	2.94961	3.1256	3.30327	3.48237	3.48237	3.66268	3.66268	3.84404	4.0263	4.20935	4.39308
		Worm91	Distance to start	0	0	0.191124	0.382248	0.573372	0.764495	0.764495	0.955619	1.14674	1.33787	1.52899	1.72011	1.91124	2.10236	2.2075	2.2075	2.32362	2.44917	2.58277	2.72324	2.86957	2.82187	2.82187	2.80141	2.62633	2.62633	2.45365	2.40823	2.37734	2.36156	2.53573	2.71218	2.71218	2.89049	3.07035	3.2515	3.43372	3.61687	3.61687	3.80519	3.99378	4.1826	4.36695	4.55185	4.73725	4.73725
		Worm92	Distance to start	0	0.191124	0.113391	0.249486	0.429751	0.437505	0.520761	0.651176	0.80618	0.974103	1.1493	1.32889	1.32889	1.51131	1.69566	1.88135	2.06804	2.25547	2.29722	2.35379	2.49201	2.63684	2.78726	2.94241	2.94241	3.10158	2.91828	2.91828	2.91828	2.73604	2.73604	2.73604	2.55158	2.36816	2.51988	2.51988	2.66942	2.82399	2.82399	2.98279	3.14519	3.31066	3.47876	3.64913	3.8036	3.96127
		Worm93	Distance to start	0	0.191124	0.191124	0.191124	0.382248	0.573372	0.764495	0.955619	1.13636	1.32002	1.50555	1.69232	1.69232	1.87996	1.87996	1.87996	1.87996	1.70429	1.89361	2.08327	2.27317	2.46326	2.42327	2.39789	2.38759	2.54841	2.71317	2.71317	2.88119	3.05193	3.03718	3.03441	3.03441	3.04367	3.06485	3.06485	3.09769	3.09769	2.97007	2.97007	3.07354	3.18513	3.37564	3.56621	3.75684	3.94752
		Worm94	Distance to start	0	0	0.191124	0.282602	0.443008	0.443008	0.621051	0.805115	0.805115	0.991853	1.18	1.36897	1.55846	1.74831	1.74831	1.93841	2.12869	2.31246	2.15127	1.99537	1.84609	1.7052	1.57493	1.45813	1.35829	1.27938	1.21265	1.17358	1.16496	1.18744	1.23933	1.31717	1.43153	1.43153	1.56098	1.56098	1.37819	1.19799	1.24084	1.31043	1.40279	1.51377	1.63957	1.77707	1.92375	2.07766
		Worm95	Distance to start	0	0.191124	0.382248	0.573372	0.573372	0.567949	0.624046	0.727569	0.889893	1.06185	0.902953	0.902953	0.759068	0.640391	0.563093	0.545072	0.528215	0.577906	0.679704	0.512341	0.512341	0.368843	0.287497	0.287497	0.319876	0.441637	0.600685	0.774376	0.954751	1.13864	1.13864	1.13864	1.32458	1.32458	1.51181	1.51181	1.66712	1.82922	1.99646	2.16766	2.16766	2.34194	2.51867	2.51867	2.44165	2.37753
		Worm96	Distance to start	0	0.191124	0.191124	0.216464	0.36089	0.535428	0.718457	0.794855	0.794855	0.794855	0.905795	1.04028	1.04028	1.04028	1.19037	1.35086	1.51846	1.69105	1.86726	2.04615	2.22708	2.40957	2.59332	2.70832	2.83156	2.96202	3.09878	3.24104	3.38811	3.5394	3.5394	3.5394	3.5394	3.69438	3.85261	3.85261	4.0137	4.17733	4.17733	4.17733	4.17733	4.11586	4.11586	4.06246	4.01746	4.01746
		Worm97	Distance to start	0	0.191124	0.381938	0.572958	0.764031	0.884731	1.02704	1.02704	1.18319	1.34837	1.51965	1.69518	1.69518	1.63413	1.59379	1.57576	1.75059	1.9285	1.9285	2.10873	2.29073	2.10002	1.90939	1.71888	1.71888	1.52852	1.33837	1.40676	1.49658	1.60424	1.42948	1.25948	1.09646	0.944036	0.808237	0.808237	0.698819	0.629686	0.629686	0.614588	0.614588	0.657258	0.657258	0.747874	0.871607	1.01643
		Worm98	Distance to start	0	0.191124	0.191124	0.37752	0.567072	0.757415	0.757415	0.948072	0.794685	0.661261	0.53092	0.446701	0.436194	0.504028	0.625204	0.775096	0.940065	0.940065	0.940065	0.940065	0.806877	0.701024	0.636298	0.625598	0.671511	0.671511	0.763896	0.888372	0.888372	0.888372	0.888372	1.03341	1.19152	1.19152	1.35814	1.5305	1.70687	1.76252	1.83647	1.92661	1.92661	1.7397	1.55381	1.55381	1.36936	1.18703
		Worm99	Distance to start	0	0.191124	0.382248	0.573372	0.764495	0.955619	1.14674	1.33787	1.29767	1.28494	1.30048	1.30048	1.24028	1.20765	1.20481	1.20481	1.23199	1.28727	1.36726	1.46792	1.58532	1.71602	1.85723	2.02007	2.1875	2.35853	2.53243	2.70866	2.88678	2.88678	2.88421	2.89429	2.80704	2.80704	2.73041	2.66531	2.61259	2.57303	2.57303	2.54364	2.5284	2.33737	2.14635	1.95536	1.79199	1.79199
		Worm100	Distance to start	0	0.191124	0.382248	0.573372	0.573372	0.54174	0.575557	0.664911	0.664911	0.791204	0.939659	1.10135	1.27123	1.44643	1.62522	1.80654	1.99215	2.16211	2.33535	2.51118	2.6891	2.86872	2.86872	3.04974	3.23192	3.41508	3.59907	3.59907	3.78376	3.96907	3.96907	3.96907	4.1549	4.34119	4.52788	4.34595	4.34595	4.34595	4.34595	4.16373	4.14228	4.16413	4.19458	4.23345	4.0604	3.88904
		Worm101	Distance to start	0	0.191124	0.382248	0.573372	0.764495	0.72413	0.733028	0.733028	0.789528	0.884553	1.00726	1.14881	1.30308	1.46606	1.63514	1.51562	1.41194	1.32781	1.32781	1.26715	1.23341	1.22882	1.2537	1.2537	1.2537	1.27471	1.27471	1.32327	1.32327	1.39653	1.49083	1.60248	1.73432	1.8764	2.02655	1.86474	1.86474	1.70899	1.70899	1.56112	1.55181	1.56595	1.60291	1.66118	1.73861	1.87051
		Worm102	Distance to start	0	0.191124	0.376701	0.565982	0.75619	0.946767	0.946767	1.13753	1.32839	1.18012	1.18012	1.30462	1.44376	1.59371	1.75169	1.91573	2.08438	2.25662	2.43168	2.609	2.609	2.78963	2.97156	3.15459	3.15459	3.33852	3.52322	3.52322	3.52322	3.52322	3.57753	3.64109	3.7134	3.79397	3.88228	3.88228	3.97783	4.08009	4.18858	4.18858	4.18858	4.18858	4.30284	4.4224	4.54685	4.67581
		Worm103	Distance to start	0	0.191124	0.382248	0.573372	0.764495	0.955619	0.876548	0.834579	0.835323	0.878672	0.958864	1.06763	1.24779	1.4308	1.61569	1.80188	1.84164	1.84164	1.89989	1.89989	1.97498	1.97498	2.06509	2.16834	2.28295	2.40729	2.53995	2.67968	2.82543	2.97632	3.13161	3.13161	3.29067	3.45299	3.61812	3.7857	3.95541	3.95541	3.95541	4.127	4.127	3.93902	3.75135	3.56405	3.37718	3.18852
		Worm104	Distance to start	0	0.191124	0.382248	0.390977	0.482358	0.337345	0.301009	0.11378	0.0913347	0.267056	0.45536	0.645324	0.835817	0.835817	0.835817	0.835817	0.835817	1.02654	1.2174	1.40832	1.59929	1.7903	1.98133	2.17237	2.36343	2.36343	2.5545	2.74557	2.90673	3.07134	3.23885	3.40885	3.58098	3.75495	3.75495	3.74611	3.74701	3.75765	3.77794	3.77794	3.80773	3.84679	3.89485	3.95158	3.95158	4.07554
		Worm105	Distance to start	0	0.191124	0.382248	0.573372	0.426384	0.426384	0.278887	0.216355	0.298158	0.451711	0.451711	0.536794	0.667315	0.667315	0.633516	0.656072	0.656072	0.729778	0.729778	0.841296	0.977772	1.1302	1.18937	1.27472	1.3814	1.50489	1.64139	1.78793	1.94223	2.1026	2.26773	2.43667	2.60868	2.78317	2.95973	3.13799	3.31768	3.49859	3.68052	3.68052	3.86335	3.86335	4.04694	4.2312	4.41604	4.41604
		Worm106	Distance to start	0	0.191124	0.191124	0.191124	0.382248	0.517152	0.679586	0.853981	1.0343	1.0343	1.03062	1.06189	1.12522	0.959955	0.959955	1.05254	1.05254	1.18902	1.33894	1.49826	1.61609	1.74692	1.88806	2.03737	2.19318	2.3542	2.51943	2.44736	2.38845	2.36948	2.53139	2.69712	2.86602	3.03755	3.2113	3.38692	3.38692	3.28071	3.18244	3.09287	3.01277	2.94293	2.94293	2.88409	2.88409	2.82321
		Worm107	Distance to start	0	0.191124	0.191124	0.382248	0.573372	0.764495	0.764495	0.955619	0.955619	1.14674	1.33787	1.33787	1.52899	1.72011	1.91124	2.10236	2.10236	2.0905	2.09606	2.11892	2.15853	2.21398	2.28413	2.36766	2.46323	2.46323	2.56947	2.68513	2.80905	2.94017	2.94017	2.94017	3.07759	3.22048	3.36817	3.44303	3.44303	3.44303	3.52667	3.52667	3.54108	3.54108	3.5657	3.60031	3.64462	3.64462
		Worm108	Distance to start	0	0	0.191124	0.382248	0.382248	0.382248	0.420035	0.528963	0.675449	0.84007	1.01403	1.19326	1.37569	1.48419	1.60816	1.7443	1.88999	2.04318	2.20231	2.36618	2.53387	2.62347	2.72357	2.83303	2.95082	3.07599	3.20767	3.34509	3.48757	3.63452	3.78497	3.93894	4.09605	4.09605	4.25594	4.41831	4.41831	4.5829	4.74948	4.91785	4.91785	5.08782	5.25924	5.07798	5.02579	4.94539
		Worm109	Distance to start	0	0.191124	0.312643	0.481684	0.662835	0.848373	1.03594	1.22461	1.41394	1.32921	1.26784	1.26784	1.27421	1.30877	1.36938	1.45278	1.55531	1.67346	1.67346	1.80416	1.94489	1.94489	1.94489	2.09362	2.09362	2.24877	2.40909	2.57363	2.74161	2.91245	3.08567	3.26089	3.43781	3.61617	3.79577	3.97645	4.15806	4.34049	4.52364	4.70742	4.89177	5.07661	5.26191	5.44761	5.26846	5.09018
		Worm110	Distance to start	0	0.191124	0.191124	0.382248	0.573372	0.764495	0.955619	1.14674	1.33787	1.30071	1.29106	1.30954	1.355	1.42485	1.51573	1.62411	1.62411	1.62411	1.74673	1.88082	2.02409	2.17473	2.17473	2.33131	2.49272	2.49272	2.65807	2.52492	2.39961	2.28345	2.17789	2.31538	2.46006	2.46761	2.65652	2.84163	3.02748	3.02748	3.20154	3.37744	3.55492	3.73374	3.73374	3.91373	4.09472	4.09472
		Worm111	Distance to start	0	0	0.191124	0.382248	0.573372	0.764495	0.955619	1.03162	1.13504	1.25914	1.39844	1.39844	1.25637	1.12888	1.02143	0.940921	0.894649	1.08568	1.08568	1.04239	1.04239	0.894706	0.881032	0.908291	0.958314	1.04154	1.15078	1.27939	1.42212	1.23126	1.04049	1.04049	0.84989	0.659586	0.84781	1.03709	1.22695	1.22695	1.36984	1.36984	1.44753	1.44753	1.54509	1.65901	1.78617	1.92393
		Worm112	Distance to start	0	0.191124	0.191124	0.375173	0.553606	0.738418	0.925797	1.11445	1.30382	1.49364	1.68375	1.87407	1.87407	2.06454	2.25512	2.44578	2.39053	2.34957	2.34957	2.34957	2.32366	2.31331	2.31871	2.33976	2.16305	1.98901	1.81841	1.6523	1.49219	1.34024	1.19954	1.07453	0.971281	0.897338	0.86029	0.864893	0.910515	0.99151	1.10009	0.948476	0.813674	0.813674	0.982822	1.15882	1.33897	1.52181
		Worm113	Distance to start	0	0.191124	0.382248	0.573372	0.680241	0.818387	0.974599	1.12469	1.28572	1.45405	1.62743	1.62743	1.80439	1.98398	2.16555	2.34864	2.53291	2.71813	2.63658	2.63658	2.62021	2.61772	2.57744	2.57744	2.57744	2.55088	2.53847	2.64584	2.76228	2.88668	3.01807	3.15557	3.29842	3.44595	3.59758	3.75283	3.91125	4.07248	4.2362	4.40213	4.40213	4.57002	4.73968	4.91091	4.81849	4.93689
		Worm114	Distance to start	0	0.191124	0.381706	0.347937	0.411676	0.539398	0.696765	0.867795	0.867795	0.867795	1.0402	1.21821	1.21821	1.39968	1.58342	1.58342	1.76873	1.95516	2.14242	2.14242	2.14242	2.3303	2.51867	2.70743	2.8965	2.8965	3.08582	3.00614	2.93676	3.10275	3.27149	3.44257	3.54264	3.64999	3.76398	3.88404	4.00961	4.00961	4.03861	4.07636	4.12405	4.17994	4.17994	4.24371	4.24371	4.24371
		Worm115	Distance to start	0	0	0.191124	0.382248	0.382248	0.573372	0.573372	0.660958	0.680746	0.750348	0.857721	0.990659	0.990659	1.14025	1.30077	1.46864	1.46864	1.6416	1.8182	1.99748	2.17877	2.36161	2.25031	2.15027	2.06313	2.06313	1.99057	1.93425	1.8956	1.8956	1.87573	1.87523	1.89411	1.9318	1.98724	1.98724	1.98724	2.059	2.14543	2.24484	2.35559	2.47616	2.60519	2.74147	2.88399	3.05823
		Worm116	Distance to start	0	0.191124	0.382248	0.573372	0.764495	0.955619	1.14674	1.33787	1.52899	1.72011	1.91124	1.91124	2.10236	2.29349	2.48461	2.67573	2.67573	2.85711	3.03968	3.03968	3.22324	3.40763	3.59272	3.77842	3.96463	4.15129	4.33834	4.33834	4.52572	4.33942	4.33942	4.33942	4.15354	3.96817	3.96817	3.78337	3.59923	3.41586	3.23338	3.05197	3.05197	3.05197	2.87181	2.69317	2.51636	2.3418
		Worm117	Distance to start	0	0.191124	0.237919	0.386961	0.386961	0.562076	0.562076	0.745101	0.745101	0.851929	0.851929	0.984604	1.13409	1.29458	1.29458	1.46245	1.63544	1.81207	1.81207	1.99138	1.99138	2.17271	2.35559	2.53968	2.53968	2.72474	2.91058	3.09707	3.09707	3.28409	3.47155	3.47155	3.5442	3.62547	3.71481	3.71481	3.81165	3.91542	4.0256	4.14167	4.29236	4.44615	4.60274	4.76186	4.92325	5.0867
		Worm118	Distance to start	0	0	0.191124	0.382248	0.573372	0.764495	0.955619	0.816766	0.965499	1.12709	1.12709	1.29674	1.47166	1.65018	1.83124	1.83124	2.01417	2.01417	2.05631	2.11495	2.18875	2.3729	2.55807	2.74406	2.65727	2.58175	2.51849	2.46844	2.43243	2.55246	2.68076	2.68076	2.81619	2.95778	3.10468	3.10468	3.10468	3.17474	3.25453	3.25453	3.19219	3.12881	3.07602	3.03437	3.03437	2.84345
		Worm119	Distance to start	0	0.191124	0.191124	0.382248	0.382248	0.573372	0.764495	0.955619	1.14674	1.14674	1.33787	1.52899	1.72011	1.91124	2.10236	2.29349	2.29349	2.48461	2.55335	2.63419	2.63419	2.44379	2.25351	2.0634	2.0634	1.8894	1.71904	1.55353	1.39458	1.24471	1.24471	1.10761	0.988533	0.89479	1.01455	1.01455	1.1537	1.30606	1.46753	1.6354	1.80789	1.80789	1.9838	1.98808	2.0106	2.05077
		Worm120	Distance to start	0	0.191124	0.382248	0.382248	0.573372	0.764495	0.764495	0.955619	1.14553	1.33578	1.52625	1.71687	1.71687	1.71687	1.67028	1.64471	1.64115	1.64115	1.65974	1.69976	1.75973	1.83771	1.83771	1.83771	1.83771	1.83771	1.93152	1.93152	2.03897	2.01475	2.17365	2.33738	2.33738	2.505	2.67577	2.74608	2.82758	2.91933	3.02041	3.02041	2.94883	2.88814	2.83905	2.83905	3.01648	3.19549
		Worm121	Distance to start	0	0.191124	0.382248	0.573372	0.746317	0.926434	1.11024	1.11024	1.29616	1.29069	1.31332	1.31332	1.36263	1.43589	1.52967	1.64043	1.765	1.90065	2.04518	2.19685	2.19685	2.35426	2.51635	2.54643	2.5903	2.4575	2.57967	2.57967	2.61805	2.61805	2.6696	2.73356	2.73356	2.73356	2.80909	2.89529	2.99123	2.99123	2.80176	2.61254	2.42361	2.51028	2.60811	2.71588	2.87159	3.03135
		Worm122	Distance to start	0	0.191124	0.382248	0.567572	0.75579	0.75579	0.945175	0.945175	1.13514	1.32544	1.20154	1.04283	0.896867	0.770906	0.676223	0.676223	0.627149	0.634359	0.696106	0.799857	0.931685	1.08137	1.24247	1.41109	1.54764	1.69477	1.84997	2.01136	2.01136	2.17757	2.34757	2.5206	2.69608	2.87356	3.05268	3.23318	3.41483	3.58522	3.58522	3.7576	3.93172	4.10735	4.2843	4.46243	4.64159	4.82166
		Worm123	Distance to start	0	0.191124	0.382248	0.573372	0.764495	0.955619	1.03171	1.1352	1.1352	1.25937	1.39871	1.54914	1.70773	1.8724	2.04169	2.21453	2.39016	2.568	2.7153	2.90137	3.08806	3.27527	3.4629	3.60788	3.43094	3.2556	3.08214	2.9109	2.74228	2.5768	2.41511	2.25803	2.10658	1.96208	1.82616	1.70088	1.70088	1.58878	1.68258	1.79192	1.91414	1.91414	2.04693	2.04693	2.04693	1.85802
		Worm124	Distance to start	0	0.191124	0.382248	0.573372	0.573372	0.764495	0.764495	0.934913	0.934913	1.11208	1.11208	1.29323	1.4769	1.66225	1.84877	1.84877	1.84877	1.6577	1.6577	1.84458	2.03224	2.1871	2.34731	2.51185	2.65019	2.65019	2.79477	2.80579	2.8297	2.86619	2.91478	2.98609	2.98609	3.06767	3.15872	3.25844	3.36607	3.36607	3.48088	3.48088	3.5022	3.53374	3.57524	3.62634	3.72414	3.82899
		Worm125	Distance to start	0	0	0.191124	0.382248	0.382248	0.573372	0.764495	0.616741	0.499343	0.437463	0.437463	0.454379	0.454379	0.542774	0.675132	0.830699	0.830699	0.830699	0.998686	1.17377	1.35321	1.53547	1.71965	1.9052	2.09176	2.27907	2.46697	2.65532	2.65532	2.59837	2.59837	2.55449	2.52434	2.50844	2.50705	2.5202	2.5202	2.40501	2.29995	2.20648	2.20648	2.14725	2.14725	2.10377	2.07705	2.06771
		Worm126	Distance to start	0	0	0.191124	0.191124	0.279235	0.438717	0.616466	0.800402	0.987074	1.17518	0.992104	1.1584	1.33137	1.50873	1.50873	1.6891	1.8716	1.8716	2.02762	2.18922	2.03518	2.03518	1.88794	1.88794	1.74414	1.61021	1.48883	1.38329	1.29747	1.23549	1.20104	1.19649	1.2222	1.27632	1.35546	1.45554	1.57258	1.57258	1.70307	1.84417	1.99362	1.99362	1.83316	1.67913	1.53348	1.68673
		Worm127	Distance to start	0	0.191124	0.382248	0.382248	0.192589	0.35369	0.534939	0.534939	0.721304	0.721304	0.721304	0.87724	0.87724	0.87724	1.04493	1.21953	1.21953	1.21953	1.2507	1.30932	1.39192	1.49452	1.61333	1.74503	1.88692	2.03687	2.03687	2.19324	2.19324	2.31817	2.45165	2.59236	2.73918	2.89118	2.89118	2.90748	2.90748	3.09839	3.09839	3.28934	3.4803	3.67128	3.86227	4.05328	4.24429	4.43532
		Worm128	Distance to start	0	0.191124	0.382248	0.532288	0.70257	0.855554	1.02147	1.19494	1.3731	1.55435	1.73772	1.92259	2.10859	2.24412	2.38728	2.53676	2.53676	2.59945	2.67437	2.67437	2.7605	2.85684	2.9624	2.9624	3.07621	3.19741	3.32519	3.45881	3.45881	3.59762	3.74105	3.74105	3.88858	3.88858	4.03978	3.90601	3.77717	3.6538	3.6538	3.53646	3.42576	3.32238	3.22702	3.0968	2.97316	2.85698
		Worm129	Distance to start	0	0.191124	0.382248	0.374551	0.455544	0.455544	0.589754	0.749103	0.920628	1.09864	1.28044	1.32841	1.40102	1.4947	1.4947	1.60575	1.73083	1.90654	1.90654	2.08495	2.26544	2.44755	2.63093	2.81534	2.81534	2.81534	3.0006	3.18655	3.37307	3.33598	3.30952	3.29396	3.39781	3.39781	3.50901	3.62688	3.75078	3.58815	3.58815	3.43164	3.27824	3.12899	3.12899	2.98452	2.98452	2.84556
		Worm130	Distance to start	0	0.191124	0.339835	0.517208	0.701838	0.889216	0.889216	1.07791	1.26733	1.4572	1.64736	1.83772	1.83772	1.7924	1.7667	1.7667	1.66521	1.58041	1.51509	1.47186	1.45269	1.27406	1.09963	0.931785	0.774795	0.636747	0.532582	0.532582	0.484662	0.509124	0.597138	0.725946	0.877769	0.717894	0.57734	0.473634	0.434042	0.474882	0.579388	0.720364	0.720364	0.629664	0.589141	0.589141	0.731801	0.731801
		Worm131	Distance to start	0	0.191124	0.191124	0.382248	0.573372	0.730415	0.795938	0.795938	0.898101	0.898101	1.02602	1.17128	1.32821	1.32821	1.49313	1.49313	1.49313	1.30783	1.30783	1.12058	0.934891	0.751933	0.574318	0.385307	0.385307	0.385307	0.244186	0.209402	0.318006	0.481106	0.659435	0.843388	0.843388	0.843388	1.02996	0.99603	0.99603	0.998198	1.03623	1.03623	0.854144	0.677054	0.858725	1.04378	1.23069	1.41872
		Worm132	Distance to start	0	0	0.191124	0.382248	0.573372	0.577435	0.641222	0.749637	0.749637	0.866401	1.00618	1.16069	1.16069	1.16069	1.16069	1.32479	1.49533	1.49533	1.67032	1.84852	2.02906	2.02906	2.21139	2.3969	2.58322	2.7702	2.9577	2.9577	3.14565	3.14565	3.33395	3.52256	3.71142	3.90051	3.90051	3.90051	4.08978	4.27922	4.46881	4.65852	4.84834	4.84834	5.03825	5.22826	5.15395	5.08574
		Worm133	Distance to start	0	0.191124	0.191124	0.382248	0.573372	0.764495	0.760329	0.802997	0.885756	0.99869	1.13281	1.28148	1.4402	1.60599	1.78729	1.97044	2.15498	2.34281	2.53114	2.71986	2.9089	3.09819	3.28769	3.47737	3.6672	3.85716	3.87405	3.87405	3.90025	3.93557	3.97976	4.03253	4.09356	4.16247	4.16247	4.34625	4.53063	4.71555	4.90095	4.90095	5.02522	5.15358	5.15358	5.28574	5.42141	5.42141
		Worm134	Distance to start	0	0.191124	0.382248	0.382248	0.382248	0.387647	0.476952	0.614616	0.775293	0.677769	0.677769	0.589339	0.555272	0.58514	0.670454	0.793527	0.793527	0.939637	0.7873	0.655607	0.559336	0.518603	0.545984	0.674286	0.827212	0.993456	1.16734	1.34591	1.36502	1.41002	1.22117	1.33866	1.33866	1.47168	1.61639	1.80716	1.998	1.96663	1.95355	1.95911	1.95911	1.98317	2.02505	2.02505	2.21616	2.40727
		Worm135	Distance to start	0	0.191124	0.382248	0.573372	0.526932	0.335991	0.490153	0.663827	0.663827	0.845067	0.653969	0.46289	0.46289	0.271876	0.0813766	0.0813766	0.111286	0.301999	0.301999	0.483707	0.670669	0.859464	0.859464	1.0491	0.965987	0.965987	0.915807	0.904063	0.926054	0.985332	1.07575	1.19023	1.18016	1.20082	1.20082	1.25068	1.25068	1.32646	1.23781	1.17385	1.13873	1.13515	1.13515	1.16339	1.22124	1.05657
		Worm136	Distance to start	0	0.191124	0.382248	0.382248	0.573372	0.573372	0.764495	0.955619	1.14674	1.14674	1.14674	1.33787	1.33787	1.52011	1.52011	1.7043	1.88986	2.07644	2.26377	2.45169	2.64007	2.82882	3.01786	2.91191	2.91191	2.81496	2.63612	2.45914	2.45914	2.45914	2.33414	2.21859	2.26433	2.32492	2.39925	2.35879	2.33332	2.32335	2.32907	2.35037	2.38684	2.38684	2.43778	2.43778	2.43778	2.46534
		Worm137	Distance to start	0	0.191124	0.382248	0.382248	0.573372	0.764495	0.955619	0.955619	0.798238	0.658952	0.55164	0.497446	0.647843	0.815478	0.991648	1.17251	1.35619	1.54168	1.42609	1.32806	1.25172	1.20122	1.17988	1.37035	1.56098	1.75172	1.68073	1.62919	1.45477	1.28511	1.12237	0.970047	1.1287	1.29615	1.40747	1.40747	1.55917	1.71875	1.88422	2.05414	1.90673	1.90673	1.76771	1.76771	1.63921	1.52391
		Worm138	Distance to start	0	0.191124	0.191124	0.191124	0.191124	0.382248	0.573372	0.573372	0.559358	0.60833	0.60833	0.417566	0.29433	0.479254	0.479254	0.479079	0.479079	0.635182	0.806506	0.985142	1.16774	1.35269	1.53916	1.53916	1.53916	1.53916	1.71027	1.88524	2.06308	2.14244	2.23538	2.09724	2.09724	1.96799	1.84948	1.74392	1.65378	1.5817	1.53024	1.44501	1.38113	1.34166	1.32878	1.34324	1.34324	1.3842
		Worm139	Distance to start	0	0.191124	0.382248	0.573372	0.764495	0.764495	0.764495	0.764495	0.825283	0.922381	1.04572	0.884156	0.911158	1.06002	1.22072	1.38914	1.38914	1.56279	1.74011	1.87676	1.87676	1.90232	1.9464	1.9464	2.00779	2.08494	2.17619	1.99051	1.80596	1.62293	1.44201	1.44201	1.26409	1.26409	1.09066	1.09066	0.924221	1.07924	1.07924	1.24434	1.24434	1.28663	1.3548	1.3548	1.44521	1.55397
		Worm140	Distance to start	0	0.191124	0.382248	0.573372	0.764495	0.955619	1.14674	1.33787	1.52899	1.52899	1.72011	1.91124	1.91124	2.10236	2.10236	2.29349	2.48461	2.48461	2.48461	2.67573	2.86686	2.86686	3.05798	3.11395	3.18044	3.35238	3.52629	3.52629	3.70191	3.70191	3.87898	3.87898	3.77614	3.68035	3.59218	3.54334	3.54334	3.50426	3.47526	3.4566	3.27867	3.1023	3.1023	2.92779	3.11661	3.29735
		Worm141	Distance to start	0	0.191124	0.382248	0.573372	0.764495	0.955619	0.955619	1.14674	1.33787	1.52899	1.52899	1.72011	1.91124	2.10236	2.29349	2.3975	2.3975	2.41077	2.41077	2.43899	2.48165	2.53802	2.63387	2.73972	2.73972	2.85445	2.97705	3.10657	3.24219	3.38317	3.38317	3.52888	3.67874	3.83228	3.83228	3.98907	4.14874	4.31097	4.47548	4.31034	4.14744	4.14744	3.98704	3.82946	3.96269	4.10051
		Worm142	Distance to start	0	0	0.191124	0.382248	0.573372	0.764495	0.955619	1.14674	1.33787	1.52899	1.72011	1.53653	1.53653	1.53653	1.57403	1.63319	1.71175	1.80718	1.80718	1.91698	1.91698	2.03881	2.17066	2.3108	2.15648	2.15648	2.0085	2.0085	2.18872	2.18872	2.37087	2.53925	2.53925	2.71066	2.88454	3.06048	2.95921	2.77684	2.59572	2.52742	2.47205	2.59658	2.42046	2.24679	2.0762	1.90949
		Worm143	Distance to start	0	0	0.191124	0.382248	0.573372	0.541189	0.574519	0.663563	0.789694	0.938069	1.09972	1.26959	1.29198	1.34151	1.41531	1.41531	1.58761	1.76378	1.94279	1.94279	2.13077	2.13077	2.31928	2.31928	2.31928	2.50817	2.69739	2.88685	3.07652	3.26636	3.45634	3.64644	3.774	3.71682	3.66872	3.63006	3.60114	3.5822	3.57339	3.5748	3.5748	3.5864	3.60811	3.60811	3.60811	3.60811
		Worm144	Distance to start	0	0.191124	0.382248	0.382248	0.573372	0.573372	0.764495	0.955619	1.14674	1.33787	1.52899	1.72011	1.72011	1.91124	2.10236	2.10236	2.29349	2.29349	2.48461	2.67573	2.86686	3.05798	2.98376	2.92018	2.92018	2.86795	2.86795	2.8277	2.79994	2.78505	2.78505	2.66933	2.56266	2.4662	2.6569	2.6569	2.84765	3.03845	3.22929	3.42016	3.61105	3.61105	3.80197	3.99291	4.18387	4.33635
		Worm145	Distance to start	0	0	0.191124	0.382248	0.573372	0.764495	0.678315	0.639395	0.656199	0.724862	0.832652	1.01992	1.01992	1.01992	1.2084	1.3976	1.58726	1.77723	1.77723	1.77723	1.96743	1.96743	2.07811	2.19986	2.33093	2.27468	2.23341	2.23341	2.23341	2.20798	2.19892	2.20644	2.15822	2.12615	2.11096	2.11302	2.13228	2.13228	2.16828	2.2202	2.28697	2.36732	2.45993	2.56346	2.67665	2.79834
		Worm146	Distance to start	0	0.191124	0.324352	0.14645	0.103673	0.27038	0.456639	0.645747	0.835773	1.02621	0.921645	0.74125	0.567917	0.410689	0.296408	0.28303	0.381328	0.532704	0.36688	0.36688	0.241836	0.235426	0.354151	0.518148	0.696123	0.696123	0.879634	0.879634	0.702412	0.534852	0.534852	0.389625	0.301007	0.320092	0.432862	0.432862	0.587654	0.587654	0.759185	0.759185	0.938319	1.12142	1.12142	1.30682	1.49366	1.60736
		Worm147	Distance to start	0	0.191124	0.191124	0.382248	0.573372	0.764495	0.955619	1.14674	1.33787	1.52899	1.52899	1.72011	1.91124	2.10236	2.29349	2.29349	2.48461	2.67573	2.86686	2.86089	2.71785	2.58105	2.39738	2.21498	2.03419	1.85546	1.85546	1.67946	1.67946	1.50716	1.43438	1.38434	1.35957	1.36144	1.38983	1.4432	1.4432	1.63428	1.82537	2.01646	2.01646	2.20756	2.39866	2.58977	2.58977	2.42728
		Worm148	Distance to start	0	0.191124	0.191124	0.191124	0.240148	0.389706	0.564913	0.747957	0.934243	1.12216	1.12216	1.12216	1.311	1.311	1.50042	1.69022	1.55673	1.43632	1.33255	1.24957	1.19172	1.19172	1.13428	1.10727	1.10727	1.11291	1.15071	1.21768	1.30936	1.42097	1.54821	1.37019	1.19622	1.2275	1.28671	1.37024	1.37024	1.47395	1.59391	1.7767	1.7767	1.7767	1.96108	2.14663	2.33309	2.33309
		Worm149	Distance to start	0	0	0.191124	0.182516	0.289736	0.455674	0.274706	0.127848	0.174021	0.342459	0.533582	0.352747	0.192894	0.151796	0.286239	0.462471	0.647212	0.834832	0.834832	1.02375	1.21336	1.21336	1.40338	1.59366	1.41296	1.23539	1.24429	1.24429	1.28194	1.34593	1.34593	1.43274	1.53852	1.65963	1.69859	1.75758	1.83467	2.02325	2.21228	2.40163	2.59125	2.78107	2.97106	3.16118	3.35142	3.54176
		Worm150	Distance to start	0	0	0.191124	0.382248	0.382248	0.573372	0.580365	0.688568	0.827337	0.98382	1.15082	1.32435	1.50216	1.68289	1.8657	2.05002	2.23549	2.42183	2.60887	2.60887	2.79646	2.9845	3.1729	3.36162	3.36162	3.54677	3.73253	3.73253	3.9188	4.10552	4.28449	4.28449	4.28449	4.44383	4.60559	4.76953	4.93542	4.93542	5.07341	5.21476	5.3592	5.50648	5.50648	5.34957	5.19495	5.04284
		Worm151	Distance to start	0	0.191124	0.191124	0.021708	0.174882	0.290709	0.290709	0.459888	0.641513	0.641513	0.827428	1.01528	1.20416	1.39365	1.58354	1.77369	1.96403	2.15451	2.34509	2.34509	2.53576	2.72649	2.89925	3.07419	3.25095	3.36615	3.48803	3.48803	3.6159	3.74916	3.88725	4.02968	4.176	4.32581	4.47877	4.63457	4.79292	4.95359	5.11635	5.28101	5.4474	5.61536	5.61536	5.69119	5.77235	5.59229
		Worm152	Distance to start	0	0.191124	0.382248	0.573372	0.764495	0.955619	1.14674	1.33787	1.52899	1.52899	1.72011	1.91124	2.10236	2.10236	2.10236	2.29279	2.29279	2.48332	2.55822	2.55822	2.64483	2.74204	2.92412	2.92412	2.92412	3.10729	3.10729	3.29136	3.47619	3.66167	3.8477	4.0342	4.22112	4.03932	4.22566	4.22566	4.37406	4.37406	4.52567	4.68018	4.8373	4.99679	5.15843	5.15843	5.15843	5.15843
		Worm153	Distance to start	0	0	0.191124	0.382248	0.573372	0.764495	0.764495	0.764495	0.742001	0.613074	0.613074	0.466119	0.50474	0.604414	0.740895	0.897548	1.06551	0.984631	0.83974	0.716859	0.629021	0.592033	0.61514	0.692349	0.692349	0.808303	0.666351	0.834383	1.01065	1.19151	1.37515	1.37515	1.56059	1.74726	1.93479	1.93479	2.12297	2.31162	2.50066	2.68999	2.68999	2.68999	2.87955	2.87955	2.85908	3.02099
		Worm154	Distance to start	0	0.191124	0.382248	0.573372	0.681897	0.590228	0.552097	0.578195	0.578195	0.660958	0.660958	0.782609	0.782609	0.92798	1.0876	1.25605	1.43021	1.60823	1.78895	1.6816	1.87232	2.06311	2.06311	2.06311	2.25396	2.44485	2.41207	2.39413	2.39139	2.40389	2.4314	2.46556	2.46556	2.46556	2.51383	2.57541	2.64938	2.64938	2.73473	2.73473	2.83043	2.93547	3.04888	3.16977	3.001	2.83508
		Worm155	Distance to start	0	0.191124	0.254516	0.407535	0.301953	0.301953	0.298869	0.400657	0.552075	0.401458	0.483881	0.483881	0.663702	0.848479	0.848479	1.03856	1.22897	1.41956	1.61029	1.8011	1.99196	2.18288	2.37382	2.5648	2.75579	2.75579	2.9468	2.9468	3.13783	3.32886	3.51991	3.71096	3.90202	4.09309	4.09309	4.28418	4.47528	4.61392	4.75621	4.90182	5.05046	5.20188	5.35584	5.51212	5.67055	5.67055
		Worm156	Distance to start	0	0.191124	0.191124	0.191124	0.382248	0.573372	0.764495	0.764495	0.753633	0.790271	0.868419	0.868419	0.868419	0.868419	0.868419	0.868419	1.01515	1.17472	1.34256	1.34256	1.34256	1.51592	1.69311	1.69311	1.87305	2.055	2.055	2.055	2.055	2.055	2.14242	2.24275	2.35435	2.47569	2.60542	2.74234	2.9295	2.9295	3.11715	3.30519	3.49357	3.49357	3.68223	3.68223	3.87113	3.87113
		Worm157	Distance to start	0	0.191124	0.382248	0.573372	0.764495	0.955619	1.14674	1.33787	1.27794	1.24475	1.24047	1.26537	1.31781	1.39468	1.5512	1.71474	1.88349	2.05616	2.23183	2.23183	2.40986	2.58976	2.58976	2.58976	2.77116	2.77116	2.95379	3.13742	3.32191	3.22782	3.14256	3.06685	3.00141	3.00141	2.94694	2.90405	2.87326	2.85496	2.85496	2.93418	2.93418	3.02342	3.02342	3.12182	2.98796	3.17597
		Worm158	Distance to start	0	0.191124	0.382248	0.573372	0.764495	0.955619	1.14674	1.33787	1.52899	1.72011	1.72011	1.91124	2.10236	2.14284	2.28914	2.44163	2.40732	2.38785	2.3836	2.39465	2.42078	2.46152	2.27538	2.09014	1.90606	1.72352	1.54306	1.36551	1.32075	1.30276	1.31266	1.34981	1.41209	1.49634	1.5991	1.71706	1.8473	1.98741	2.13544	2.28987	2.28987	2.44948	2.61332	2.78065	2.67424	2.57763
		Worm159	Distance to start	0	0	0.191124	0.382248	0.573372	0.764495	0.955619	0.955619	1.14674	1.14674	1.33787	1.52899	1.72011	1.91124	1.91124	2.10236	2.29349	2.48461	2.67573	2.86686	3.05798	3.24911	3.44023	3.63135	3.57794	3.53406	3.43918	3.43918	3.32301	3.214	3.11293	3.02058	2.93778	2.86535	2.8041	2.75477	2.75477	2.71802	2.69435	2.69435	2.69435	2.85363	2.85363	2.85363	2.90273	3.05556
		Worm160	Distance to start	0	0.191124	0.382248	0.573372	0.764495	0.955619	1.14674	0.963302	0.783542	0.610723	0.610723	0.452862	0.332026	0.332026	0.157444	0.111323	0.203157	0.378431	0.206812	0.206812	0.124053	0.247111	0.419948	0.503969	0.503969	0.636136	0.792724	0.961878	1.13801	1.31832	1.50131	1.68611	1.87218	2.05917	2.24686	2.43508	2.62373	2.8127	3.00195	3.19143	3.38109	3.38109	3.55462	3.72987	3.85816	3.99148
		Worm161	Distance to start	0	0.191124	0.382248	0.573372	0.764495	0.955619	1.01131	1.14195	1.2878	1.44425	1.60821	1.60821	1.56379	1.54194	1.54363	1.54363	1.54363	1.43701	1.34917	1.34917	1.28397	1.28397	1.28397	1.24165	1.22796	1.24384	1.11433	1.11433	1.00467	1.00467	0.921997	0.873981	0.873981	0.866408	0.9003	0.971326	1.07213	1.07213	1.1952	1.1952	1.3344	1.3344	1.48519	1.48519	1.6081	1.74334
		Worm162	Distance to start	0	0.191124	0.254449	0.407452	0.407452	0.4278	0.4278	0.522557	0.660436	0.819964	0.990739	1.16784	1.34877	1.34877	1.53218	1.53218	1.53218	1.53218	1.71727	1.90356	2.09072	2.27853	2.46686	2.46686	2.65558	2.65558	2.84463	2.84463	2.86204	2.892	2.93413	2.98791	3.05273	3.12791	3.21271	3.30639	3.40823	3.51751	3.63356	3.75576	3.88353	4.01632	4.15367	4.29513	4.29513	4.44032
		Worm163	Distance to start	0	0.191124	0.382248	0.382248	0.573372	0.764495	0.955619	1.14674	1.14674	1.33787	1.52899	1.72011	1.91124	2.10236	2.29349	2.29349	2.15473	2.15473	2.02453	1.90464	1.79712	1.70431	1.62872	1.57286	1.57286	1.53886	1.52818	1.60075	1.78692	1.97404	2.16186	2.35021	2.53898	2.72807	2.64584	2.64584	2.67508	2.71748	2.71748	2.77243	2.77243	2.83921	3.02716	3.02716	3.21548	3.40412
		Worm164	Distance to start	0	0.191124	0.382248	0.382248	0.573372	0.764495	0.955619	0.955619	1.03446	1.03446	1.1402	1.26612	1.40681	1.55828	1.71768	1.71768	1.88299	2.05279	2.22605	2.40202	2.59265	2.78334	2.59292	2.40262	2.21245	2.02247	2.02247	1.83272	1.77466	1.91793	1.91793	1.90808	1.91733	1.9454	1.99151	1.94669	1.91994	1.91202	1.92315	1.92315	1.95301	2.00076	2.06516	2.14471	2.14471	2.2378
		Worm165	Distance to start	0	0.191124	0.382248	0.573372	0.573372	0.573372	0.764495	0.955619	1.14674	1.14674	1.26467	1.11106	1.11106	1.11106	0.997922	0.911206	0.911206	0.858954	0.858954	0.686133	0.52613	0.394845	0.328708	0.365038	0.481158	0.634688	0.804489	0.804489	0.982157	0.982157	1.12235	1.27584	1.43837	1.60721	1.78056	1.78056	1.84998	1.88792	1.944	1.944	1.944	1.944	1.89412	1.93098	1.98563	1.98563
		Worm166	Distance to start	0	0	0.191124	0.382248	0.573372	0.764495	0.764495	0.630209	0.531912	0.531912	0.527074	0.527074	0.587997	0.69766	0.765565	0.870923	1.00199	1.15	1.30924	1.47606	1.64816	1.82406	2.00275	2.00275	1.88459	1.88459	1.77916	1.68884	1.87992	2.07101	2.2621	2.4532	2.64431	2.64431	2.82183	3.00101	3.18159	3.36334	3.54607	3.72964	3.72964	3.72964	3.72964	3.67695	3.67695	3.63356
		Worm167	Distance to start	0	0	0.191124	0.38081	0.571454	0.762339	0.749097	0.783701	0.860399	0.969247	0.787945	0.612644	0.450403	0.321637	0.321637	0.25048	0.158655	0.246291	0.411344	0.592288	0.778115	0.966011	1.15497	1.34454	1.53449	1.7247	1.9151	1.9151	2.10562	2.10562	2.29625	2.29625	2.29625	2.2845	2.2887	2.30877	2.3443	2.3443	2.3443	2.25077	2.17008	2.10371	2.20757	2.32254	2.44706	2.57974
		Worm168	Distance to start	0	0	0.191124	0.0510892	0.228366	0.239115	0.367774	0.53516	0.53516	0.53516	0.536864	0.602584	0.602584	0.714876	0.855596	1.01297	1.18034	1.35402	1.53186	1.71257	1.89531	1.89531	2.07957	2.26496	2.45124	2.63821	2.63821	2.82573	3.01371	3.20206	3.39072	3.57964	3.76878	3.95811	4.14761	4.33725	4.52702	4.71689	4.71689	4.82268	4.84573	4.87618	4.91388	4.95866	5.01033	5.06869
		Worm169	Distance to start	0	0.191124	0.351913	0.533117	0.719473	0.907814	0.907814	0.907814	0.724959	0.547778	0.547778	0.384204	0.261192	0.449019	0.638805	0.636964	0.690241	0.787526	0.787526	0.787526	0.809725	0.874167	0.907634	0.907634	0.978002	1.07807	1.20043	1.33899	1.48923	1.48923	1.67176	1.85603	2.04156	2.22803	2.41523	2.603	2.79122	2.97982	3.16872	3.35787	3.54723	3.73677	3.73677	3.87065	3.68547	3.50094
		Worm170	Distance to start	0	0	0.191124	0.191124	0.382248	0.573372	0.518431	0.708652	0.899256	1.08441	1.27134	1.45935	1.45935	1.64808	1.8373	2.02688	2.21672	2.08965	1.97292	1.8685	1.77855	1.77855	1.70535	1.65113	1.65113	1.61782	1.6067	1.61824	1.61824	1.61824	1.49565	1.38862	1.38862	1.30102	1.1151	0.931295	0.75411	0.585755	0.585755	0.585755	0.585755	0.671681	0.795147	0.795147	0.795147	0.941499
		Worm171	Distance to start	0	0.191124	0.382248	0.446804	0.571148	0.725151	0.893607	1.06971	1.25023	1.05946	0.868843	0.868843	0.699111	0.543765	0.683917	0.844311	1.0086	1.181	1.35842	1.53912	1.72207	1.72207	1.90663	1.90663	2.09237	2.279	2.46631	2.65417	2.6363	2.63221	2.64199	2.66546	2.70229	2.51445	2.32716	2.14054	1.95479	1.77018	1.58712	1.40621	1.2284	1.05524	0.942781	0.858598	0.811543	0.808128
		Worm172	Distance to start	0	0.191124	0.382248	0.573372	0.764495	0.764495	0.753551	0.823799	0.928712	1.05803	1.20391	1.36104	1.36104	1.52595	1.69637	1.69637	1.87079	2.0482	2.0482	2.22788	2.40932	2.59215	2.7761	2.7761	2.96096	3.08668	3.00836	2.94039	2.94039	2.88351	2.83839	2.67896	2.78405	2.89795	3.01965	3.01965	3.21051	3.4014	3.4014	3.59232	3.78326	3.97421	3.97421	3.97421	3.97421	4.16518
		Worm173	Distance to start	0	0.191124	0.382248	0.573372	0.764495	0.955619	1.14674	1.33787	1.52899	1.52899	1.71989	1.91084	2.10182	2.29282	2.48384	2.67488	2.86593	3.05698	3.24805	3.24805	3.24805	3.43912	3.43912	3.6302	3.82128	4.01236	3.98594	3.96856	3.79813	3.62671	3.62671	3.45735	3.29038	3.12618	2.96521	2.80802	2.65528	2.49795	2.31978	2.14384	1.97073	1.7913	1.9307	1.9307	1.9307	1.74
		Worm174	Distance to start	0	0.191124	0.263465	0.418756	0.310648	0.301171	0.401061	0.322143	0.346062	0.537147	0.728252	0.728252	0.899572	1.07757	1.25943	1.25943	1.44368	1.62721	1.81231	1.81231	1.99854	2.17658	2.35668	2.53838	2.72138	2.90542	3.09654	3.02668	2.9675	2.9675	2.91965	2.78529	2.65789	2.5385	2.4283	2.3286	2.24079	2.23689	2.08937	1.94945	1.94945	2.09123	2.09123	2.09123	2.24035	2.39545
		Worm175	Distance to start	0	0.191124	0.382248	0.573372	0.764495	0.955619	1.14674	1.14674	1.33787	1.33787	1.30439	1.29848	1.3205	1.3691	1.3691	1.4416	1.53461	1.64467	1.76858	1.76858	1.65925	1.56569	1.56569	1.74306	1.92307	2.10504	2.2885	2.47312	2.47312	2.65867	2.84495	3.03183	3.21921	3.40701	3.35685	3.31696	3.31696	3.28771	3.10072	3.10072	2.91426	2.72844	2.54342	2.35936	2.17653	2.0284
		Worm176	Distance to start	0	0.191124	0.191124	0.0721672	0.216667	0.402166	0.591259	0.781341	0.781341	0.781341	0.971832	1.16253	1.35335	1.54424	1.73519	1.92617	2.11717	2.3082	2.49924	2.49924	2.69029	2.69029	2.64029	2.60339	2.58015	2.57096	2.57594	2.57594	2.39469	2.2151	2.0376	1.8628	1.69154	1.62013	1.56889	1.53982	1.53419	1.55225	1.5932	1.65533	1.73639	1.73639	1.92656	1.92656	2.1169	2.1169
		Worm177	Distance to start	0	0.191124	0.382248	0.337656	0.393658	0.518631	0.675312	0.846269	1.02438	1.20648	1.20648	1.391	1.391	1.391	1.5771	1.76427	1.95221	2.14071	2.31526	2.31526	2.49224	2.67981	2.67981	2.86784	2.86784	3.05627	3.245	3.434	3.62323	3.81264	3.81264	3.67546	3.79131	3.79131	3.91308	4.04021	4.04021	4.04021	3.8497	3.65926	3.46889	3.27861	3.08843	3.08843	2.89837	2.89837
		Worm178	Distance to start	0	0.191124	0.382248	0.573372	0.573372	0.573372	0.764495	0.955619	1.14674	1.33787	1.52899	1.72011	1.91124	2.10236	2.05886	1.87679	1.69671	1.51933	1.34572	1.34572	1.17755	1.30811	1.45214	1.60604	1.76721	1.93385	1.85579	1.79476	1.75255	1.75255	1.73054	1.73054	1.72949	1.74945	1.78972	1.84896	1.92542	2.01716	2.12218	2.23862	2.3648	2.49923	2.64067	2.78803	2.82182	2.86797
		Worm179	Distance to start	0	0	0.191124	0.315722	0.183328	0.201481	0.201481	0.347328	0.523198	0.70703	0.852171	1.0127	1.18236	1.18236	1.06661	0.974894	0.974894	0.793074	0.616906	0.45303	0.320867	0.271536	0.271536	0.271536	0.342877	0.342877	0.484205	0.65146	0.829098	1.01166	1.1969	1.38375	1.57162	1.76019	1.94926	2.13869	2.13869	2.3284	2.3284	2.3284	2.17421	2.17421	2.02632	1.88622	1.75577	1.63727
		Worm180	Distance to start	0	0.191124	0.37565	0.564584	0.754621	0.754621	0.945097	1.13579	1.32661	1.28991	1.28098	1.28098	1.30039	1.34691	1.49318	1.64865	1.81096	1.97842	2.14983	2.15003	2.16715	2.16715	2.2008	2.25023	2.25023	2.41916	2.59117	2.59117	2.7657	2.7657	2.94228	3.12058	3.30032	3.48127	3.66325	3.66325	3.84612	3.84612	3.77524	3.77524	3.77524	3.77524	3.90647	4.04247	4.1828	4.32701
		Worm181	Distance to start	0	0.191124	0.191124	0.166484	0.303252	0.37476	0.511844	0.675708	0.851019	0.851019	0.858469	0.907061	0.990761	1.10159	1.23226	1.23226	1.23226	1.37713	1.53218	1.69461	1.69461	1.70648	1.7394	1.92723	2.11564	2.11564	2.11564	2.3045	2.49371	2.49371	2.49371	2.68318	2.87288	3.06275	3.25277	3.44292	3.63316	3.80794	3.98423	4.16182	4.16182	4.28059	4.40445	4.53298	4.53298	4.58746
		Worm182	Distance to start	0	0.191124	0.382248	0.573372	0.764495	0.955619	0.827978	0.728659	0.67037	0.664007	0.664007	0.710965	0.710965	0.801932	0.923999	1.06654	1.22242	1.38714	1.5579	1.73292	1.91103	2.09524	2.09524	2.28058	2.46681	2.65374	2.84122	3.02916	3.21747	3.4061	3.59499	3.7841	3.97341	3.97341	3.96079	3.95736	3.96317	3.97816	3.97816	4.00222	4.00222	4.11956	4.24226	4.36988	4.502	4.63824
		Worm183	Distance to start	0	0.191124	0.159429	0.295573	0.471557	0.656068	0.843529	1.03233	1.22186	1.22186	1.22186	1.34522	1.48302	1.48302	1.63161	1.7883	1.7883	1.95113	1.95113	2.13269	2.13269	2.31578	2.50008	2.50008	2.50008	2.68533	2.87136	3.05801	2.97339	2.89893	2.83541	2.78359	2.78359	2.74414	2.74414	2.71758	2.7043	2.70449	2.70449	2.70449	2.5396	2.5231	2.52103	2.39264	2.27309	2.16384
		Worm184	Distance to start	0	0.191124	0.382248	0.487806	0.671517	0.671517	0.858471	1.04693	1.23621	1.42598	1.61607	1.80638	1.89591	1.99975	2.11579	2.24214	2.37716	2.51946	2.51946	2.65673	2.80032	2.94932	3.10293	3.28246	3.46323	3.64505	3.64505	3.82779	4.0113	4.19549	4.38028	4.56559	4.75136	4.64965	4.45864	4.26765	4.07666	3.88569	3.88569	3.69474	3.69474	3.5038	3.31288	3.12199	3.31195	3.50203
		Worm185	Distance to start	0	0.191124	0.382248	0.573372	0.764495	0.955619	1.14674	1.0904	1.06583	1.06583	1.0752	1.11767	1.11767	1.1897	1.28632	1.40247	1.53371	1.66947	1.81522	1.81522	1.70605	1.89717	2.0883	2.27942	2.47054	2.66167	2.85279	3.04391	3.04391	3.04391	3.21409	3.3865	3.56082	3.73679	3.91418	4.0928	4.27251	4.45317	4.63467	4.63467	4.81691	4.99981	5.18331	5.16497	5.15366	5.26325
		Worm186	Distance to start	0	0	0.191124	0.214072	0.358025	0.358025	0.37227	0.534723	0.711569	0.894308	0.7637	0.953203	1.14325	1.14325	1.3336	1.52414	1.71482	1.90558	2.09641	2.28729	2.47821	2.66915	2.66915	2.86012	3.05111	2.97467	2.90881	2.85424	2.81163	2.84724	2.89505	2.95447	3.08656	3.22456	3.07495	2.89585	2.71839	2.54291	2.36985	2.55723	2.74512	2.93343	2.93343	2.74244	2.55146	2.71891
		Worm187	Distance to start	0	0.191124	0.382248	0.573372	0.764495	0.955619	0.955619	1.14674	1.33787	1.52899	1.72011	1.72011	1.72011	1.538	1.54439	1.57414	1.62596	1.69783	1.78733	1.89197	2.00938	2.13746	2.13746	2.13746	2.2744	2.4187	2.56912	2.56912	2.72465	2.88446	3.04788	3.21435	3.38343	3.38343	3.55475	3.52796	3.51138	3.50516	3.50935	3.52392	3.52392	3.52392	3.70672	3.89032	4.07462	4.25951
		Worm188	Distance to start	0	0.191124	0.382248	0.382248	0.556157	0.738623	0.924594	1.11231	1.30102	1.49035	1.53711	1.6054	1.69262	1.69262	1.79602	1.89008	1.99805	1.99805	2.11778	2.28474	2.46406	2.46406	2.64504	2.82735	3.01075	3.19507	3.38013	3.56584	3.75209	3.93881	4.12593	4.3134	4.3134	4.3134	4.3134	4.50118	4.68923	4.87752	5.03072	5.18643	5.34445	5.50457	5.66233	5.82209	5.9837	5.9837
		Worm189	Distance to start	0	0.191124	0.371574	0.559162	0.748542	0.938628	0.750637	0.750637	0.564752	0.384044	0.221568	0.154114	0.154114	0.267332	0.267332	0.438451	0.621344	0.794038	0.973644	1.15695	1.34243	1.52931	1.71712	1.77618	1.85315	1.94592	1.94592	1.94592	2.05233	1.91515	1.78789	1.67284	1.83091	1.83091	1.99478	2.16312	2.01896	1.88318	1.75772	1.64495	1.54764	1.46887	1.41174	1.41174	1.41174	1.58612
		Worm190	Distance to start	0	0.191124	0.0181432	0.192838	0.383537	0.383537	0.383537	0.574519	0.673841	0.818705	0.818705	0.979566	0.979566	1.14973	1.32562	1.50523	1.68737	1.8713	2.05654	2.05654	1.89932	1.74887	1.60709	1.60709	1.44719	1.29579	1.15621	1.03326	0.933543	0.865118	0.83571	0.83571	0.819396	0.847034	0.914648	0.914648	1.01427	1.13753	1.2776	1.42955	1.58997	1.75655	1.85861	1.97396	2.10038	2.10038
		Worm191	Distance to start	0	0.191124	0.382248	0.573372	0.573372	0.764495	0.582089	0.582089	0.407748	0.407748	0.407748	0.314711	0.314711	0.314711	0.323859	0.428699	0.579428	0.748832	0.780931	0.780931	0.855578	0.962929	1.09339	1.23969	1.23969	1.39686	1.56162	1.56162	1.75017	1.93922	1.78061	1.62898	1.48649	1.29833	1.11118	0.925661	0.925661	0.892197	0.899022	0.945262	0.945262	1.0256	1.13281	0.998813	0.886036	0.886036
		Worm192	Distance to start	0	0.191124	0.382248	0.573372	0.764495	0.727925	0.740508	0.799929	0.896927	1.02085	1.02085	1.16311	1.35243	1.54219	1.72804	1.91492	2.10257	2.29079	2.47945	2.47945	2.66847	2.81765	2.97164	3.12973	3.11941	3.12078	3.13383	3.15842	3.15842	3.15842	3.15842	3.15842	3.15842	3.19427	3.24101	3.24101	3.29818	3.36525	3.44164	3.44164	3.29738	3.15809	3.02448	2.89731	2.77749	2.66599
		Worm193	Distance to start	0	0.191124	0.382248	0.573372	0.56078	0.610941	0.710691	0.842598	0.99394	1.15712	1.32777	1.50336	1.68234	1.86373	1.72158	1.58974	1.47096	1.56727	1.67988	1.67988	1.80575	1.9423	2.08743	2.23947	2.23947	2.08418	1.93531	1.79447	1.66369	1.66369	1.66369	1.54552	1.54552	1.44905	1.30913	1.45666	1.61337	1.78457	1.95946	2.13713	2.31694	2.49844	2.49844	2.50231	2.5207	2.55331
		Worm194	Distance to start	0	0.191124	0.191124	0.191124	0.339564	0.516852	0.701445	0.888803	1.06568	1.06568	1.10622	1.17678	1.17678	1.17678	1.27239	1.27239	1.38538	1.51414	1.655	1.80513	1.9624	2.12523	2.29243	2.29243	2.46311	2.6366	2.81238	2.99004	3.16927	3.16927	3.16927	3.34981	3.53147	3.53147	3.53147	3.53147	3.71407	3.71407	3.8975	4.08163	4.26637	4.45166	4.63742	4.82359	4.82359	4.81155
		Worm195	Distance to start	0	0	0.191124	0.382248	0.573372	0.764495	0.955619	0.955619	0.948707	0.979765	0.979765	0.902523	0.861518	0.861518	0.861518	0.861938	0.903723	0.981607	1.08786	1.21507	1.35735	1.51045	1.6714	1.6714	1.83814	2.00923	2.00923	2.00923	2.00923	2.18364	2.36064	2.53969	2.48685	2.48685	2.44782	2.42329	2.41368	2.41368	2.26455	2.12217	1.98797	1.98797	1.86374	1.86374	1.89271	1.89271
		Worm196	Distance to start	0	0.191124	0.382248	0.573372	0.573372	0.764495	0.764495	0.955619	1.14674	1.33787	1.52899	1.72011	1.91124	2.10236	2.29349	2.48461	2.67573	2.67573	2.67573	2.67573	2.86686	3.05798	3.01139	2.87682	2.74897	2.74897	2.6288	2.58413	2.55302	2.53597	2.53327	2.5622	2.60487	2.66062	2.82099	2.82099	2.89627	2.86426	2.84476	2.84476	2.83803	2.84415	3.02688	3.21059	3.39511	3.58033
		Worm197	Distance to start	0	0	0.191124	0.382248	0.573372	0.764495	0.764495	0.646004	0.568547	0.549752	0.595202	0.692358	0.692358	0.823111	0.823111	0.974022	1.13709	1.30779	1.30779	1.48347	1.66256	1.79498	1.93723	1.93723	1.93723	1.82777	1.82777	1.73254	1.65399	1.5946	1.55656	1.55656	1.54144	1.56514	1.61132	1.61132	1.61132	1.67812	1.76321	1.86407	1.68676	1.55216	1.43048	1.3253	1.24082	1.18148
		Worm198	Distance to start	0	0.191124	0.360294	0.544199	0.731813	0.920871	0.920871	0.857663	0.8344	0.8344	0.8344	1.00769	1.18648	1.3686	1.55289	1.73865	1.73865	1.73865	1.57542	1.57542	1.41917	1.27248	1.13904	1.02405	1.02405	0.833194	0.833194	1.01889	0.870507	0.741949	0.645174	0.595876	0.605759	0.672217	0.780939	0.917012	1.07005	1.23574	1.35172	1.48334	1.62682	1.77927	1.96809	2.15731	2.34685	2.53662
		Worm199	Distance to start	0	0.191124	0.382248	0.573372	0.685915	0.827805	1.01847	1.20927	1.20927	1.08421	1.08421	0.98069	1.17011	1.17011	1.17011	1.36001	1.55021	1.74061	1.74061	1.93116	2.12181	2.12181	2.07022	2.03534	2.01804	2.01804	2.01876	2.03749	2.07374	2.12661	2.19491	2.27724	2.37215	2.37215	2.3955	2.43369	2.43369	2.43369	2.48602	2.55163	2.55163	2.55163	2.55163	2.55163	2.62952	2.62952
		Worm200	Distance to start	0	0.191124	0.382248	0.573372	0.764495	0.955619	1.14674	1.33787	1.33787	1.52899	1.72011	1.91124	2.10236	2.29349	2.48408	2.67476	2.67476	2.86549	3.05627	3.24709	3.43795	3.62883	3.81974	4.01067	4.20161	4.20161	4.39257	4.58355	4.53434	4.49274	4.57808	4.6697	4.76722	4.76722	4.76722	4.76722	4.74112	4.72262	4.83747	4.95702	5.08095	5.20895	5.34073	5.52297	5.7058	5.88916
		Worm1	Summed track length	0	0.191124	0.191124	0.191124	0.382248	0.573372	0.764495	0.764495	0.955619	0.955619	1.14674	1.33787	1.52899	1.72011	1.72011	1.91124	2.10236	2.29349	2.48461	2.67573	2.67573	2.86686	2.86686	3.05798	3.24911	3.44023	3.44023	3.63135	3.63135	3.82248	4.0136	4.0136	4.20472	4.39585	4.58697	4.7781	4.7781	4.96922	5.16034	5.35147	5.54259	5.73372	5.92484	5.92484	6.11596	6.30709
		Worm2	Summed track length	0	0.191124	0.382248	0.573372	0.573372	0.764495	0.955619	1.14674	1.33787	1.52899	1.72011	1.91124	2.10236	2.29349	2.29349	2.48461	2.67573	2.86686	3.05798	3.24911	3.44023	3.63135	3.82248	3.82248	4.0136	4.20472	4.39585	4.58697	4.7781	4.96922	5.16034	5.16034	5.35147	5.54259	5.73372	5.92484	6.11596	6.30709	6.49821	6.68934	6.88046	7.07158	7.26271	7.45383	7.64495	7.83608
		Worm3	Summed track length	0	0.191124	0.191124	0.382248	0.573372	0.764495	0.764495	0.764495	0.764495	0.955619	1.14674	1.33787	1.33787	1.52899	1.52899	1.72011	1.91124	1.91124	2.10236	2.10236	2.29349	2.48461	2.67573	2.67573	2.86686	3.05798	3.24911	3.44023	3.63135	3.82248	4.0136	4.20472	4.39585	4.39585	4.58697	4.7781	4.96922	5.16034	5.35147	5.54259	5.73372	5.92484	6.11596	6.11596	6.11596	6.30709
		Worm4	Summed track length	0	0.191124	0.382248	0.573372	0.764495	0.764495	0.955619	1.14674	1.33787	1.33787	1.52899	1.72011	1.91124	1.91124	2.10236	2.29349	2.48461	2.67573	2.86686	3.05798	3.24911	3.44023	3.63135	3.82248	4.0136	4.20472	4.39585	4.58697	4.7781	4.96922	5.16034	5.35147	5.54259	5.73372	5.92484	6.11596	6.30709	6.49821	6.68934	6.68934	6.88046	6.88046	7.07158	7.26271	7.45383	7.64495
		Worm5	Summed track length	0	0.191124	0.382248	0.573372	0.764495	0.955619	1.14674	1.33787	1.52899	1.72011	1.72011	1.91124	2.10236	2.10236	2.10236	2.29349	2.48461	2.67573	2.86686	2.86686	3.05798	3.24911	3.44023	3.63135	3.63135	3.63135	3.63135	3.82248	3.82248	3.82248	4.0136	4.20472	4.39585	4.58697	4.7781	4.96922	5.16034	5.16034	5.35147	5.54259	5.73372	5.92484	5.92484	6.11596	6.30709	6.49821
		Worm6	Summed track length	0	0	0.191124	0.382248	0.573372	0.764495	0.955619	1.14674	1.33787	1.52899	1.52899	1.72011	1.72011	1.91124	2.10236	2.29349	2.48461	2.67573	2.86686	3.05798	3.05798	3.05798	3.24911	3.44023	3.63135	3.82248	3.82248	4.0136	4.20472	4.39585	4.39585	4.39585	4.39585	4.58697	4.7781	4.96922	5.16034	5.35147	5.54259	5.54259	5.73372	5.73372	5.92484	5.92484	6.11596	6.30709
		Worm7	Summed track length	0	0	0.191124	0.382248	0.573372	0.764495	0.955619	0.955619	0.955619	1.14674	1.33787	1.52899	1.52899	1.72011	1.91124	2.10236	2.29349	2.48461	2.67573	2.86686	3.05798	3.05798	3.05798	3.05798	3.24911	3.44023	3.44023	3.44023	3.63135	3.82248	4.0136	4.20472	4.39585	4.58697	4.7781	4.96922	5.16034	5.16034	5.35147	5.54259	5.73372	5.92484	6.11596	6.11596	6.30709	6.49821
		Worm8	Summed track length	0	0.191124	0.191124	0.382248	0.573372	0.764495	0.955619	1.14674	1.14674	1.33787	1.52899	1.72011	1.91124	2.10236	2.29349	2.48461	2.67573	2.86686	3.05798	3.24911	3.44023	3.63135	3.82248	4.0136	4.0136	4.20472	4.39585	4.39585	4.58697	4.7781	4.96922	5.16034	5.35147	5.54259	5.73372	5.92484	6.11596	6.30709	6.30709	6.30709	6.49821	6.68934	6.88046	7.07158	7.26271	7.45383
		Worm9	Summed track length	0	0.191124	0.382248	0.382248	0.573372	0.764495	0.764495	0.955619	0.955619	1.14674	1.33787	1.52899	1.52899	1.72011	1.72011	1.91124	2.10236	2.29349	2.48461	2.67573	2.67573	2.86686	3.05798	3.24911	3.24911	3.44023	3.63135	3.82248	4.0136	4.20472	4.39585	4.58697	4.7781	4.96922	5.16034	5.35147	5.54259	5.54259	5.54259	5.73372	5.92484	6.11596	6.30709	6.49821	6.68934	6.88046
		Worm10	Summed track length	0	0	0	0.191124	0.382248	0.573372	0.573372	0.764495	0.764495	0.955619	1.14674	1.14674	1.33787	1.52899	1.72011	1.72011	1.91124	2.10236	2.29349	2.48461	2.67573	2.86686	2.86686	3.05798	3.05798	3.05798	3.24911	3.24911	3.44023	3.63135	3.82248	4.0136	4.20472	4.39585	4.58697	4.7781	4.96922	5.16034	5.16034	5.35147	5.54259	5.73372	5.92484	6.11596	6.30709	6.49821
		Worm11	Summed track length	0	0.191124	0.382248	0.573372	0.764495	0.955619	1.14674	1.14674	1.33787	1.52899	1.52899	1.72011	1.91124	2.10236	2.29349	2.48461	2.67573	2.86686	3.05798	3.24911	3.24911	3.44023	3.44023	3.63135	3.82248	4.0136	4.20472	4.39585	4.58697	4.7781	4.96922	5.16034	5.35147	5.35147	5.54259	5.73372	5.92484	5.92484	5.92484	6.11596	6.30709	6.49821	6.68934	6.88046	7.07158	7.26271
		Worm12	Summed track length	0	0	0	0	0.191124	0.382248	0.573372	0.764495	0.955619	1.14674	1.33787	1.52899	1.72011	1.72011	1.91124	2.10236	2.29349	2.48461	2.67573	2.86686	3.05798	3.24911	3.44023	3.63135	3.82248	4.0136	4.0136	4.20472	4.39585	4.58697	4.58697	4.7781	4.96922	5.16034	5.16034	5.35147	5.54259	5.73372	5.92484	6.11596	6.30709	6.49821	6.68934	6.88046	6.88046	7.07158
		Worm13	Summed track length	0	0.191124	0.191124	0.382248	0.573372	0.764495	0.955619	1.14674	1.33787	1.33787	1.52899	1.72011	1.91124	2.10236	2.29349	2.48461	2.67573	2.67573	2.67573	2.86686	3.05798	3.24911	3.44023	3.63135	3.82248	4.0136	4.20472	4.39585	4.58697	4.7781	4.96922	5.16034	5.35147	5.54259	5.54259	5.73372	5.73372	5.73372	5.92484	5.92484	6.11596	6.11596	6.30709	6.49821	6.68934	6.88046
		Worm14	Summed track length	0	0	0.191124	0.382248	0.573372	0.573372	0.764495	0.955619	1.14674	1.14674	1.33787	1.52899	1.72011	1.91124	2.10236	2.29349	2.48461	2.67573	2.86686	3.05798	3.24911	3.44023	3.44023	3.63135	3.82248	3.82248	4.0136	4.20472	4.39585	4.58697	4.7781	4.96922	5.16034	5.16034	5.35147	5.54259	5.73372	5.73372	5.92484	6.11596	6.30709	6.49821	6.49821	6.68934	6.68934	6.88046
		Worm15	Summed track length	0	0.191124	0.382248	0.573372	0.764495	0.955619	1.14674	1.33787	1.33787	1.52899	1.52899	1.72011	1.72011	1.91124	2.10236	2.29349	2.48461	2.67573	2.67573	2.86686	3.05798	3.24911	3.44023	3.44023	3.63135	3.82248	4.0136	4.20472	4.39585	4.39585	4.39585	4.58697	4.7781	4.96922	5.16034	5.35147	5.54259	5.54259	5.73372	5.92484	6.11596	6.30709	6.49821	6.49821	6.68934	6.88046
		Worm16	Summed track length	0	0.191124	0.191124	0.382248	0.573372	0.764495	0.955619	1.14674	1.33787	1.33787	1.52899	1.52899	1.72011	1.72011	1.91124	2.10236	2.29349	2.48461	2.67573	2.67573	2.86686	2.86686	3.05798	3.24911	3.44023	3.44023	3.63135	3.82248	4.0136	4.20472	4.39585	4.58697	4.7781	4.7781	4.96922	4.96922	5.16034	5.35147	5.54259	5.54259	5.73372	5.92484	6.11596	6.30709	6.49821	6.68934
		Worm17	Summed track length	0	0.191124	0.382248	0.382248	0.382248	0.573372	0.764495	0.955619	1.14674	1.14674	1.33787	1.33787	1.52899	1.72011	1.72011	1.91124	2.10236	2.10236	2.29349	2.48461	2.48461	2.67573	2.86686	3.05798	3.24911	3.24911	3.44023	3.63135	3.82248	3.82248	4.0136	4.20472	4.39585	4.39585	4.39585	4.58697	4.7781	4.96922	5.16034	5.35147	5.54259	5.54259	5.73372	5.92484	6.11596	6.30709
		Worm18	Summed track length	0	0	0.191124	0.382248	0.573372	0.764495	0.955619	1.14674	1.33787	1.52899	1.72011	1.91124	2.10236	2.29349	2.48461	2.67573	2.86686	3.05798	3.24911	3.44023	3.63135	3.82248	3.82248	4.0136	4.20472	4.39585	4.58697	4.58697	4.7781	4.96922	5.16034	5.35147	5.54259	5.73372	5.92484	6.11596	6.30709	6.49821	6.68934	6.88046	7.07158	7.26271	7.45383	7.64495	7.64495	7.64495
		Worm19	Summed track length	0	0.191124	0.382248	0.382248	0.382248	0.573372	0.764495	0.955619	1.14674	1.14674	1.33787	1.52899	1.52899	1.52899	1.72011	1.91124	2.10236	2.29349	2.48461	2.67573	2.67573	2.67573	2.86686	3.05798	3.24911	3.44023	3.63135	3.82248	4.0136	4.20472	4.39585	4.58697	4.58697	4.7781	4.96922	4.96922	5.16034	5.35147	5.54259	5.73372	5.73372	5.73372	5.92484	6.11596	6.30709	6.49821
		Worm20	Summed track length	0	0.191124	0.382248	0.573372	0.764495	0.955619	1.14674	1.33787	1.52899	1.72011	1.91124	2.10236	2.29349	2.29349	2.48461	2.67573	2.86686	3.05798	3.24911	3.44023	3.63135	3.63135	3.63135	3.82248	4.0136	4.0136	4.20472	4.20472	4.39585	4.39585	4.58697	4.7781	4.96922	5.16034	5.35147	5.54259	5.54259	5.73372	5.92484	6.11596	6.11596	6.11596	6.30709	6.49821	6.68934	6.88046
		Worm21	Summed track length	0	0.191124	0.382248	0.573372	0.764495	0.955619	0.955619	1.14674	1.33787	1.52899	1.72011	1.91124	2.10236	2.29349	2.48461	2.67573	2.86686	3.05798	3.24911	3.44023	3.63135	3.82248	4.0136	4.20472	4.39585	4.58697	4.7781	4.96922	4.96922	5.16034	5.35147	5.54259	5.73372	5.73372	5.92484	6.11596	6.30709	6.49821	6.68934	6.88046	7.07158	7.26271	7.45383	7.45383	7.64495	7.64495
		Worm22	Summed track length	0	0	0.191124	0.382248	0.573372	0.764495	0.955619	1.14674	1.33787	1.52899	1.72011	1.91124	2.10236	2.29349	2.48461	2.67573	2.86686	3.05798	3.24911	3.44023	3.63135	3.82248	4.0136	4.0136	4.0136	4.20472	4.39585	4.58697	4.7781	4.96922	5.16034	5.35147	5.54259	5.73372	5.73372	5.92484	5.92484	6.11596	6.30709	6.49821	6.68934	6.88046	7.07158	7.26271	7.45383	7.64495
		Worm23	Summed track length	0	0.191124	0.191124	0.382248	0.382248	0.573372	0.573372	0.573372	0.764495	0.955619	0.955619	1.14674	1.33787	1.52899	1.72011	1.91124	2.10236	2.29349	2.48461	2.48461	2.67573	2.86686	2.86686	3.05798	3.24911	3.44023	3.63135	3.82248	3.82248	4.0136	4.20472	4.20472	4.39585	4.39585	4.58697	4.7781	4.96922	5.16034	5.35147	5.35147	5.35147	5.54259	5.73372	5.92484	6.11596	6.11596
		Worm24	Summed track length	0	0.191124	0.382248	0.382248	0.573372	0.764495	0.955619	1.14674	1.33787	1.52899	1.72011	1.72011	1.91124	2.10236	2.29349	2.48461	2.67573	2.86686	3.05798	3.24911	3.44023	3.63135	3.82248	4.0136	4.20472	4.39585	4.58697	4.58697	4.7781	4.7781	4.96922	5.16034	5.35147	5.54259	5.73372	5.92484	6.11596	6.30709	6.49821	6.68934	6.88046	6.88046	7.07158	7.26271	7.45383	7.64495
		Worm25	Summed track length	0	0.191124	0.382248	0.573372	0.764495	0.955619	1.14674	1.33787	1.52899	1.72011	1.91124	1.91124	2.10236	2.29349	2.48461	2.67573	2.86686	3.05798	3.24911	3.44023	3.44023	3.63135	3.82248	3.82248	4.0136	4.20472	4.39585	4.58697	4.58697	4.58697	4.7781	4.96922	5.16034	5.35147	5.35147	5.35147	5.54259	5.54259	5.73372	5.92484	6.11596	6.30709	6.30709	6.49821	6.68934	6.68934
		Worm26	Summed track length	0	0.191124	0.382248	0.573372	0.764495	0.764495	0.955619	1.14674	1.33787	1.52899	1.72011	1.91124	2.10236	2.29349	2.48461	2.67573	2.86686	3.05798	3.05798	3.05798	3.24911	3.44023	3.63135	3.82248	4.0136	4.20472	4.39585	4.58697	4.7781	4.96922	5.16034	5.35147	5.54259	5.73372	5.92484	5.92484	6.11596	6.30709	6.49821	6.68934	6.68934	6.68934	6.88046	7.07158	7.26271	7.45383
		Worm27	Summed track length	0	0.191124	0.382248	0.573372	0.764495	0.955619	1.14674	1.33787	1.33787	1.52899	1.72011	1.91124	2.10236	2.29349	2.48461	2.67573	2.86686	3.05798	3.24911	3.44023	3.63135	3.63135	3.82248	4.0136	4.20472	4.20472	4.39585	4.39585	4.58697	4.7781	4.96922	5.16034	5.35147	5.54259	5.73372	5.92484	6.11596	6.30709	6.49821	6.68934	6.88046	7.07158	7.26271	7.45383	7.64495	7.83608
		Worm28	Summed track length	0	0.191124	0.382248	0.573372	0.573372	0.764495	0.955619	0.955619	1.14674	1.33787	1.52899	1.52899	1.72011	1.72011	1.72011	1.91124	2.10236	2.29349	2.48461	2.48461	2.67573	2.86686	3.05798	3.24911	3.24911	3.44023	3.63135	3.82248	3.82248	4.0136	4.20472	4.20472	4.39585	4.39585	4.39585	4.58697	4.7781	4.96922	5.16034	5.16034	5.35147	5.35147	5.35147	5.54259	5.54259	5.73372
		Worm29	Summed track length	0	0.191124	0.382248	0.573372	0.764495	0.955619	0.955619	1.14674	1.33787	1.52899	1.72011	1.91124	1.91124	2.10236	2.10236	2.29349	2.48461	2.67573	2.86686	3.05798	3.24911	3.44023	3.63135	3.82248	4.0136	4.0136	4.0136	4.20472	4.39585	4.39585	4.39585	4.58697	4.58697	4.7781	4.96922	4.96922	5.16034	5.35147	5.54259	5.73372	5.92484	6.11596	6.30709	6.49821	6.49821	6.68934
		Worm30	Summed track length	0	0	0.191124	0.382248	0.573372	0.764495	0.955619	0.955619	1.14674	1.14674	1.33787	1.33787	1.52899	1.72011	1.91124	2.10236	2.29349	2.48461	2.48461	2.67573	2.86686	3.05798	3.24911	3.44023	3.63135	3.82248	4.0136	4.20472	4.39585	4.58697	4.7781	4.96922	5.16034	5.35147	5.35147	5.54259	5.73372	5.73372	5.92484	6.11596	6.30709	6.30709	6.49821	6.49821	6.68934	6.88046
		Worm31	Summed track length	0	0	0.191124	0.382248	0.573372	0.764495	0.764495	0.955619	1.14674	1.33787	1.52899	1.52899	1.72011	1.91124	2.10236	2.29349	2.48461	2.67573	2.86686	3.05798	3.24911	3.44023	3.44023	3.44023	3.63135	3.82248	4.0136	4.20472	4.39585	4.39585	4.39585	4.58697	4.7781	4.96922	4.96922	5.16034	5.35147	5.54259	5.54259	5.73372	5.92484	6.11596	6.30709	6.49821	6.68934	6.88046
		Worm32	Summed track length	0	0.191124	0.382248	0.573372	0.764495	0.955619	1.14674	1.14674	1.14674	1.14674	1.33787	1.52899	1.72011	1.91124	2.10236	2.10236	2.29349	2.48461	2.67573	2.86686	3.05798	3.24911	3.44023	3.63135	3.82248	4.0136	4.20472	4.39585	4.58697	4.7781	4.96922	5.16034	5.35147	5.54259	5.73372	5.92484	6.11596	6.30709	6.49821	6.68934	6.88046	7.07158	7.26271	7.26271	7.45383	7.45383
		Worm33	Summed track length	0	0	0.191124	0.382248	0.573372	0.764495	0.955619	1.14674	1.33787	1.52899	1.72011	1.91124	2.10236	2.29349	2.48461	2.67573	2.67573	2.67573	2.86686	2.86686	2.86686	3.05798	3.24911	3.44023	3.63135	3.82248	3.82248	4.0136	4.20472	4.39585	4.58697	4.7781	4.7781	4.7781	4.96922	5.16034	5.35147	5.54259	5.54259	5.73372	5.92484	6.11596	6.30709	6.49821	6.68934	6.68934
		Worm34	Summed track length	0	0.191124	0.382248	0.573372	0.764495	0.955619	1.14674	1.33787	1.52899	1.72011	1.91124	2.10236	2.29349	2.48461	2.48461	2.67573	2.86686	3.05798	3.05798	3.24911	3.44023	3.63135	3.82248	4.0136	4.20472	4.39585	4.58697	4.7781	4.7781	4.96922	5.16034	5.35147	5.54259	5.54259	5.54259	5.73372	5.92484	5.92484	6.11596	6.30709	6.30709	6.30709	6.49821	6.68934	6.68934	6.88046
		Worm35	Summed track length	0	0.191124	0.382248	0.573372	0.573372	0.764495	0.955619	1.14674	1.33787	1.52899	1.72011	1.91124	1.91124	2.10236	2.29349	2.48461	2.67573	2.86686	3.05798	3.05798	3.05798	3.05798	3.24911	3.44023	3.63135	3.63135	3.63135	3.82248	4.0136	4.20472	4.39585	4.58697	4.58697	4.7781	4.96922	5.16034	5.35147	5.54259	5.73372	5.92484	6.11596	6.30709	6.49821	6.49821	6.68934	6.88046
		Worm36	Summed track length	0	0	0.191124	0.191124	0.382248	0.573372	0.764495	0.955619	0.955619	1.14674	1.33787	1.52899	1.72011	1.91124	2.10236	2.29349	2.48461	2.48461	2.48461	2.48461	2.67573	2.67573	2.86686	2.86686	2.86686	3.05798	3.24911	3.44023	3.63135	3.82248	4.0136	4.0136	4.0136	4.20472	4.39585	4.58697	4.7781	4.7781	4.96922	5.16034	5.35147	5.54259	5.73372	5.92484	6.11596	6.30709
		Worm37	Summed track length	0	0.191124	0.382248	0.573372	0.764495	0.955619	1.14674	1.33787	1.33787	1.52899	1.72011	1.91124	2.10236	2.29349	2.48461	2.67573	2.86686	3.05798	3.24911	3.44023	3.44023	3.63135	3.82248	3.82248	4.0136	4.0136	4.20472	4.39585	4.58697	4.7781	4.96922	5.16034	5.35147	5.54259	5.73372	5.73372	5.92484	6.11596	6.30709	6.49821	6.49821	6.68934	6.88046	7.07158	7.26271	7.45383
		Worm38	Summed track length	0	0.191124	0.382248	0.573372	0.764495	0.955619	1.14674	1.33787	1.52899	1.72011	1.91124	2.10236	2.29349	2.29349	2.29349	2.48461	2.67573	2.86686	3.05798	3.24911	3.44023	3.63135	3.82248	4.0136	4.20472	4.39585	4.58697	4.7781	4.96922	5.16034	5.35147	5.54259	5.73372	5.92484	6.11596	6.30709	6.49821	6.68934	6.88046	7.07158	7.26271	7.45383	7.64495	7.64495	7.64495	7.83608
		Worm39	Summed track length	0	0.191124	0.382248	0.573372	0.573372	0.764495	0.955619	1.14674	1.33787	1.52899	1.72011	1.91124	2.10236	2.29349	2.48461	2.67573	2.67573	2.86686	3.05798	3.24911	3.44023	3.63135	3.82248	4.0136	4.0136	4.20472	4.39585	4.58697	4.7781	4.96922	5.16034	5.16034	5.16034	5.16034	5.35147	5.54259	5.73372	5.73372	5.92484	6.11596	6.30709	6.49821	6.49821	6.68934	6.88046	7.07158
		Worm40	Summed track length	0	0.191124	0.382248	0.573372	0.764495	0.955619	1.14674	1.33787	1.52899	1.72011	1.72011	1.72011	1.91124	2.10236	2.29349	2.48461	2.67573	2.86686	3.05798	3.24911	3.44023	3.63135	3.82248	4.0136	4.0136	4.20472	4.20472	4.39585	4.39585	4.58697	4.7781	4.96922	5.16034	5.16034	5.35147	5.54259	5.73372	5.73372	5.92484	6.11596	6.11596	6.30709	6.49821	6.68934	6.88046	7.07158
		Worm41	Summed track length	0	0.191124	0.382248	0.573372	0.573372	0.764495	0.955619	0.955619	1.14674	1.33787	1.52899	1.72011	1.91124	1.91124	2.10236	2.29349	2.48461	2.67573	2.86686	3.05798	3.24911	3.44023	3.63135	3.82248	4.0136	4.20472	4.39585	4.58697	4.7781	4.96922	5.16034	5.35147	5.54259	5.73372	5.92484	6.11596	6.30709	6.49821	6.68934	6.88046	6.88046	7.07158	7.26271	7.45383	7.64495	7.83608
		Worm42	Summed track length	0	0.191124	0.382248	0.573372	0.764495	0.955619	1.14674	1.33787	1.33787	1.52899	1.72011	1.91124	2.10236	2.29349	2.48461	2.67573	2.86686	3.05798	3.24911	3.44023	3.63135	3.82248	4.0136	4.20472	4.39585	4.58697	4.7781	4.7781	4.96922	5.16034	5.35147	5.35147	5.54259	5.73372	5.92484	5.92484	6.11596	6.30709	6.49821	6.68934	6.88046	7.07158	7.07158	7.26271	7.26271	7.26271
		Worm43	Summed track length	0	0.191124	0.191124	0.382248	0.573372	0.764495	0.955619	1.14674	1.33787	1.52899	1.52899	1.52899	1.72011	1.91124	2.10236	2.10236	2.29349	2.48461	2.67573	2.86686	3.05798	3.24911	3.44023	3.63135	3.82248	4.0136	4.20472	4.39585	4.58697	4.58697	4.58697	4.7781	4.96922	4.96922	5.16034	5.35147	5.35147	5.54259	5.73372	5.73372	5.73372	5.73372	5.92484	6.11596	6.30709	6.49821
		Worm44	Summed track length	0	0	0.191124	0.191124	0.382248	0.573372	0.764495	0.955619	0.955619	1.14674	1.14674	1.33787	1.52899	1.72011	1.91124	2.10236	2.10236	2.29349	2.48461	2.67573	2.86686	3.05798	3.24911	3.44023	3.44023	3.63135	3.82248	4.0136	4.0136	4.20472	4.20472	4.39585	4.58697	4.58697	4.58697	4.58697	4.7781	4.7781	4.96922	5.16034	5.35147	5.54259	5.73372	5.92484	5.92484	6.11596
		Worm45	Summed track length	0	0.191124	0.382248	0.573372	0.764495	0.955619	1.14674	1.14674	1.14674	1.33787	1.52899	1.72011	1.91124	2.10236	2.10236	2.29349	2.29349	2.48461	2.67573	2.86686	3.05798	3.24911	3.24911	3.44023	3.63135	3.82248	4.0136	4.20472	4.39585	4.58697	4.7781	4.96922	4.96922	5.16034	5.35147	5.54259	5.73372	5.92484	5.92484	6.11596	6.30709	6.49821	6.68934	6.88046	7.07158	7.26271
		Worm46	Summed track length	0	0.191124	0.382248	0.573372	0.764495	0.955619	1.14674	1.33787	1.33787	1.52899	1.52899	1.72011	1.91124	1.91124	2.10236	2.29349	2.48461	2.67573	2.67573	2.67573	2.86686	2.86686	3.05798	3.24911	3.44023	3.44023	3.44023	3.63135	3.63135	3.82248	4.0136	4.20472	4.39585	4.58697	4.7781	4.7781	4.96922	5.16034	5.16034	5.16034	5.35147	5.54259	5.73372	5.92484	6.11596	6.30709
		Worm47	Summed track length	0	0.191124	0.191124	0.382248	0.573372	0.764495	0.955619	1.14674	1.33787	1.33787	1.52899	1.52899	1.72011	1.72011	1.72011	1.91124	2.10236	2.10236	2.29349	2.48461	2.48461	2.48461	2.67573	2.86686	3.05798	3.24911	3.24911	3.44023	3.63135	3.82248	3.82248	4.0136	4.20472	4.39585	4.58697	4.58697	4.7781	4.7781	4.96922	5.16034	5.35147	5.54259	5.73372	5.92484	5.92484	6.11596
		Worm48	Summed track length	0	0.191124	0.382248	0.573372	0.573372	0.764495	0.955619	0.955619	1.14674	1.33787	1.52899	1.52899	1.72011	1.91124	2.10236	2.29349	2.48461	2.67573	2.67573	2.86686	3.05798	3.24911	3.44023	3.63135	3.82248	4.0136	4.20472	4.20472	4.39585	4.58697	4.7781	4.96922	5.16034	5.35147	5.54259	5.54259	5.73372	5.92484	6.11596	6.30709	6.49821	6.49821	6.68934	6.88046	7.07158	7.26271
		Worm49	Summed track length	0	0.191124	0.382248	0.573372	0.764495	0.764495	0.955619	1.14674	1.14674	1.33787	1.33787	1.52899	1.52899	1.72011	1.91124	2.10236	2.29349	2.48461	2.67573	2.86686	3.05798	3.24911	3.44023	3.63135	3.82248	4.0136	4.20472	4.39585	4.58697	4.7781	4.96922	5.16034	5.35147	5.35147	5.54259	5.73372	5.92484	6.11596	6.11596	6.11596	6.30709	6.49821	6.68934	6.68934	6.88046	7.07158
		Worm50	Summed track length	0	0.191124	0.382248	0.573372	0.764495	0.955619	1.14674	1.33787	1.52899	1.72011	1.91124	2.10236	2.29349	2.48461	2.67573	2.86686	2.86686	3.05798	3.24911	3.44023	3.44023	3.63135	3.82248	4.0136	4.20472	4.39585	4.39585	4.39585	4.58697	4.58697	4.58697	4.7781	4.96922	5.16034	5.35147	5.54259	5.73372	5.92484	5.92484	5.92484	5.92484	5.92484	6.11596	6.30709	6.49821	6.68934
		Worm51	Summed track length	0	0.191124	0.382248	0.573372	0.764495	0.955619	1.14674	1.14674	1.33787	1.52899	1.72011	1.91124	2.10236	2.29349	2.48461	2.67573	2.86686	3.05798	3.24911	3.24911	3.44023	3.44023	3.63135	3.82248	4.0136	4.20472	4.39585	4.58697	4.7781	4.96922	5.16034	5.16034	5.35147	5.54259	5.73372	5.92484	6.11596	6.30709	6.49821	6.68934	6.88046	7.07158	7.26271	7.45383	7.64495	7.83608
		Worm52	Summed track length	0	0.191124	0.382248	0.382248	0.573372	0.573372	0.764495	0.764495	0.955619	1.14674	1.33787	1.52899	1.52899	1.72011	1.91124	2.10236	2.10236	2.29349	2.48461	2.67573	2.86686	3.05798	3.24911	3.44023	3.63135	3.82248	4.0136	4.20472	4.39585	4.39585	4.39585	4.58697	4.7781	4.96922	5.16034	5.35147	5.54259	5.54259	5.73372	5.92484	5.92484	6.11596	6.30709	6.49821	6.68934	6.88046
		Worm53	Summed track length	0	0.191124	0.382248	0.573372	0.764495	0.955619	1.14674	1.33787	1.33787	1.52899	1.72011	1.91124	2.10236	2.29349	2.48461	2.67573	2.86686	3.05798	3.24911	3.44023	3.44023	3.63135	3.82248	4.0136	4.0136	4.20472	4.39585	4.58697	4.7781	4.96922	5.16034	5.35147	5.54259	5.73372	5.92484	5.92484	6.11596	6.30709	6.49821	6.68934	6.68934	6.88046	6.88046	7.07158	7.07158	7.26271
		Worm54	Summed track length	0	0.191124	0.382248	0.573372	0.764495	0.955619	1.14674	1.33787	1.52899	1.72011	1.72011	1.91124	1.91124	2.10236	2.29349	2.48461	2.67573	2.86686	2.86686	3.05798	3.24911	3.44023	3.44023	3.63135	3.82248	4.0136	4.20472	4.39585	4.58697	4.7781	4.96922	5.16034	5.16034	5.35147	5.35147	5.54259	5.73372	5.92484	5.92484	5.92484	5.92484	6.11596	6.30709	6.49821	6.68934	6.88046
		Worm55	Summed track length	0	0.191124	0.382248	0.573372	0.764495	0.955619	1.14674	1.33787	1.52899	1.72011	1.91124	2.10236	2.29349	2.48461	2.67573	2.86686	3.05798	3.24911	3.44023	3.63135	3.63135	3.82248	4.0136	4.20472	4.39585	4.58697	4.7781	4.96922	5.16034	5.35147	5.54259	5.73372	5.92484	6.11596	6.11596	6.11596	6.30709	6.49821	6.49821	6.49821	6.68934	6.88046	7.07158	7.07158	7.26271	7.45383
		Worm56	Summed track length	0	0.191124	0.191124	0.382248	0.382248	0.573372	0.764495	0.764495	0.955619	1.14674	1.33787	1.52899	1.72011	1.91124	2.10236	2.29349	2.48461	2.67573	2.67573	2.86686	3.05798	3.24911	3.44023	3.63135	3.82248	4.0136	4.0136	4.20472	4.39585	4.39585	4.39585	4.58697	4.58697	4.7781	4.96922	5.16034	5.35147	5.54259	5.73372	5.92484	6.11596	6.30709	6.49821	6.68934	6.88046	7.07158
		Worm57	Summed track length	0	0.191124	0.382248	0.573372	0.764495	0.955619	0.955619	1.14674	1.33787	1.33787	1.33787	1.52899	1.72011	1.91124	2.10236	2.29349	2.29349	2.48461	2.67573	2.86686	3.05798	3.24911	3.44023	3.63135	3.82248	4.0136	4.20472	4.39585	4.39585	4.39585	4.58697	4.7781	4.96922	5.16034	5.16034	5.35147	5.54259	5.73372	5.92484	6.11596	6.30709	6.49821	6.49821	6.68934	6.88046	6.88046
		Worm58	Summed track length	0	0.191124	0.382248	0.382248	0.573372	0.764495	0.955619	1.14674	1.33787	1.33787	1.52899	1.72011	1.72011	1.91124	2.10236	2.29349	2.48461	2.48461	2.48461	2.48461	2.67573	2.86686	3.05798	3.24911	3.44023	3.44023	3.63135	3.63135	3.82248	3.82248	4.0136	4.0136	4.0136	4.20472	4.39585	4.58697	4.58697	4.7781	4.96922	5.16034	5.16034	5.35147	5.54259	5.73372	5.92484	5.92484
		Worm59	Summed track length	0	0.191124	0.382248	0.573372	0.764495	0.955619	1.14674	1.33787	1.52899	1.72011	1.91124	2.10236	2.29349	2.29349	2.48461	2.67573	2.86686	3.05798	3.05798	3.24911	3.44023	3.63135	3.82248	4.0136	4.20472	4.39585	4.58697	4.7781	4.96922	5.16034	5.35147	5.35147	5.54259	5.73372	5.92484	6.11596	6.30709	6.49821	6.68934	6.88046	7.07158	7.26271	7.26271	7.45383	7.64495	7.83608
		Worm60	Summed track length	0	0.191124	0.191124	0.382248	0.573372	0.764495	0.955619	1.14674	1.33787	1.52899	1.72011	1.91124	2.10236	2.29349	2.48461	2.48461	2.67573	2.86686	3.05798	3.05798	3.24911	3.44023	3.63135	3.82248	4.0136	4.20472	4.39585	4.58697	4.7781	4.96922	5.16034	5.16034	5.35147	5.35147	5.54259	5.73372	5.92484	6.11596	6.30709	6.49821	6.49821	6.68934	6.88046	6.88046	7.07158	7.07158
		Worm61	Summed track length	0	0.191124	0.382248	0.573372	0.573372	0.764495	0.955619	0.955619	1.14674	1.33787	1.52899	1.72011	1.91124	2.10236	2.29349	2.48461	2.67573	2.86686	3.05798	3.24911	3.44023	3.63135	3.63135	3.82248	4.0136	4.20472	4.39585	4.58697	4.7781	4.96922	4.96922	4.96922	4.96922	5.16034	5.35147	5.54259	5.54259	5.73372	5.92484	6.11596	6.30709	6.49821	6.68934	6.88046	7.07158	7.26271
		Worm62	Summed track length	0	0.191124	0.382248	0.382248	0.573372	0.573372	0.764495	0.955619	0.955619	1.14674	1.33787	1.52899	1.72011	1.91124	2.10236	2.29349	2.48461	2.67573	2.86686	3.05798	3.24911	3.44023	3.44023	3.63135	3.82248	4.0136	4.20472	4.39585	4.58697	4.58697	4.7781	4.7781	4.96922	5.16034	5.16034	5.35147	5.54259	5.73372	5.92484	6.11596	6.30709	6.49821	6.68934	6.68934	6.68934	6.88046
		Worm63	Summed track length	0	0	0.191124	0.191124	0.382248	0.573372	0.764495	0.764495	0.955619	0.955619	1.14674	1.33787	1.52899	1.72011	1.91124	2.10236	2.29349	2.48461	2.67573	2.86686	2.86686	3.05798	3.05798	3.24911	3.44023	3.63135	3.82248	4.0136	4.0136	4.20472	4.39585	4.58697	4.7781	4.96922	5.16034	5.35147	5.54259	5.73372	5.92484	6.11596	6.11596	6.11596	6.30709	6.30709	6.49821	6.68934
		Worm64	Summed track length	0	0.191124	0.382248	0.573372	0.764495	0.955619	1.14674	1.33787	1.52899	1.72011	1.91124	1.91124	2.10236	2.29349	2.48461	2.67573	2.86686	2.86686	3.05798	3.24911	3.44023	3.44023	3.63135	3.82248	3.82248	4.0136	4.20472	4.39585	4.58697	4.7781	4.96922	5.16034	5.35147	5.54259	5.73372	5.92484	6.11596	6.30709	6.49821	6.68934	6.88046	7.07158	7.07158	7.26271	7.45383	7.64495
		Worm65	Summed track length	0	0.191124	0.382248	0.573372	0.764495	0.955619	0.955619	1.14674	1.33787	1.52899	1.72011	1.91124	2.10236	2.29349	2.48461	2.67573	2.86686	3.05798	3.24911	3.44023	3.44023	3.63135	3.82248	3.82248	4.0136	4.20472	4.39585	4.58697	4.58697	4.7781	4.96922	5.16034	5.35147	5.54259	5.73372	5.92484	6.11596	6.11596	6.30709	6.30709	6.49821	6.68934	6.88046	7.07158	7.26271	7.45383
		Worm66	Summed track length	0	0.191124	0.382248	0.573372	0.764495	0.955619	0.955619	1.14674	1.33787	1.33787	1.52899	1.72011	1.72011	1.91124	2.10236	2.29349	2.48461	2.67573	2.86686	3.05798	3.24911	3.44023	3.63135	3.82248	3.82248	3.82248	4.0136	4.0136	4.0136	4.20472	4.20472	4.39585	4.58697	4.7781	4.96922	4.96922	4.96922	5.16034	5.35147	5.54259	5.73372	5.92484	5.92484	6.11596	6.30709	6.49821
		Worm67	Summed track length	0	0.191124	0.382248	0.573372	0.764495	0.955619	1.14674	1.33787	1.52899	1.52899	1.72011	1.91124	2.10236	2.29349	2.48461	2.67573	2.86686	2.86686	3.05798	3.24911	3.44023	3.44023	3.44023	3.63135	3.82248	3.82248	4.0136	4.20472	4.39585	4.39585	4.58697	4.58697	4.7781	4.96922	5.16034	5.35147	5.35147	5.54259	5.73372	5.92484	6.11596	6.30709	6.49821	6.68934	6.88046	7.07158
		Worm68	Summed track length	0	0.191124	0.382248	0.573372	0.764495	0.955619	1.14674	1.33787	1.33787	1.52899	1.72011	1.91124	2.10236	2.29349	2.48461	2.48461	2.67573	2.86686	3.05798	3.24911	3.44023	3.63135	3.63135	3.63135	3.82248	4.0136	4.20472	4.20472	4.39585	4.58697	4.7781	4.96922	5.16034	5.35147	5.54259	5.73372	5.92484	5.92484	6.11596	6.11596	6.30709	6.49821	6.49821	6.68934	6.88046	7.07158
		Worm69	Summed track length	0	0	0.191124	0.191124	0.382248	0.573372	0.764495	0.955619	0.955619	1.14674	1.33787	1.52899	1.72011	1.91124	2.10236	2.29349	2.48461	2.67573	2.67573	2.86686	3.05798	3.24911	3.44023	3.63135	3.82248	4.0136	4.0136	4.20472	4.39585	4.39585	4.58697	4.7781	4.96922	5.16034	5.35147	5.35147	5.54259	5.73372	5.92484	6.11596	6.30709	6.49821	6.49821	6.68934	6.88046	7.07158
		Worm70	Summed track length	0	0	0.191124	0.382248	0.573372	0.764495	0.764495	0.955619	1.14674	1.33787	1.52899	1.72011	1.91124	2.10236	2.10236	2.29349	2.48461	2.67573	2.86686	3.05798	3.24911	3.24911	3.44023	3.63135	3.82248	4.0136	4.20472	4.20472	4.39585	4.58697	4.7781	4.7781	4.96922	4.96922	5.16034	5.35147	5.35147	5.54259	5.73372	5.92484	6.11596	6.11596	6.30709	6.49821	6.68934	6.88046
		Worm71	Summed track length	0	0	0.191124	0.382248	0.382248	0.573372	0.764495	0.955619	1.14674	1.33787	1.52899	1.72011	1.91124	1.91124	2.10236	2.29349	2.48461	2.67573	2.67573	2.86686	3.05798	3.24911	3.44023	3.44023	3.63135	3.82248	4.0136	4.20472	4.39585	4.39585	4.58697	4.7781	4.96922	5.16034	5.35147	5.35147	5.54259	5.73372	5.92484	6.11596	6.30709	6.49821	6.68934	6.68934	6.88046	7.07158
		Worm72	Summed track length	0	0.191124	0.382248	0.573372	0.764495	0.764495	0.955619	1.14674	1.33787	1.52899	1.72011	1.91124	2.10236	2.29349	2.48461	2.67573	2.86686	2.86686	3.05798	3.24911	3.44023	3.63135	3.82248	4.0136	4.0136	4.20472	4.39585	4.58697	4.58697	4.58697	4.7781	4.96922	5.16034	5.35147	5.54259	5.73372	5.73372	5.92484	6.11596	6.30709	6.30709	6.49821	6.68934	6.88046	6.88046	7.07158
		Worm73	Summed track length	0	0.191124	0.191124	0.382248	0.573372	0.764495	0.764495	0.955619	1.14674	1.33787	1.52899	1.72011	1.72011	1.91124	1.91124	2.10236	2.29349	2.48461	2.67573	2.86686	3.05798	3.24911	3.24911	3.24911	3.44023	3.63135	3.82248	4.0136	4.20472	4.39585	4.58697	4.7781	4.7781	4.96922	4.96922	5.16034	5.35147	5.54259	5.73372	5.92484	6.11596	6.30709	6.49821	6.49821	6.49821	6.68934
		Worm74	Summed track length	0	0.191124	0.382248	0.573372	0.764495	0.764495	0.955619	0.955619	1.14674	1.33787	1.52899	1.72011	1.91124	2.10236	2.29349	2.48461	2.67573	2.86686	2.86686	2.86686	3.05798	3.24911	3.24911	3.44023	3.63135	3.82248	4.0136	4.20472	4.20472	4.39585	4.58697	4.7781	4.96922	5.16034	5.35147	5.54259	5.73372	5.92484	6.11596	6.30709	6.49821	6.68934	6.88046	7.07158	7.07158	7.26271
		Worm75	Summed track length	0	0.191124	0.382248	0.573372	0.764495	0.955619	1.14674	1.14674	1.33787	1.52899	1.72011	1.91124	2.10236	2.10236	2.10236	2.29349	2.48461	2.67573	2.86686	3.05798	3.24911	3.44023	3.63135	3.82248	4.0136	4.20472	4.39585	4.58697	4.7781	4.96922	5.16034	5.35147	5.54259	5.54259	5.73372	5.92484	5.92484	5.92484	6.11596	6.30709	6.49821	6.68934	6.88046	6.88046	7.07158	7.07158
		Worm76	Summed track length	0	0.191124	0.382248	0.573372	0.573372	0.764495	0.764495	0.955619	0.955619	1.14674	1.14674	1.33787	1.52899	1.72011	1.72011	1.91124	2.10236	2.29349	2.29349	2.48461	2.67573	2.67573	2.86686	3.05798	3.24911	3.44023	3.44023	3.63135	3.82248	4.0136	4.20472	4.39585	4.58697	4.7781	4.96922	5.16034	5.16034	5.35147	5.54259	5.73372	5.92484	6.11596	6.30709	6.49821	6.49821	6.68934
		Worm77	Summed track length	0	0	0.191124	0.382248	0.573372	0.764495	0.764495	0.955619	1.14674	1.33787	1.52899	1.72011	1.91124	2.10236	2.29349	2.48461	2.48461	2.67573	2.86686	3.05798	3.24911	3.44023	3.44023	3.63135	3.82248	4.0136	4.20472	4.39585	4.39585	4.58697	4.58697	4.7781	4.7781	4.96922	5.16034	5.16034	5.35147	5.54259	5.73372	5.92484	6.11596	6.30709	6.49821	6.68934	6.88046	7.07158
		Worm78	Summed track length	0	0.191124	0.191124	0.382248	0.573372	0.764495	0.955619	1.14674	1.14674	1.33787	1.52899	1.52899	1.52899	1.52899	1.72011	1.91124	2.10236	2.29349	2.48461	2.67573	2.86686	3.05798	3.05798	3.24911	3.44023	3.63135	3.63135	3.82248	4.0136	4.20472	4.39585	4.58697	4.7781	4.96922	5.16034	5.16034	5.16034	5.35147	5.54259	5.73372	5.73372	5.92484	6.11596	6.30709	6.49821	6.68934
		Worm79	Summed track length	0	0.191124	0.191124	0.382248	0.573372	0.764495	0.955619	1.14674	1.33787	1.52899	1.72011	1.91124	2.10236	2.29349	2.29349	2.29349	2.48461	2.67573	2.86686	3.05798	3.24911	3.44023	3.44023	3.63135	3.82248	3.82248	4.0136	4.20472	4.39585	4.39585	4.39585	4.58697	4.58697	4.58697	4.7781	4.96922	5.16034	5.35147	5.54259	5.73372	5.92484	6.11596	6.30709	6.49821	6.68934	6.88046
		Worm80	Summed track length	0	0.191124	0.382248	0.382248	0.573372	0.764495	0.955619	0.955619	1.14674	1.33787	1.33787	1.52899	1.52899	1.72011	1.91124	1.91124	2.10236	2.29349	2.48461	2.67573	2.86686	2.86686	3.05798	3.24911	3.44023	3.44023	3.63135	3.82248	4.0136	4.20472	4.39585	4.58697	4.7781	4.96922	5.16034	5.35147	5.54259	5.73372	5.73372	5.92484	6.11596	6.30709	6.49821	6.68934	6.68934	6.88046
		Worm81	Summed track length	0	0.191124	0.382248	0.573372	0.764495	0.764495	0.955619	1.14674	1.33787	1.52899	1.72011	1.91124	2.10236	2.29349	2.48461	2.67573	2.86686	3.05798	3.24911	3.44023	3.63135	3.82248	4.0136	4.20472	4.39585	4.58697	4.7781	4.96922	5.16034	5.35147	5.54259	5.54259	5.54259	5.54259	5.73372	5.73372	5.73372	5.92484	5.92484	6.11596	6.30709	6.49821	6.68934	6.88046	6.88046	7.07158
		Worm82	Summed track length	0	0	0.191124	0.382248	0.573372	0.764495	0.955619	1.14674	1.14674	1.33787	1.52899	1.52899	1.72011	1.91124	2.10236	2.29349	2.48461	2.67573	2.86686	3.05798	3.24911	3.24911	3.44023	3.63135	3.82248	4.0136	4.20472	4.39585	4.58697	4.7781	4.96922	4.96922	5.16034	5.35147	5.35147	5.54259	5.54259	5.73372	5.92484	6.11596	6.30709	6.49821	6.68934	6.68934	6.68934	6.88046
		Worm83	Summed track length	0	0.191124	0.382248	0.573372	0.764495	0.955619	1.14674	1.33787	1.33787	1.52899	1.52899	1.52899	1.72011	1.91124	1.91124	2.10236	2.29349	2.48461	2.67573	2.67573	2.86686	3.05798	3.24911	3.44023	3.63135	3.63135	3.63135	3.82248	4.0136	4.20472	4.39585	4.58697	4.7781	4.96922	4.96922	5.16034	5.16034	5.35147	5.54259	5.73372	5.73372	5.92484	5.92484	5.92484	6.11596	6.30709
		Worm84	Summed track length	0	0.191124	0.382248	0.573372	0.764495	0.955619	0.955619	1.14674	1.33787	1.52899	1.72011	1.91124	1.91124	2.10236	2.29349	2.48461	2.48461	2.67573	2.86686	3.05798	3.24911	3.44023	3.63135	3.82248	3.82248	3.82248	4.0136	4.20472	4.39585	4.58697	4.7781	4.96922	5.16034	5.35147	5.54259	5.73372	5.73372	5.92484	6.11596	6.30709	6.49821	6.68934	6.88046	7.07158	7.07158	7.26271
		Worm85	Summed track length	0	0.191124	0.382248	0.573372	0.764495	0.955619	1.14674	1.33787	1.52899	1.72011	1.72011	1.91124	2.10236	2.10236	2.29349	2.48461	2.67573	2.86686	3.05798	3.05798	3.24911	3.24911	3.44023	3.63135	3.82248	4.0136	4.20472	4.20472	4.39585	4.58697	4.7781	4.96922	5.16034	5.35147	5.54259	5.73372	5.92484	6.11596	6.30709	6.49821	6.49821	6.68934	6.88046	7.07158	7.26271	7.45383
		Worm86	Summed track length	0	0.191124	0.382248	0.573372	0.764495	0.955619	1.14674	1.33787	1.52899	1.72011	1.91124	1.91124	1.91124	2.10236	2.29349	2.48461	2.67573	2.86686	3.05798	3.24911	3.44023	3.63135	3.82248	4.0136	4.20472	4.39585	4.58697	4.7781	4.96922	5.16034	5.16034	5.35147	5.35147	5.35147	5.54259	5.73372	5.92484	5.92484	6.11596	6.30709	6.49821	6.68934	6.88046	7.07158	7.26271	7.45383
		Worm87	Summed track length	0	0.191124	0.382248	0.382248	0.573372	0.764495	0.955619	1.14674	1.33787	1.52899	1.72011	1.91124	2.10236	2.29349	2.48461	2.67573	2.86686	3.05798	3.24911	3.44023	3.63135	3.63135	3.82248	4.0136	4.20472	4.20472	4.39585	4.39585	4.58697	4.7781	4.96922	5.16034	5.35147	5.35147	5.54259	5.73372	5.92484	5.92484	5.92484	6.11596	6.11596	6.30709	6.49821	6.68934	6.88046	7.07158
		Worm88	Summed track length	0	0.191124	0.382248	0.573372	0.764495	0.955619	0.955619	1.14674	1.14674	1.33787	1.52899	1.52899	1.72011	1.72011	1.91124	2.10236	2.29349	2.29349	2.48461	2.67573	2.67573	2.86686	3.05798	3.24911	3.44023	3.63135	3.82248	4.0136	4.20472	4.39585	4.58697	4.58697	4.7781	4.96922	5.16034	5.35147	5.35147	5.54259	5.73372	5.92484	6.11596	6.30709	6.49821	6.68934	6.88046	7.07158
		Worm89	Summed track length	0	0.191124	0.382248	0.382248	0.382248	0.382248	0.573372	0.573372	0.764495	0.764495	0.955619	1.14674	1.33787	1.52899	1.72011	1.91124	2.10236	2.10236	2.29349	2.29349	2.48461	2.67573	2.86686	3.05798	3.05798	3.24911	3.44023	3.63135	3.63135	3.82248	4.0136	4.20472	4.20472	4.39585	4.58697	4.7781	4.96922	5.16034	5.35147	5.54259	5.73372	5.73372	5.73372	5.73372	5.92484	6.11596
		Worm90	Summed track length	0	0.191124	0.382248	0.573372	0.764495	0.955619	1.14674	1.14674	1.33787	1.52899	1.72011	1.72011	1.72011	1.91124	1.91124	2.10236	2.29349	2.48461	2.67573	2.86686	3.05798	3.24911	3.44023	3.44023	3.63135	3.82248	4.0136	4.0136	4.20472	4.20472	4.20472	4.39585	4.58697	4.7781	4.96922	5.16034	5.35147	5.54259	5.73372	5.73372	5.92484	5.92484	6.11596	6.30709	6.49821	6.68934
		Worm91	Summed track length	0	0	0.191124	0.382248	0.573372	0.764495	0.764495	0.955619	1.14674	1.33787	1.52899	1.72011	1.91124	2.10236	2.29349	2.29349	2.48461	2.67573	2.86686	3.05798	3.24911	3.44023	3.44023	3.63135	3.82248	3.82248	4.0136	4.20472	4.39585	4.58697	4.7781	4.96922	4.96922	5.16034	5.35147	5.54259	5.73372	5.92484	5.92484	6.11596	6.30709	6.49821	6.68934	6.88046	7.07158	7.07158
		Worm92	Summed track length	0	0.191124	0.382248	0.573372	0.764495	0.955619	1.14674	1.33787	1.52899	1.72011	1.91124	2.10236	2.10236	2.29349	2.48461	2.67573	2.86686	3.05798	3.24911	3.44023	3.63135	3.82248	4.0136	4.20472	4.20472	4.39585	4.58697	4.58697	4.58697	4.7781	4.7781	4.7781	4.96922	5.16034	5.35147	5.35147	5.54259	5.73372	5.73372	5.92484	6.11596	6.30709	6.49821	6.68934	6.88046	7.07158
		Worm93	Summed track length	0	0.191124	0.191124	0.191124	0.382248	0.573372	0.764495	0.955619	1.14674	1.33787	1.52899	1.72011	1.72011	1.91124	1.91124	1.91124	1.91124	2.10236	2.29349	2.48461	2.67573	2.86686	3.05798	3.24911	3.44023	3.63135	3.82248	3.82248	4.0136	4.20472	4.39585	4.58697	4.58697	4.7781	4.96922	4.96922	5.16034	5.16034	5.35147	5.35147	5.54259	5.73372	5.92484	6.11596	6.30709	6.49821
		Worm94	Summed track length	0	0	0.191124	0.382248	0.573372	0.573372	0.764495	0.955619	0.955619	1.14674	1.33787	1.52899	1.72011	1.91124	1.91124	2.10236	2.29349	2.48461	2.67573	2.86686	3.05798	3.24911	3.44023	3.63135	3.82248	4.0136	4.20472	4.39585	4.58697	4.7781	4.96922	5.16034	5.35147	5.35147	5.54259	5.54259	5.73372	5.92484	6.11596	6.30709	6.49821	6.68934	6.88046	7.07158	7.26271	7.45383
		Worm95	Summed track length	0	0.191124	0.382248	0.573372	0.573372	0.764495	0.955619	1.14674	1.33787	1.52899	1.72011	1.72011	1.91124	2.10236	2.29349	2.48461	2.67573	2.86686	3.05798	3.24911	3.24911	3.44023	3.63135	3.63135	3.82248	4.0136	4.20472	4.39585	4.58697	4.7781	4.7781	4.7781	4.96922	4.96922	5.16034	5.16034	5.35147	5.54259	5.73372	5.92484	5.92484	6.11596	6.30709	6.30709	6.49821	6.68934
		Worm96	Summed track length	0	0.191124	0.191124	0.382248	0.573372	0.764495	0.955619	1.14674	1.14674	1.14674	1.33787	1.52899	1.52899	1.52899	1.72011	1.91124	2.10236	2.29349	2.48461	2.67573	2.86686	3.05798	3.24911	3.44023	3.63135	3.82248	4.0136	4.20472	4.39585	4.58697	4.58697	4.58697	4.58697	4.7781	4.96922	4.96922	5.16034	5.35147	5.35147	5.35147	5.35147	5.54259	5.54259	5.73372	5.92484	5.92484
		Worm97	Summed track length	0	0.191124	0.382248	0.573372	0.764495	0.955619	1.14674	1.14674	1.33787	1.52899	1.72011	1.91124	1.91124	2.10236	2.29349	2.48461	2.67573	2.86686	2.86686	3.05798	3.24911	3.44023	3.63135	3.82248	3.82248	4.0136	4.20472	4.39585	4.58697	4.7781	4.96922	5.16034	5.35147	5.54259	5.73372	5.73372	5.92484	6.11596	6.11596	6.30709	6.30709	6.49821	6.49821	6.68934	6.88046	7.07158
		Worm98	Summed track length	0	0.191124	0.191124	0.382248	0.573372	0.764495	0.764495	0.955619	1.14674	1.33787	1.52899	1.72011	1.91124	2.10236	2.29349	2.48461	2.67573	2.67573	2.67573	2.67573	2.86686	3.05798	3.24911	3.44023	3.63135	3.63135	3.82248	4.0136	4.0136	4.0136	4.0136	4.20472	4.39585	4.39585	4.58697	4.7781	4.96922	5.16034	5.35147	5.54259	5.54259	5.73372	5.92484	5.92484	6.11596	6.30709
		Worm99	Summed track length	0	0.191124	0.382248	0.573372	0.764495	0.955619	1.14674	1.33787	1.52899	1.72011	1.91124	1.91124	2.10236	2.29349	2.48461	2.48461	2.67573	2.86686	3.05798	3.24911	3.44023	3.63135	3.82248	4.0136	4.20472	4.39585	4.58697	4.7781	4.96922	4.96922	5.16034	5.35147	5.54259	5.54259	5.73372	5.92484	6.11596	6.30709	6.30709	6.49821	6.68934	6.88046	7.07158	7.26271	7.45383	7.45383
		Worm100	Summed track length	0	0.191124	0.382248	0.573372	0.573372	0.764495	0.955619	1.14674	1.14674	1.33787	1.52899	1.72011	1.91124	2.10236	2.29349	2.48461	2.67573	2.86686	3.05798	3.24911	3.44023	3.63135	3.63135	3.82248	4.0136	4.20472	4.39585	4.39585	4.58697	4.7781	4.7781	4.7781	4.96922	5.16034	5.35147	5.54259	5.54259	5.54259	5.54259	5.73372	5.92484	6.11596	6.30709	6.49821	6.68934	6.88046
		Worm101	Summed track length	0	0.191124	0.382248	0.573372	0.764495	0.955619	1.14674	1.14674	1.33787	1.52899	1.72011	1.91124	2.10236	2.29349	2.48461	2.67573	2.86686	3.05798	3.05798	3.24911	3.44023	3.63135	3.82248	3.82248	3.82248	4.0136	4.0136	4.20472	4.20472	4.39585	4.58697	4.7781	4.96922	5.16034	5.35147	5.54259	5.54259	5.73372	5.73372	5.92484	6.11596	6.30709	6.49821	6.68934	6.88046	7.07158
		Worm102	Summed track length	0	0.191124	0.382248	0.573372	0.764495	0.955619	0.955619	1.14674	1.33787	1.52899	1.52899	1.72011	1.91124	2.10236	2.29349	2.48461	2.67573	2.86686	3.05798	3.24911	3.24911	3.44023	3.63135	3.82248	3.82248	4.0136	4.20472	4.20472	4.20472	4.20472	4.39585	4.58697	4.7781	4.96922	5.16034	5.16034	5.35147	5.54259	5.73372	5.73372	5.73372	5.73372	5.92484	6.11596	6.30709	6.49821
		Worm103	Summed track length	0	0.191124	0.382248	0.573372	0.764495	0.955619	1.14674	1.33787	1.52899	1.72011	1.91124	2.10236	2.29349	2.48461	2.67573	2.86686	3.05798	3.05798	3.24911	3.24911	3.44023	3.44023	3.63135	3.82248	4.0136	4.20472	4.39585	4.58697	4.7781	4.96922	5.16034	5.16034	5.35147	5.54259	5.73372	5.92484	6.11596	6.11596	6.11596	6.30709	6.30709	6.49821	6.68934	6.88046	7.07158	7.26271
		Worm104	Summed track length	0	0.191124	0.382248	0.573372	0.764495	0.955619	1.14674	1.33787	1.52899	1.72011	1.91124	2.10236	2.29349	2.29349	2.29349	2.29349	2.29349	2.48461	2.67573	2.86686	3.05798	3.24911	3.44023	3.63135	3.82248	3.82248	4.0136	4.20472	4.39585	4.58697	4.7781	4.96922	5.16034	5.35147	5.35147	5.54259	5.73372	5.92484	6.11596	6.11596	6.30709	6.49821	6.68934	6.88046	6.88046	7.07158
		Worm105	Summed track length	0	0.191124	0.382248	0.573372	0.764495	0.764495	0.955619	1.14674	1.33787	1.52899	1.52899	1.72011	1.91124	1.91124	2.10236	2.29349	2.29349	2.48461	2.48461	2.67573	2.86686	3.05798	3.24911	3.44023	3.63135	3.82248	4.0136	4.20472	4.39585	4.58697	4.7781	4.96922	5.16034	5.35147	5.54259	5.73372	5.92484	6.11596	6.30709	6.30709	6.49821	6.49821	6.68934	6.88046	7.07158	7.07158
		Worm106	Summed track length	0	0.191124	0.191124	0.191124	0.382248	0.573372	0.764495	0.955619	1.14674	1.14674	1.33787	1.52899	1.72011	1.91124	1.91124	2.10236	2.10236	2.29349	2.48461	2.67573	2.86686	3.05798	3.24911	3.44023	3.63135	3.82248	4.0136	4.20472	4.39585	4.58697	4.7781	4.96922	5.16034	5.35147	5.54259	5.73372	5.73372	5.92484	6.11596	6.30709	6.49821	6.68934	6.68934	6.88046	6.88046	7.07158
		Worm107	Summed track length	0	0.191124	0.191124	0.382248	0.573372	0.764495	0.764495	0.955619	0.955619	1.14674	1.33787	1.33787	1.52899	1.72011	1.91124	2.10236	2.10236	2.29349	2.48461	2.67573	2.86686	3.05798	3.24911	3.44023	3.63135	3.63135	3.82248	4.0136	4.20472	4.39585	4.39585	4.39585	4.58697	4.7781	4.96922	5.16034	5.16034	5.16034	5.35147	5.35147	5.54259	5.54259	5.73372	5.92484	6.11596	6.11596
		Worm108	Summed track length	0	0	0.191124	0.382248	0.382248	0.382248	0.573372	0.764495	0.955619	1.14674	1.33787	1.52899	1.72011	1.91124	2.10236	2.29349	2.48461	2.67573	2.86686	3.05798	3.24911	3.44023	3.63135	3.82248	4.0136	4.20472	4.39585	4.58697	4.7781	4.96922	5.16034	5.35147	5.54259	5.54259	5.73372	5.92484	5.92484	6.11596	6.30709	6.49821	6.49821	6.68934	6.88046	7.07158	7.26271	7.45383
		Worm109	Summed track length	0	0.191124	0.382248	0.573372	0.764495	0.955619	1.14674	1.33787	1.52899	1.72011	1.91124	1.91124	2.10236	2.29349	2.48461	2.67573	2.86686	3.05798	3.05798	3.24911	3.44023	3.44023	3.44023	3.63135	3.63135	3.82248	4.0136	4.20472	4.39585	4.58697	4.7781	4.96922	5.16034	5.35147	5.54259	5.73372	5.92484	6.11596	6.30709	6.49821	6.68934	6.88046	7.07158	7.26271	7.45383	7.64495
		Worm110	Summed track length	0	0.191124	0.191124	0.382248	0.573372	0.764495	0.955619	1.14674	1.33787	1.52899	1.72011	1.91124	2.10236	2.29349	2.48461	2.67573	2.67573	2.67573	2.86686	3.05798	3.24911	3.44023	3.44023	3.63135	3.82248	3.82248	4.0136	4.20472	4.39585	4.58697	4.7781	4.96922	5.16034	5.35147	5.54259	5.73372	5.92484	5.92484	6.11596	6.30709	6.49821	6.68934	6.68934	6.88046	7.07158	7.07158
		Worm111	Summed track length	0	0	0.191124	0.382248	0.573372	0.764495	0.955619	1.14674	1.33787	1.52899	1.72011	1.72011	1.91124	2.10236	2.29349	2.48461	2.67573	2.86686	2.86686	3.05798	3.05798	3.24911	3.44023	3.63135	3.82248	4.0136	4.20472	4.39585	4.58697	4.7781	4.96922	4.96922	5.16034	5.35147	5.54259	5.73372	5.92484	5.92484	6.11596	6.11596	6.30709	6.30709	6.49821	6.68934	6.88046	7.07158
		Worm112	Summed track length	0	0.191124	0.191124	0.382248	0.573372	0.764495	0.955619	1.14674	1.33787	1.52899	1.72011	1.91124	1.91124	2.10236	2.29349	2.48461	2.67573	2.86686	2.86686	2.86686	3.05798	3.24911	3.44023	3.63135	3.82248	4.0136	4.20472	4.39585	4.58697	4.7781	4.96922	5.16034	5.35147	5.54259	5.73372	5.92484	6.11596	6.30709	6.49821	6.68934	6.88046	6.88046	7.07158	7.26271	7.45383	7.64495
		Worm113	Summed track length	0	0.191124	0.382248	0.573372	0.764495	0.955619	1.14674	1.33787	1.52899	1.72011	1.91124	1.91124	2.10236	2.29349	2.48461	2.67573	2.86686	3.05798	3.24911	3.24911	3.44023	3.63135	3.82248	3.82248	3.82248	4.0136	4.20472	4.39585	4.58697	4.7781	4.96922	5.16034	5.35147	5.54259	5.73372	5.92484	6.11596	6.30709	6.49821	6.68934	6.68934	6.88046	7.07158	7.26271	7.45383	7.64495
		Worm114	Summed track length	0	0.191124	0.382248	0.573372	0.764495	0.955619	1.14674	1.33787	1.33787	1.33787	1.52899	1.72011	1.72011	1.91124	2.10236	2.10236	2.29349	2.48461	2.67573	2.67573	2.67573	2.86686	3.05798	3.24911	3.44023	3.44023	3.63135	3.82248	4.0136	4.20472	4.39585	4.58697	4.7781	4.96922	5.16034	5.35147	5.54259	5.54259	5.73372	5.92484	6.11596	6.30709	6.30709	6.49821	6.49821	6.49821
		Worm115	Summed track length	0	0	0.191124	0.382248	0.382248	0.573372	0.573372	0.764495	0.955619	1.14674	1.33787	1.52899	1.52899	1.72011	1.91124	2.10236	2.10236	2.29349	2.48461	2.67573	2.86686	3.05798	3.24911	3.44023	3.63135	3.63135	3.82248	4.0136	4.20472	4.20472	4.39585	4.58697	4.7781	4.96922	5.16034	5.16034	5.16034	5.35147	5.54259	5.73372	5.92484	6.11596	6.30709	6.49821	6.68934	6.88046
		Worm116	Summed track length	0	0.191124	0.382248	0.573372	0.764495	0.955619	1.14674	1.33787	1.52899	1.72011	1.91124	1.91124	2.10236	2.29349	2.48461	2.67573	2.67573	2.86686	3.05798	3.05798	3.24911	3.44023	3.63135	3.82248	4.0136	4.20472	4.39585	4.39585	4.58697	4.7781	4.7781	4.7781	4.96922	5.16034	5.16034	5.35147	5.54259	5.73372	5.92484	6.11596	6.11596	6.11596	6.30709	6.49821	6.68934	6.88046
		Worm117	Summed track length	0	0.191124	0.382248	0.573372	0.573372	0.764495	0.764495	0.955619	0.955619	1.14674	1.14674	1.33787	1.52899	1.72011	1.72011	1.91124	2.10236	2.29349	2.29349	2.48461	2.48461	2.67573	2.86686	3.05798	3.05798	3.24911	3.44023	3.63135	3.63135	3.82248	4.0136	4.0136	4.20472	4.39585	4.58697	4.58697	4.7781	4.96922	5.16034	5.35147	5.54259	5.73372	5.92484	6.11596	6.30709	6.49821
		Worm118	Summed track length	0	0	0.191124	0.382248	0.573372	0.764495	0.955619	1.14674	1.33787	1.52899	1.52899	1.72011	1.91124	2.10236	2.29349	2.29349	2.48461	2.48461	2.67573	2.86686	3.05798	3.24911	3.44023	3.63135	3.82248	4.0136	4.20472	4.39585	4.58697	4.7781	4.96922	4.96922	5.16034	5.35147	5.54259	5.54259	5.54259	5.73372	5.92484	5.92484	6.11596	6.30709	6.49821	6.68934	6.68934	6.88046
		Worm119	Summed track length	0	0.191124	0.191124	0.382248	0.382248	0.573372	0.764495	0.955619	1.14674	1.14674	1.33787	1.52899	1.72011	1.91124	2.10236	2.29349	2.29349	2.48461	2.67573	2.86686	2.86686	3.05798	3.24911	3.44023	3.44023	3.63135	3.82248	4.0136	4.20472	4.39585	4.39585	4.58697	4.7781	4.96922	5.16034	5.16034	5.35147	5.54259	5.73372	5.92484	6.11596	6.11596	6.30709	6.49821	6.68934	6.88046
		Worm120	Summed track length	0	0.191124	0.382248	0.382248	0.573372	0.764495	0.764495	0.955619	1.14674	1.33787	1.52899	1.72011	1.72011	1.72011	1.91124	2.10236	2.29349	2.29349	2.48461	2.67573	2.86686	3.05798	3.05798	3.05798	3.05798	3.05798	3.24911	3.24911	3.44023	3.63135	3.82248	4.0136	4.0136	4.20472	4.39585	4.58697	4.7781	4.96922	5.16034	5.16034	5.35147	5.54259	5.73372	5.73372	5.92484	6.11596
		Worm121	Summed track length	0	0.191124	0.382248	0.573372	0.764495	0.955619	1.14674	1.14674	1.33787	1.52899	1.72011	1.72011	1.91124	2.10236	2.29349	2.48461	2.67573	2.86686	3.05798	3.24911	3.24911	3.44023	3.63135	3.82248	4.0136	4.20472	4.39585	4.39585	4.58697	4.58697	4.7781	4.96922	4.96922	4.96922	5.16034	5.35147	5.54259	5.54259	5.73372	5.92484	6.11596	6.30709	6.49821	6.68934	6.88046	7.07158
		Worm122	Summed track length	0	0.191124	0.382248	0.573372	0.764495	0.764495	0.955619	0.955619	1.14674	1.33787	1.52899	1.72011	1.91124	2.10236	2.29349	2.29349	2.48461	2.67573	2.86686	3.05798	3.24911	3.44023	3.63135	3.82248	4.0136	4.20472	4.39585	4.58697	4.58697	4.7781	4.96922	5.16034	5.35147	5.54259	5.73372	5.92484	6.11596	6.30709	6.30709	6.49821	6.68934	6.88046	7.07158	7.26271	7.45383	7.64495
		Worm123	Summed track length	0	0.191124	0.382248	0.573372	0.764495	0.955619	1.14674	1.33787	1.33787	1.52899	1.72011	1.91124	2.10236	2.29349	2.48461	2.67573	2.86686	3.05798	3.24911	3.44023	3.63135	3.82248	4.0136	4.20472	4.39585	4.58697	4.7781	4.96922	5.16034	5.35147	5.54259	5.73372	5.92484	6.11596	6.30709	6.49821	6.49821	6.68934	6.88046	7.07158	7.26271	7.26271	7.45383	7.45383	7.45383	7.64495
		Worm124	Summed track length	0	0.191124	0.382248	0.573372	0.573372	0.764495	0.764495	0.955619	0.955619	1.14674	1.14674	1.33787	1.52899	1.72011	1.91124	1.91124	1.91124	2.10236	2.10236	2.29349	2.48461	2.67573	2.86686	3.05798	3.24911	3.24911	3.44023	3.63135	3.82248	4.0136	4.20472	4.39585	4.39585	4.58697	4.7781	4.96922	5.16034	5.16034	5.35147	5.35147	5.54259	5.73372	5.92484	6.11596	6.30709	6.49821
		Worm125	Summed track length	0	0	0.191124	0.382248	0.382248	0.573372	0.764495	0.955619	1.14674	1.33787	1.33787	1.52899	1.52899	1.72011	1.91124	2.10236	2.10236	2.10236	2.29349	2.48461	2.67573	2.86686	3.05798	3.24911	3.44023	3.63135	3.82248	4.0136	4.0136	4.20472	4.20472	4.39585	4.58697	4.7781	4.96922	5.16034	5.16034	5.35147	5.54259	5.73372	5.73372	5.92484	5.92484	6.11596	6.30709	6.49821
		Worm126	Summed track length	0	0	0.191124	0.191124	0.382248	0.573372	0.764495	0.955619	1.14674	1.33787	1.52899	1.72011	1.91124	2.10236	2.10236	2.29349	2.48461	2.48461	2.67573	2.86686	3.05798	3.05798	3.24911	3.24911	3.44023	3.63135	3.82248	4.0136	4.20472	4.39585	4.58697	4.7781	4.96922	5.16034	5.35147	5.54259	5.73372	5.73372	5.92484	6.11596	6.30709	6.30709	6.49821	6.68934	6.88046	7.07158
		Worm127	Summed track length	0	0.191124	0.382248	0.382248	0.573372	0.764495	0.955619	0.955619	1.14674	1.14674	1.14674	1.33787	1.33787	1.33787	1.52899	1.72011	1.72011	1.72011	1.91124	2.10236	2.29349	2.48461	2.67573	2.86686	3.05798	3.24911	3.24911	3.44023	3.44023	3.63135	3.82248	4.0136	4.20472	4.39585	4.39585	4.58697	4.58697	4.7781	4.7781	4.96922	5.16034	5.35147	5.54259	5.73372	5.92484	6.11596
		Worm128	Summed track length	0	0.191124	0.382248	0.573372	0.764495	0.955619	1.14674	1.33787	1.52899	1.72011	1.91124	2.10236	2.29349	2.48461	2.67573	2.86686	2.86686	3.05798	3.24911	3.24911	3.44023	3.63135	3.82248	3.82248	4.0136	4.20472	4.39585	4.58697	4.58697	4.7781	4.96922	4.96922	5.16034	5.16034	5.35147	5.54259	5.73372	5.92484	5.92484	6.11596	6.30709	6.49821	6.68934	6.88046	7.07158	7.26271
		Worm129	Summed track length	0	0.191124	0.382248	0.573372	0.764495	0.764495	0.955619	1.14674	1.33787	1.52899	1.72011	1.91124	2.10236	2.29349	2.29349	2.48461	2.67573	2.86686	2.86686	3.05798	3.24911	3.44023	3.63135	3.82248	3.82248	3.82248	4.0136	4.20472	4.39585	4.58697	4.7781	4.96922	5.16034	5.16034	5.35147	5.54259	5.73372	5.92484	5.92484	6.11596	6.30709	6.49821	6.49821	6.68934	6.68934	6.88046
		Worm130	Summed track length	0	0.191124	0.382248	0.573372	0.764495	0.955619	0.955619	1.14674	1.33787	1.52899	1.72011	1.91124	1.91124	2.10236	2.29349	2.29349	2.48461	2.67573	2.86686	3.05798	3.24911	3.44023	3.63135	3.82248	4.0136	4.20472	4.39585	4.39585	4.58697	4.7781	4.96922	5.16034	5.35147	5.54259	5.73372	5.92484	6.11596	6.30709	6.49821	6.68934	6.68934	6.88046	7.07158	7.07158	7.26271	7.26271
		Worm131	Summed track length	0	0.191124	0.191124	0.382248	0.573372	0.764495	0.955619	0.955619	1.14674	1.14674	1.33787	1.52899	1.72011	1.72011	1.91124	1.91124	1.91124	2.10236	2.10236	2.29349	2.48461	2.67573	2.86686	3.05798	3.05798	3.05798	3.24911	3.44023	3.63135	3.82248	4.0136	4.20472	4.20472	4.20472	4.39585	4.58697	4.58697	4.7781	4.96922	4.96922	5.16034	5.35147	5.54259	5.73372	5.92484	6.11596
		Worm132	Summed track length	0	0	0.191124	0.382248	0.573372	0.764495	0.955619	1.14674	1.14674	1.33787	1.52899	1.72011	1.72011	1.72011	1.72011	1.91124	2.10236	2.10236	2.29349	2.48461	2.67573	2.67573	2.86686	3.05798	3.24911	3.44023	3.63135	3.63135	3.82248	3.82248	4.0136	4.20472	4.39585	4.58697	4.58697	4.58697	4.7781	4.96922	5.16034	5.35147	5.54259	5.54259	5.73372	5.92484	6.11596	6.30709
		Worm133	Summed track length	0	0.191124	0.191124	0.382248	0.573372	0.764495	0.955619	1.14674	1.33787	1.52899	1.72011	1.91124	2.10236	2.29349	2.48461	2.67573	2.86686	3.05798	3.24911	3.44023	3.63135	3.82248	4.0136	4.20472	4.39585	4.58697	4.7781	4.7781	4.96922	5.16034	5.35147	5.54259	5.73372	5.92484	5.92484	6.11596	6.30709	6.49821	6.68934	6.68934	6.88046	7.07158	7.07158	7.26271	7.45383	7.45383
		Worm134	Summed track length	0	0.191124	0.382248	0.382248	0.382248	0.573372	0.764495	0.955619	1.14674	1.33787	1.33787	1.52899	1.72011	1.91124	2.10236	2.29349	2.29349	2.48461	2.67573	2.86686	3.05798	3.24911	3.44023	3.63135	3.82248	4.0136	4.20472	4.39585	4.58697	4.7781	4.96922	5.16034	5.16034	5.35147	5.54259	5.73372	5.92484	6.11596	6.30709	6.49821	6.49821	6.68934	6.88046	6.88046	7.07158	7.26271
		Worm135	Summed track length	0	0.191124	0.382248	0.573372	0.764495	0.955619	1.14674	1.33787	1.33787	1.52899	1.72011	1.91124	1.91124	2.10236	2.29349	2.29349	2.48461	2.67573	2.67573	2.86686	3.05798	3.24911	3.24911	3.44023	3.63135	3.63135	3.82248	4.0136	4.20472	4.39585	4.58697	4.7781	4.96922	5.16034	5.16034	5.35147	5.35147	5.54259	5.73372	5.92484	6.11596	6.30709	6.30709	6.49821	6.68934	6.88046
		Worm136	Summed track length	0	0.191124	0.382248	0.382248	0.573372	0.573372	0.764495	0.955619	1.14674	1.14674	1.14674	1.33787	1.33787	1.52899	1.52899	1.72011	1.91124	2.10236	2.29349	2.48461	2.67573	2.86686	3.05798	3.24911	3.24911	3.44023	3.63135	3.82248	3.82248	3.82248	4.0136	4.20472	4.39585	4.58697	4.7781	4.96922	5.16034	5.35147	5.54259	5.73372	5.92484	5.92484	6.11596	6.11596	6.11596	6.30709
		Worm137	Summed track length	0	0.191124	0.382248	0.382248	0.573372	0.764495	0.955619	0.955619	1.14674	1.33787	1.52899	1.72011	1.91124	2.10236	2.29349	2.48461	2.67573	2.86686	3.05798	3.24911	3.44023	3.63135	3.82248	4.0136	4.20472	4.39585	4.58697	4.7781	4.96922	5.16034	5.35147	5.54259	5.73372	5.92484	6.11596	6.11596	6.30709	6.49821	6.68934	6.88046	7.07158	7.07158	7.26271	7.26271	7.45383	7.64495
		Worm138	Summed track length	0	0.191124	0.191124	0.191124	0.191124	0.382248	0.573372	0.573372	0.764495	0.955619	0.955619	1.14674	1.33787	1.52899	1.52899	1.72011	1.72011	1.91124	2.10236	2.29349	2.48461	2.67573	2.86686	2.86686	2.86686	2.86686	3.05798	3.24911	3.44023	3.63135	3.82248	4.0136	4.0136	4.20472	4.39585	4.58697	4.7781	4.96922	5.16034	5.35147	5.54259	5.73372	5.92484	6.11596	6.11596	6.30709
		Worm139	Summed track length	0	0.191124	0.382248	0.573372	0.764495	0.764495	0.764495	0.764495	0.955619	1.14674	1.33787	1.52899	1.72011	1.91124	2.10236	2.29349	2.29349	2.48461	2.67573	2.86686	2.86686	3.05798	3.24911	3.24911	3.44023	3.63135	3.82248	4.0136	4.20472	4.39585	4.58697	4.58697	4.7781	4.7781	4.96922	4.96922	5.16034	5.35147	5.35147	5.54259	5.54259	5.73372	5.92484	5.92484	6.11596	6.30709
		Worm140	Summed track length	0	0.191124	0.382248	0.573372	0.764495	0.955619	1.14674	1.33787	1.52899	1.52899	1.72011	1.91124	1.91124	2.10236	2.10236	2.29349	2.48461	2.48461	2.48461	2.67573	2.86686	2.86686	3.05798	3.24911	3.44023	3.63135	3.82248	3.82248	4.0136	4.0136	4.20472	4.20472	4.39585	4.58697	4.7781	4.96922	4.96922	5.16034	5.35147	5.54259	5.73372	5.92484	5.92484	6.11596	6.30709	6.49821
		Worm141	Summed track length	0	0.191124	0.382248	0.573372	0.764495	0.955619	0.955619	1.14674	1.33787	1.52899	1.52899	1.72011	1.91124	2.10236	2.29349	2.48461	2.48461	2.67573	2.67573	2.86686	3.05798	3.24911	3.44023	3.63135	3.63135	3.82248	4.0136	4.20472	4.39585	4.58697	4.58697	4.7781	4.96922	5.16034	5.16034	5.35147	5.54259	5.73372	5.92484	6.11596	6.30709	6.30709	6.49821	6.68934	6.88046	7.07158
		Worm142	Summed track length	0	0	0.191124	0.382248	0.573372	0.764495	0.955619	1.14674	1.33787	1.52899	1.72011	1.91124	1.91124	1.91124	2.10236	2.29349	2.48461	2.67573	2.67573	2.86686	2.86686	3.05798	3.24911	3.44023	3.63135	3.63135	3.82248	3.82248	4.0136	4.0136	4.20472	4.39585	4.39585	4.58697	4.7781	4.96922	5.16034	5.35147	5.54259	5.73372	5.92484	6.11596	6.30709	6.49821	6.68934	6.88046
		Worm143	Summed track length	0	0	0.191124	0.382248	0.573372	0.764495	0.955619	1.14674	1.33787	1.52899	1.72011	1.91124	2.10236	2.29349	2.48461	2.48461	2.67573	2.86686	3.05798	3.05798	3.24911	3.24911	3.44023	3.44023	3.44023	3.63135	3.82248	4.0136	4.20472	4.39585	4.58697	4.7781	4.96922	5.16034	5.35147	5.54259	5.73372	5.92484	6.11596	6.30709	6.30709	6.49821	6.68934	6.68934	6.68934	6.68934
		Worm144	Summed track length	0	0.191124	0.382248	0.382248	0.573372	0.573372	0.764495	0.955619	1.14674	1.33787	1.52899	1.72011	1.72011	1.91124	2.10236	2.10236	2.29349	2.29349	2.48461	2.67573	2.86686	3.05798	3.24911	3.44023	3.44023	3.63135	3.63135	3.82248	4.0136	4.20472	4.20472	4.39585	4.58697	4.7781	4.96922	4.96922	5.16034	5.35147	5.54259	5.73372	5.92484	5.92484	6.11596	6.30709	6.49821	6.68934
		Worm145	Summed track length	0	0	0.191124	0.382248	0.573372	0.764495	0.955619	1.14674	1.33787	1.52899	1.72011	1.91124	1.91124	1.91124	2.10236	2.29349	2.48461	2.67573	2.67573	2.67573	2.86686	2.86686	3.05798	3.24911	3.44023	3.63135	3.82248	3.82248	3.82248	4.0136	4.20472	4.39585	4.58697	4.7781	4.96922	5.16034	5.35147	5.35147	5.54259	5.73372	5.92484	6.11596	6.30709	6.49821	6.68934	6.88046
		Worm146	Summed track length	0	0.191124	0.382248	0.573372	0.764495	0.955619	1.14674	1.33787	1.52899	1.72011	1.91124	2.10236	2.29349	2.48461	2.67573	2.86686	3.05798	3.24911	3.44023	3.44023	3.63135	3.82248	4.0136	4.20472	4.39585	4.39585	4.58697	4.58697	4.7781	4.96922	4.96922	5.16034	5.35147	5.54259	5.73372	5.73372	5.92484	5.92484	6.11596	6.11596	6.30709	6.49821	6.49821	6.68934	6.88046	7.07158
		Worm147	Summed track length	0	0.191124	0.191124	0.382248	0.573372	0.764495	0.955619	1.14674	1.33787	1.52899	1.52899	1.72011	1.91124	2.10236	2.29349	2.29349	2.48461	2.67573	2.86686	3.05798	3.24911	3.44023	3.63135	3.82248	4.0136	4.20472	4.20472	4.39585	4.39585	4.58697	4.7781	4.96922	5.16034	5.35147	5.54259	5.73372	5.73372	5.92484	6.11596	6.30709	6.30709	6.49821	6.68934	6.88046	6.88046	7.07158
		Worm148	Summed track length	0	0.191124	0.191124	0.191124	0.382248	0.573372	0.764495	0.955619	1.14674	1.33787	1.33787	1.33787	1.52899	1.52899	1.72011	1.91124	2.10236	2.29349	2.48461	2.67573	2.86686	2.86686	3.05798	3.24911	3.24911	3.44023	3.63135	3.82248	4.0136	4.20472	4.39585	4.58697	4.7781	4.96922	5.16034	5.35147	5.35147	5.54259	5.73372	5.92484	5.92484	5.92484	6.11596	6.30709	6.49821	6.49821
		Worm149	Summed track length	0	0	0.191124	0.382248	0.573372	0.764495	0.955619	1.14674	1.33787	1.52899	1.72011	1.91124	2.10236	2.29349	2.48461	2.67573	2.86686	3.05798	3.05798	3.24911	3.44023	3.44023	3.63135	3.82248	4.0136	4.20472	4.39585	4.39585	4.58697	4.7781	4.7781	4.96922	5.16034	5.35147	5.54259	5.73372	5.92484	6.11596	6.30709	6.49821	6.68934	6.88046	7.07158	7.26271	7.45383	7.64495
		Worm150	Summed track length	0	0	0.191124	0.382248	0.382248	0.573372	0.764495	0.955619	1.14674	1.33787	1.52899	1.72011	1.91124	2.10236	2.29349	2.48461	2.67573	2.86686	3.05798	3.05798	3.24911	3.44023	3.63135	3.82248	3.82248	4.0136	4.20472	4.20472	4.39585	4.58697	4.7781	4.7781	4.7781	4.96922	5.16034	5.35147	5.54259	5.54259	5.73372	5.92484	6.11596	6.30709	6.30709	6.49821	6.68934	6.88046
		Worm151	Summed track length	0	0.191124	0.191124	0.382248	0.573372	0.764495	0.764495	0.955619	1.14674	1.14674	1.33787	1.52899	1.72011	1.91124	2.10236	2.29349	2.48461	2.67573	2.86686	2.86686	3.05798	3.24911	3.44023	3.63135	3.82248	4.0136	4.20472	4.20472	4.39585	4.58697	4.7781	4.96922	5.16034	5.35147	5.54259	5.73372	5.92484	6.11596	6.30709	6.49821	6.68934	6.88046	6.88046	7.07158	7.26271	7.45383
		Worm152	Summed track length	0	0.191124	0.382248	0.573372	0.764495	0.955619	1.14674	1.33787	1.52899	1.52899	1.72011	1.91124	2.10236	2.10236	2.10236	2.29349	2.29349	2.48461	2.67573	2.67573	2.86686	3.05798	3.24911	3.24911	3.24911	3.44023	3.44023	3.63135	3.82248	4.0136	4.20472	4.39585	4.58697	4.7781	4.96922	4.96922	5.16034	5.16034	5.35147	5.54259	5.73372	5.92484	6.11596	6.11596	6.11596	6.11596
		Worm153	Summed track length	0	0	0.191124	0.382248	0.573372	0.764495	0.764495	0.764495	0.955619	1.14674	1.14674	1.33787	1.52899	1.72011	1.91124	2.10236	2.29349	2.48461	2.67573	2.86686	3.05798	3.24911	3.44023	3.63135	3.63135	3.82248	4.0136	4.20472	4.39585	4.58697	4.7781	4.7781	4.96922	5.16034	5.35147	5.35147	5.54259	5.73372	5.92484	6.11596	6.11596	6.11596	6.30709	6.30709	6.49821	6.68934
		Worm154	Summed track length	0	0.191124	0.382248	0.573372	0.764495	0.955619	1.14674	1.33787	1.33787	1.52899	1.52899	1.72011	1.72011	1.91124	2.10236	2.29349	2.48461	2.67573	2.86686	3.05798	3.24911	3.44023	3.44023	3.44023	3.63135	3.82248	4.0136	4.20472	4.39585	4.58697	4.7781	4.96922	4.96922	4.96922	5.16034	5.35147	5.54259	5.54259	5.73372	5.73372	5.92484	6.11596	6.30709	6.49821	6.68934	6.88046
		Worm155	Summed track length	0	0.191124	0.382248	0.573372	0.764495	0.764495	0.955619	1.14674	1.33787	1.52899	1.72011	1.72011	1.91124	2.10236	2.10236	2.29349	2.48461	2.67573	2.86686	3.05798	3.24911	3.44023	3.63135	3.82248	4.0136	4.0136	4.20472	4.20472	4.39585	4.58697	4.7781	4.96922	5.16034	5.35147	5.35147	5.54259	5.73372	5.92484	6.11596	6.30709	6.49821	6.68934	6.88046	7.07158	7.26271	7.26271
		Worm156	Summed track length	0	0.191124	0.191124	0.191124	0.382248	0.573372	0.764495	0.764495	0.955619	1.14674	1.33787	1.33787	1.33787	1.33787	1.33787	1.33787	1.52899	1.72011	1.91124	1.91124	1.91124	2.10236	2.29349	2.29349	2.48461	2.67573	2.67573	2.67573	2.67573	2.67573	2.86686	3.05798	3.24911	3.44023	3.63135	3.82248	4.0136	4.0136	4.20472	4.39585	4.58697	4.58697	4.7781	4.7781	4.96922	4.96922
		Worm157	Summed track length	0	0.191124	0.382248	0.573372	0.764495	0.955619	1.14674	1.33787	1.52899	1.72011	1.91124	2.10236	2.29349	2.48461	2.67573	2.86686	3.05798	3.24911	3.44023	3.44023	3.63135	3.82248	3.82248	3.82248	4.0136	4.0136	4.20472	4.39585	4.58697	4.7781	4.96922	5.16034	5.35147	5.35147	5.54259	5.73372	5.92484	6.11596	6.11596	6.30709	6.30709	6.49821	6.49821	6.68934	6.88046	7.07158
		Worm158	Summed track length	0	0.191124	0.382248	0.573372	0.764495	0.955619	1.14674	1.33787	1.52899	1.72011	1.72011	1.91124	2.10236	2.29349	2.48461	2.67573	2.86686	3.05798	3.24911	3.44023	3.63135	3.82248	4.0136	4.20472	4.39585	4.58697	4.7781	4.96922	5.16034	5.35147	5.54259	5.73372	5.92484	6.11596	6.30709	6.49821	6.68934	6.88046	7.07158	7.26271	7.26271	7.45383	7.64495	7.83608	8.0272	8.21833
		Worm159	Summed track length	0	0	0.191124	0.382248	0.573372	0.764495	0.955619	0.955619	1.14674	1.14674	1.33787	1.52899	1.72011	1.91124	1.91124	2.10236	2.29349	2.48461	2.67573	2.86686	3.05798	3.24911	3.44023	3.63135	3.82248	4.0136	4.20472	4.20472	4.39585	4.58697	4.7781	4.96922	5.16034	5.35147	5.54259	5.73372	5.73372	5.92484	6.11596	6.11596	6.11596	6.30709	6.30709	6.30709	6.49821	6.68934
		Worm160	Summed track length	0	0.191124	0.382248	0.573372	0.764495	0.955619	1.14674	1.33787	1.52899	1.72011	1.72011	1.91124	2.10236	2.10236	2.29349	2.48461	2.67573	2.86686	3.05798	3.05798	3.24911	3.44023	3.63135	3.82248	3.82248	4.0136	4.20472	4.39585	4.58697	4.7781	4.96922	5.16034	5.35147	5.54259	5.73372	5.92484	6.11596	6.30709	6.49821	6.68934	6.88046	6.88046	7.07158	7.26271	7.45383	7.64495
		Worm161	Summed track length	0	0.191124	0.382248	0.573372	0.764495	0.955619	1.14674	1.33787	1.52899	1.72011	1.91124	1.91124	2.10236	2.29349	2.48461	2.48461	2.48461	2.67573	2.86686	2.86686	3.05798	3.05798	3.05798	3.24911	3.44023	3.63135	3.82248	3.82248	4.0136	4.0136	4.20472	4.39585	4.39585	4.58697	4.7781	4.96922	5.16034	5.16034	5.35147	5.35147	5.54259	5.54259	5.73372	5.73372	5.92484	6.11596
		Worm162	Summed track length	0	0.191124	0.382248	0.573372	0.573372	0.764495	0.764495	0.955619	1.14674	1.33787	1.52899	1.72011	1.91124	1.91124	2.10236	2.10236	2.10236	2.10236	2.29349	2.48461	2.67573	2.86686	3.05798	3.05798	3.24911	3.24911	3.44023	3.44023	3.63135	3.82248	4.0136	4.20472	4.39585	4.58697	4.7781	4.96922	5.16034	5.35147	5.54259	5.73372	5.92484	6.11596	6.30709	6.49821	6.49821	6.68934
		Worm163	Summed track length	0	0.191124	0.382248	0.382248	0.573372	0.764495	0.955619	1.14674	1.14674	1.33787	1.52899	1.72011	1.91124	2.10236	2.29349	2.29349	2.48461	2.48461	2.67573	2.86686	3.05798	3.24911	3.44023	3.63135	3.63135	3.82248	4.0136	4.20472	4.39585	4.58697	4.7781	4.96922	5.16034	5.35147	5.54259	5.54259	5.73372	5.92484	5.92484	6.11596	6.11596	6.30709	6.49821	6.49821	6.68934	6.88046
		Worm164	Summed track length	0	0.191124	0.382248	0.382248	0.573372	0.764495	0.955619	0.955619	1.14674	1.14674	1.33787	1.52899	1.72011	1.91124	2.10236	2.10236	2.29349	2.48461	2.67573	2.86686	3.05798	3.24911	3.44023	3.63135	3.82248	4.0136	4.0136	4.20472	4.39585	4.58697	4.58697	4.7781	4.96922	5.16034	5.35147	5.54259	5.73372	5.92484	6.11596	6.11596	6.30709	6.49821	6.68934	6.88046	6.88046	7.07158
		Worm165	Summed track length	0	0.191124	0.382248	0.573372	0.573372	0.573372	0.764495	0.955619	1.14674	1.14674	1.33787	1.52899	1.52899	1.52899	1.72011	1.91124	1.91124	2.10236	2.10236	2.29349	2.48461	2.67573	2.86686	3.05798	3.24911	3.44023	3.63135	3.63135	3.82248	3.82248	4.0136	4.20472	4.39585	4.58697	4.7781	4.7781	4.96922	5.16034	5.35147	5.35147	5.35147	5.35147	5.54259	5.73372	5.92484	5.92484
		Worm166	Summed track length	0	0	0.191124	0.382248	0.573372	0.764495	0.764495	0.955619	1.14674	1.14674	1.33787	1.33787	1.52899	1.72011	1.91124	2.10236	2.29349	2.48461	2.67573	2.86686	3.05798	3.24911	3.44023	3.44023	3.63135	3.63135	3.82248	4.0136	4.20472	4.39585	4.58697	4.7781	4.96922	4.96922	5.16034	5.35147	5.54259	5.73372	5.92484	6.11596	6.11596	6.11596	6.11596	6.30709	6.30709	6.49821
		Worm167	Summed track length	0	0	0.191124	0.382248	0.573372	0.764495	0.955619	1.14674	1.33787	1.52899	1.72011	1.91124	2.10236	2.29349	2.29349	2.48461	2.67573	2.86686	3.05798	3.24911	3.44023	3.63135	3.82248	4.0136	4.20472	4.39585	4.58697	4.58697	4.7781	4.7781	4.96922	4.96922	4.96922	5.16034	5.35147	5.54259	5.73372	5.73372	5.73372	5.92484	6.11596	6.30709	6.49821	6.68934	6.88046	7.07158
		Worm168	Summed track length	0	0	0.191124	0.382248	0.573372	0.764495	0.955619	1.14674	1.14674	1.14674	1.33787	1.52899	1.52899	1.72011	1.91124	2.10236	2.29349	2.48461	2.67573	2.86686	3.05798	3.05798	3.24911	3.44023	3.63135	3.82248	3.82248	4.0136	4.20472	4.39585	4.58697	4.7781	4.96922	5.16034	5.35147	5.54259	5.73372	5.92484	5.92484	6.11596	6.30709	6.49821	6.68934	6.88046	7.07158	7.26271
		Worm169	Summed track length	0	0.191124	0.382248	0.573372	0.764495	0.955619	0.955619	0.955619	1.14674	1.33787	1.33787	1.52899	1.72011	1.91124	2.10236	2.29349	2.48461	2.67573	2.67573	2.67573	2.86686	3.05798	3.24911	3.24911	3.44023	3.63135	3.82248	4.0136	4.20472	4.20472	4.39585	4.58697	4.7781	4.96922	5.16034	5.35147	5.54259	5.73372	5.92484	6.11596	6.30709	6.49821	6.49821	6.68934	6.88046	7.07158
		Worm170	Summed track length	0	0	0.191124	0.191124	0.382248	0.573372	0.764495	0.955619	1.14674	1.33787	1.52899	1.72011	1.72011	1.91124	2.10236	2.29349	2.48461	2.67573	2.86686	3.05798	3.24911	3.24911	3.44023	3.63135	3.63135	3.82248	4.0136	4.20472	4.20472	4.20472	4.39585	4.58697	4.58697	4.7781	4.96922	5.16034	5.35147	5.54259	5.54259	5.54259	5.54259	5.73372	5.92484	5.92484	5.92484	6.11596
		Worm171	Summed track length	0	0.191124	0.382248	0.573372	0.764495	0.955619	1.14674	1.33787	1.52899	1.72011	1.91124	1.91124	2.10236	2.29349	2.48461	2.67573	2.86686	3.05798	3.24911	3.44023	3.63135	3.63135	3.82248	3.82248	4.0136	4.20472	4.39585	4.58697	4.7781	4.96922	5.16034	5.35147	5.54259	5.73372	5.92484	6.11596	6.30709	6.49821	6.68934	6.88046	7.07158	7.26271	7.45383	7.64495	7.83608	8.0272
		Worm172	Summed track length	0	0.191124	0.382248	0.573372	0.764495	0.764495	0.955619	1.14674	1.33787	1.52899	1.72011	1.91124	1.91124	2.10236	2.29349	2.29349	2.48461	2.67573	2.67573	2.86686	3.05798	3.24911	3.44023	3.44023	3.63135	3.82248	4.0136	4.20472	4.20472	4.39585	4.58697	4.7781	4.96922	5.16034	5.35147	5.35147	5.54259	5.73372	5.73372	5.92484	6.11596	6.30709	6.30709	6.30709	6.30709	6.49821
		Worm173	Summed track length	0	0.191124	0.382248	0.573372	0.764495	0.955619	1.14674	1.33787	1.52899	1.52899	1.72011	1.91124	2.10236	2.29349	2.48461	2.67573	2.86686	3.05798	3.24911	3.24911	3.24911	3.44023	3.44023	3.63135	3.82248	4.0136	4.20472	4.39585	4.58697	4.7781	4.7781	4.96922	5.16034	5.35147	5.54259	5.73372	5.92484	6.11596	6.30709	6.49821	6.68934	6.88046	7.07158	7.07158	7.07158	7.26271
		Worm174	Summed track length	0	0.191124	0.382248	0.573372	0.764495	0.955619	1.14674	1.33787	1.52899	1.72011	1.91124	1.91124	2.10236	2.29349	2.48461	2.48461	2.67573	2.86686	3.05798	3.05798	3.24911	3.44023	3.63135	3.82248	4.0136	4.20472	4.39585	4.58697	4.7781	4.7781	4.96922	5.16034	5.35147	5.54259	5.73372	5.92484	6.11596	6.30709	6.49821	6.68934	6.68934	6.88046	6.88046	6.88046	7.07158	7.26271
		Worm175	Summed track length	0	0.191124	0.382248	0.573372	0.764495	0.955619	1.14674	1.14674	1.33787	1.33787	1.52899	1.72011	1.91124	2.10236	2.10236	2.29349	2.48461	2.67573	2.86686	2.86686	3.05798	3.24911	3.24911	3.44023	3.63135	3.82248	4.0136	4.20472	4.20472	4.39585	4.58697	4.7781	4.96922	5.16034	5.35147	5.54259	5.54259	5.73372	5.92484	5.92484	6.11596	6.30709	6.49821	6.68934	6.88046	7.07158
		Worm176	Summed track length	0	0.191124	0.191124	0.382248	0.573372	0.764495	0.955619	1.14674	1.14674	1.14674	1.33787	1.52899	1.72011	1.91124	2.10236	2.29349	2.48461	2.67573	2.86686	2.86686	3.05798	3.05798	3.24911	3.44023	3.63135	3.82248	4.0136	4.0136	4.20472	4.39585	4.58697	4.7781	4.96922	5.16034	5.35147	5.54259	5.73372	5.92484	6.11596	6.30709	6.49821	6.49821	6.68934	6.68934	6.88046	6.88046
		Worm177	Summed track length	0	0.191124	0.382248	0.573372	0.764495	0.955619	1.14674	1.33787	1.52899	1.72011	1.72011	1.91124	1.91124	1.91124	2.10236	2.29349	2.48461	2.67573	2.86686	2.86686	3.05798	3.24911	3.24911	3.44023	3.44023	3.63135	3.82248	4.0136	4.20472	4.39585	4.39585	4.58697	4.7781	4.7781	4.96922	5.16034	5.16034	5.16034	5.35147	5.54259	5.73372	5.92484	6.11596	6.11596	6.30709	6.30709
		Worm178	Summed track length	0	0.191124	0.382248	0.573372	0.573372	0.573372	0.764495	0.955619	1.14674	1.33787	1.52899	1.72011	1.91124	2.10236	2.29349	2.48461	2.67573	2.86686	3.05798	3.05798	3.24911	3.44023	3.63135	3.82248	4.0136	4.20472	4.39585	4.58697	4.7781	4.7781	4.96922	4.96922	5.16034	5.35147	5.54259	5.73372	5.92484	6.11596	6.30709	6.49821	6.68934	6.88046	7.07158	7.26271	7.45383	7.64495
		Worm179	Summed track length	0	0	0.191124	0.382248	0.573372	0.764495	0.764495	0.955619	1.14674	1.33787	1.52899	1.72011	1.91124	1.91124	2.10236	2.29349	2.29349	2.48461	2.67573	2.86686	3.05798	3.24911	3.24911	3.24911	3.44023	3.44023	3.63135	3.82248	4.0136	4.20472	4.39585	4.58697	4.7781	4.96922	5.16034	5.35147	5.35147	5.54259	5.54259	5.54259	5.73372	5.73372	5.92484	6.11596	6.30709	6.49821
		Worm180	Summed track length	0	0.191124	0.382248	0.573372	0.764495	0.764495	0.955619	1.14674	1.33787	1.52899	1.72011	1.72011	1.91124	2.10236	2.29349	2.48461	2.67573	2.86686	3.05798	3.24911	3.44023	3.44023	3.63135	3.82248	3.82248	4.0136	4.20472	4.20472	4.39585	4.39585	4.58697	4.7781	4.96922	5.16034	5.35147	5.35147	5.54259	5.54259	5.73372	5.73372	5.73372	5.73372	5.92484	6.11596	6.30709	6.49821
		Worm181	Summed track length	0	0.191124	0.191124	0.382248	0.573372	0.764495	0.955619	1.14674	1.33787	1.33787	1.52899	1.72011	1.91124	2.10236	2.29349	2.29349	2.29349	2.48461	2.67573	2.86686	2.86686	3.05798	3.24911	3.44023	3.63135	3.63135	3.63135	3.82248	4.0136	4.0136	4.0136	4.20472	4.39585	4.58697	4.7781	4.96922	5.16034	5.35147	5.54259	5.73372	5.73372	5.92484	6.11596	6.30709	6.30709	6.49821
		Worm182	Summed track length	0	0.191124	0.382248	0.573372	0.764495	0.955619	1.14674	1.33787	1.52899	1.72011	1.72011	1.91124	1.91124	2.10236	2.29349	2.48461	2.67573	2.86686	3.05798	3.24911	3.44023	3.63135	3.63135	3.82248	4.0136	4.20472	4.39585	4.58697	4.7781	4.96922	5.16034	5.35147	5.54259	5.54259	5.73372	5.92484	6.11596	6.30709	6.30709	6.49821	6.49821	6.68934	6.88046	7.07158	7.26271	7.45383
		Worm183	Summed track length	0	0.191124	0.382248	0.573372	0.764495	0.955619	1.14674	1.33787	1.52899	1.52899	1.52899	1.72011	1.91124	1.91124	2.10236	2.29349	2.29349	2.48461	2.48461	2.67573	2.67573	2.86686	3.05798	3.05798	3.05798	3.24911	3.44023	3.63135	3.82248	4.0136	4.20472	4.39585	4.39585	4.58697	4.58697	4.7781	4.96922	5.16034	5.16034	5.16034	5.35147	5.54259	5.73372	5.92484	6.11596	6.30709
		Worm184	Summed track length	0	0.191124	0.382248	0.573372	0.764495	0.764495	0.955619	1.14674	1.33787	1.52899	1.72011	1.91124	2.10236	2.29349	2.48461	2.67573	2.86686	3.05798	3.05798	3.24911	3.44023	3.63135	3.82248	4.0136	4.20472	4.39585	4.39585	4.58697	4.7781	4.96922	5.16034	5.35147	5.54259	5.73372	5.92484	6.11596	6.30709	6.49821	6.49821	6.68934	6.68934	6.88046	7.07158	7.26271	7.45383	7.64495
		Worm185	Summed track length	0	0.191124	0.382248	0.573372	0.764495	0.955619	1.14674	1.33787	1.52899	1.52899	1.72011	1.91124	1.91124	2.10236	2.29349	2.48461	2.67573	2.86686	3.05798	3.05798	3.24911	3.44023	3.63135	3.82248	4.0136	4.20472	4.39585	4.58697	4.58697	4.58697	4.7781	4.96922	5.16034	5.35147	5.54259	5.73372	5.92484	6.11596	6.30709	6.30709	6.49821	6.68934	6.88046	7.07158	7.26271	7.45383
		Worm186	Summed track length	0	0	0.191124	0.382248	0.573372	0.573372	0.764495	0.955619	1.14674	1.33787	1.52899	1.72011	1.91124	1.91124	2.10236	2.29349	2.48461	2.67573	2.86686	3.05798	3.24911	3.44023	3.44023	3.63135	3.82248	4.0136	4.20472	4.39585	4.58697	4.7781	4.96922	5.16034	5.35147	5.54259	5.73372	5.92484	6.11596	6.30709	6.49821	6.68934	6.88046	7.07158	7.07158	7.26271	7.45383	7.64495
		Worm187	Summed track length	0	0.191124	0.382248	0.573372	0.764495	0.955619	0.955619	1.14674	1.33787	1.52899	1.72011	1.72011	1.72011	1.91124	2.10236	2.29349	2.48461	2.67573	2.86686	3.05798	3.24911	3.44023	3.44023	3.44023	3.63135	3.82248	4.0136	4.0136	4.20472	4.39585	4.58697	4.7781	4.96922	4.96922	5.16034	5.35147	5.54259	5.73372	5.92484	6.11596	6.11596	6.11596	6.30709	6.49821	6.68934	6.88046
		Worm188	Summed track length	0	0.191124	0.382248	0.382248	0.573372	0.764495	0.955619	1.14674	1.33787	1.52899	1.72011	1.91124	2.10236	2.10236	2.29349	2.48461	2.67573	2.67573	2.86686	3.05798	3.24911	3.24911	3.44023	3.63135	3.82248	4.0136	4.20472	4.39585	4.58697	4.7781	4.96922	5.16034	5.16034	5.16034	5.16034	5.35147	5.54259	5.73372	5.92484	6.11596	6.30709	6.49821	6.68934	6.88046	7.07158	7.07158
		Worm189	Summed track length	0	0.191124	0.382248	0.573372	0.764495	0.955619	1.14674	1.14674	1.33787	1.52899	1.72011	1.91124	1.91124	2.10236	2.10236	2.29349	2.48461	2.67573	2.86686	3.05798	3.24911	3.44023	3.63135	3.82248	4.0136	4.20472	4.20472	4.20472	4.39585	4.58697	4.7781	4.96922	5.16034	5.16034	5.35147	5.54259	5.73372	5.92484	6.11596	6.30709	6.49821	6.68934	6.88046	6.88046	6.88046	7.07158
		Worm190	Summed track length	0	0.191124	0.382248	0.573372	0.764495	0.764495	0.764495	0.955619	1.14674	1.33787	1.33787	1.52899	1.52899	1.72011	1.91124	2.10236	2.29349	2.48461	2.67573	2.67573	2.86686	3.05798	3.24911	3.24911	3.44023	3.63135	3.82248	4.0136	4.20472	4.39585	4.58697	4.58697	4.7781	4.96922	5.16034	5.16034	5.35147	5.54259	5.73372	5.92484	6.11596	6.30709	6.49821	6.68934	6.88046	6.88046
		Worm191	Summed track length	0	0.191124	0.382248	0.573372	0.573372	0.764495	0.955619	0.955619	1.14674	1.14674	1.14674	1.33787	1.33787	1.33787	1.52899	1.72011	1.91124	2.10236	2.29349	2.29349	2.48461	2.67573	2.86686	3.05798	3.05798	3.24911	3.44023	3.44023	3.63135	3.82248	4.0136	4.20472	4.39585	4.58697	4.7781	4.96922	4.96922	5.16034	5.35147	5.54259	5.54259	5.73372	5.92484	6.11596	6.30709	6.30709
		Worm192	Summed track length	0	0.191124	0.382248	0.573372	0.764495	0.955619	1.14674	1.33787	1.52899	1.72011	1.72011	1.91124	2.10236	2.29349	2.48461	2.67573	2.86686	3.05798	3.24911	3.24911	3.44023	3.63135	3.82248	4.0136	4.20472	4.39585	4.58697	4.7781	4.7781	4.7781	4.7781	4.7781	4.7781	4.96922	5.16034	5.16034	5.35147	5.54259	5.73372	5.73372	5.92484	6.11596	6.30709	6.49821	6.68934	6.88046
		Worm193	Summed track length	0	0.191124	0.382248	0.573372	0.764495	0.955619	1.14674	1.33787	1.52899	1.72011	1.91124	2.10236	2.29349	2.48461	2.67573	2.86686	3.05798	3.24911	3.44023	3.44023	3.63135	3.82248	4.0136	4.20472	4.20472	4.39585	4.58697	4.7781	4.96922	4.96922	4.96922	5.16034	5.16034	5.35147	5.54259	5.73372	5.92484	6.11596	6.30709	6.49821	6.68934	6.88046	6.88046	7.07158	7.26271	7.45383
		Worm194	Summed track length	0	0.191124	0.191124	0.191124	0.382248	0.573372	0.764495	0.955619	1.14674	1.14674	1.33787	1.52899	1.52899	1.52899	1.72011	1.72011	1.91124	2.10236	2.29349	2.48461	2.67573	2.86686	3.05798	3.05798	3.24911	3.44023	3.63135	3.82248	4.0136	4.0136	4.0136	4.20472	4.39585	4.39585	4.39585	4.39585	4.58697	4.58697	4.7781	4.96922	5.16034	5.35147	5.54259	5.73372	5.73372	5.92484
		Worm195	Summed track length	0	0	0.191124	0.382248	0.573372	0.764495	0.955619	0.955619	1.14674	1.33787	1.33787	1.52899	1.72011	1.72011	1.72011	1.91124	2.10236	2.29349	2.48461	2.67573	2.86686	3.05798	3.24911	3.24911	3.44023	3.63135	3.63135	3.63135	3.63135	3.82248	4.0136	4.20472	4.39585	4.39585	4.58697	4.7781	4.96922	4.96922	5.16034	5.35147	5.54259	5.54259	5.73372	5.73372	5.92484	5.92484
		Worm196	Summed track length	0	0.191124	0.382248	0.573372	0.573372	0.764495	0.764495	0.955619	1.14674	1.33787	1.52899	1.72011	1.91124	2.10236	2.29349	2.48461	2.67573	2.67573	2.67573	2.67573	2.86686	3.05798	3.24911	3.44023	3.63135	3.63135	3.82248	4.0136	4.20472	4.39585	4.58697	4.7781	4.96922	5.16034	5.35147	5.35147	5.54259	5.73372	5.92484	5.92484	6.11596	6.30709	6.49821	6.68934	6.88046	7.07158
		Worm197	Summed track length	0	0	0.191124	0.382248	0.573372	0.764495	0.764495	0.955619	1.14674	1.33787	1.52899	1.72011	1.72011	1.91124	1.91124	2.10236	2.29349	2.48461	2.48461	2.67573	2.86686	3.05798	3.24911	3.24911	3.24911	3.44023	3.44023	3.63135	3.82248	4.0136	4.20472	4.20472	4.39585	4.58697	4.7781	4.7781	4.7781	4.96922	5.16034	5.35147	5.54259	5.73372	5.92484	6.11596	6.30709	6.49821
		Worm198	Summed track length	0	0.191124	0.382248	0.573372	0.764495	0.955619	0.955619	1.14674	1.33787	1.33787	1.33787	1.52899	1.72011	1.91124	2.10236	2.29349	2.29349	2.29349	2.48461	2.48461	2.67573	2.86686	3.05798	3.24911	3.24911	3.44023	3.44023	3.63135	3.82248	4.0136	4.20472	4.39585	4.58697	4.7781	4.96922	5.16034	5.35147	5.54259	5.73372	5.92484	6.11596	6.30709	6.49821	6.68934	6.88046	7.07158
		Worm199	Summed track length	0	0.191124	0.382248	0.573372	0.764495	0.955619	1.14674	1.33787	1.33787	1.52899	1.52899	1.72011	1.91124	1.91124	1.91124	2.10236	2.29349	2.48461	2.48461	2.67573	2.86686	2.86686	3.05798	3.24911	3.44023	3.44023	3.63135	3.82248	4.0136	4.20472	4.39585	4.58697	4.7781	4.7781	4.96922	5.16034	5.16034	5.16034	5.35147	5.54259	5.54259	5.54259	5.54259	5.54259	5.73372	5.73372
		Worm200	Summed track length	0	0.191124	0.382248	0.573372	0.764495	0.955619	1.14674	1.33787	1.33787	1.52899	1.72011	1.91124	2.10236	2.29349	2.48461	2.67573	2.67573	2.86686	3.05798	3.24911	3.44023	3.63135	3.82248	4.0136	4.20472	4.20472	4.39585	4.58697	4.7781	4.96922	5.16034	5.35147	5.54259	5.54259	5.54259	5.54259	5.73372	5.92484	6.11596	6.30709	6.49821	6.68934	6.88046	7.07158	7.26271	7.45383
	Simulation organized as 10 chunks of 20 worms each
			Assay variable		PlateSize (mm)	Tleft	Tright	Tslope (°/mm)	WormStart Position						BaselineDown			0.9		23	PsteerUp end of drop	0.0302932		0	0					PlateauTstart	PlateauTend																	0	21
					200	25	25	0	100		SteeringHist2				0.0302932					TempStep2	0.1	Psteer step4actual		SlopeHeatUp2	SlopeHeatDown5					25	28	22																0	0
					SpeedDeadZone:		TDeadZone:	22					0.12		0.12					28	0.507041	0.0302932		0	0				0.006																			0	0.07
			Worm Variable			VelocityMax (32) up	size baseline down	Vtslope	size of baseline up	basPomega	SteringHisteresis (0-5)	Steering angle range	PsteerDownTmax	Psteering15-30	Psteering30-60	Psteering60-90	Psteering90-120	PsteerBaseline	PsteerUpMax	Temp SteerMax	PSteerDownPlateau	CoolingInflectionTemp	CoolingInflectionPsteering	SlopeHeatUp1	SlopeHeatDown6	SlopeCoolRight	SlopeCoolleft	OmegaHisteresis(0-14.9)	Omega baseline	PomegaMax	PomegaDown	OmegaInflectio nProb	OmegaSlopUp1	OmegaSlopeUp2	OmegaSlopeCool2	Escape biais	PomegaAngle 0-120	PomegaAngle 120-150	PomegaAngle 150-180	OmegaActualLow(given Histeresis)								0	0.22
						0.191124	-2	0	0	0.01	0	2.0944	0.0302932	0.0302932	0.0302932	0.0302932	0.0302932	0.0302932	0.0302932	24	0.0302932	24	0.0302932	0	0	0	0	0	0.140686	0.140686	0.140686	20	0	0	0	0	0.666667	0.166667	0.166667	0.140686
				3	6			0					0.12					0.12	0.24		0.06			0	0				0.002	0.18	0.002
				3	0	0	1	0	0	0	0	0	0	0	0	0	0	0	0	1	0	0	0	0	0	0	0	0	0	-1	0	-1	0	0	0	0	0	0	0	0	0	0	0	0	0	0	0	0	0
			Worm	1	0.199809	0.829616	0.337571	0.233641	0.0456035	0.59651	0.212429	0.95103	0.274291	0.756214	0.76876	0.261246	0.846643	0.979015	0.770797	0.636192	0.106544	0.316847	0.180174	0.258045	0.187367	0.399827	0.026644	0.332379	0.851198	0.116849	0.59009	0.187987	0.0802606	0.946975	0.884125	0.421823	0.460814	0.651808	0.867345	0.477268	0.971762	0.240494	0.373903	0.461326	0.63391	0.140469	0.271247	0.875818	0.524408
			Time(s)	0	1	2	3	4	5	6	7	8	9	10	11	12	13	14	15	16	17	18	19	20	21	22	23	24	25	26	27	28	29	30	31	32	33	34	35	36	37	38	39	40	41	42	43	44	45
				25	25	25	25	25	25	25	25	25	25	25	25	25	25	25	25	25	25	25	25	25	25	25	25	25	25	25	25	25	25	25	25	25	25	25	25	25	25	25	25	25	25	25	25	25	25
				Speed(mm/s)	0.191124	0	0	0.191124	0.191124	0.191124	0	0.191124	0	0.191124	0.191124	0.191124	0.191124	0	0.191124	0.191124	0.191124	0.191124	0.191124	0	0.191124	0	0.191124	0.191124	0.191124	0	0.191124	0	0.191124	0.191124	0	0.191124	0.191124	0.191124	0.191124	0	0.191124	0.191124	0.191124	0.191124	0.191124	0.191124	0	0.191124	0.191124
				Angle	0.393319	0.393319	0.393319	-0.1802	-0.1802	-0.1802	-0.1802	-0.1802	-0.1802	-0.1802	-0.1802	-0.1802	-0.1802	-0.1802	-0.1802	-0.1802	-0.410668	-0.410668	-0.410668	-0.410668	-0.410668	-0.410668	-0.410668	-0.410668	-0.410668	-0.410668	2.65008	2.65008	-2.84972	-2.84972	-2.84972	-2.84972	-2.84972	-2.84972	-2.84972	-2.84972	-2.84972	-2.84972	-2.84972	-2.84972	-2.84972	-2.84972	-2.84972	-2.84972	-2.84972
				Reversal	0	0.0242949	0	0	0	0	0	0	0	0	0	0	0	0	0	0	0	0	0	0	0	0	0	0	0	0	0	0	0	0	0	0	0	0	0	0	0	0	0	0	0	0	0	0	0
				Omega	0	0	0	1	0	0	0	0	0	0	0	0	0	0	0	0	1	0	0	0	0	0	0	0	0	0	1	0	1	0	0	0	0	0	0	0	0	0	0	0	0	0	0	0	0
				RevAngle	0	-1.87502	1.6675	1.77305	1.66899	2.08152	-1.89652	-1.64328	-0.705857	-1.8845	-1.87524	2.06895	-2.01725	1.6832	-0.288502	-1.97077	-1.86828	1.67637	1.82285	-1.7819	1.70263	-2.07941	1.64559	-1.82087	2.07763	-1.87757	-1.84047	-1.62007	1.75261	1.67934	0.695885	-1.76566	-1.69382	-1.99461	-1.90556	1.84481	-1.70081	-0.264274	1.91599	1.64349	-1.71562	-1.63008	-1.91686	1.6314	-1.68876
				OmegaAngle	0	-1.32066	1.02132	-0.573519	2.50233	-2.95809	-1.85857	0.650681	-1.57621	0.262688	-1.52698	0.617636	2.2079	-0.66725	-0.579623	1.05767	-0.230467	2.9959	-0.0425153	1.17152	-1.11588	2.27168	-1.77672	3.00271	-1.45732	2.59192	3.06074	-0.284073	0.783389	-2.93635	-2.31785	2.50871	1.29248	-0.113347	-2.20979	1.2115	0.0976296	0.0633974	-1.4168	-0.882276	-1.26981	1.52722	2.7764	0.601966	2.44411
				Anglechange	0.191124	0	0	-0.573519	0	0	0	0	0	0	0	0	0	0	0	0	-0.230467	0	0	0	0	0	0	0	0	0	3.06074	0	0.783389	0	0	0	0	0	0	0	0	0	0	0	0	0	0	0	0
			PosX(mm)	100	100.177	100.177	100.177	100.365	100.553	100.741	100.741	100.929	100.929	101.117	101.305	101.493	101.681	101.681	101.869	102.057	102.232	102.407	102.583	102.583	102.758	102.758	102.933	103.108	103.283	103.283	103.115	103.115	102.932	102.749	102.749	102.566	102.383	102.2	102.017	102.017	101.834	101.651	101.468	101.285	101.102	100.918	100.918	100.735	100.552
			PoxY(mm)	100	100.073	100.073	100.073	100.039	100.005	99.9705	99.9705	99.9362	99.9362	99.902	99.8677	99.8335	99.7992	99.7992	99.765	99.7307	99.6544	99.5781	99.5018	99.5018	99.4255	99.4255	99.3492	99.2729	99.1966	99.1966	99.2868	99.2868	99.2318	99.1768	99.1768	99.1218	99.0668	99.0118	98.9568	98.9568	98.9018	98.8468	98.7918	98.7369	98.6819	98.6269	98.6269	98.5719	98.5169
					1
			Worm	2	0.383416	0.637716	0.787538	0.255281	0.208731	0.626812	0.171758	0.0449362	0.473556	0.517844	0.218324	0.0275144	0.814481	0.152289	0.31888	0.342978	0.175074	0.470314	0.235295	0.206645	0.204624	0.461028	0.513121	0.849369	0.480258	0.0076515	0.439528	0.531111	0.512866	0.872815	0.00534785	0.791169	0.107524	0.666809	0.259443	0.579537	0.71891	0.349919	0.264976	0.843167	0.557725	0.396223	0.726934	0.926727	0.517589
			Time(s)	0	1	2	3	4	5	6	7	8	9	10	11	12	13	14	15	16	17	18	19	20	21	22	23	24	25	26	27	28	29	30	31	32	33	34	35	36	37	38	39	40	41	42	43	44	45
				25	25	25	25	25	25	25	25	25	25	25	25	25	25	25	25	25	25	25	25	25	25	25	25	25	25	25	25	25	25	25	25	25	25	25	25	25	25	25	25	25	25	25	25	25	25
				Speed(mm/s)	0.191124	0.191124	0.191124	0	0.191124	0.191124	0.191124	0.191124	0.191124	0.191124	0.191124	0.191124	0.191124	0	0.191124	0.191124	0.191124	0.191124	0.191124	0.191124	0.191124	0.191124	0	0.191124	0.191124	0.191124	0.191124	0.191124	0.191124	0.191124	0	0.191124	0.191124	0.191124	0.191124	0.191124	0.191124	0.191124	0.191124	0.191124	0.191124	0.191124	0.191124	0.191124	0.191124
				Angle	-3.10552	-3.10552	-3.10552	-3.10552	-3.10552	-3.10552	1.41715	-0.171043	-0.171043	-0.171043	-0.171043	-2.41161	-2.41161	-2.41161	-2.41161	-0.791346	-0.791346	-0.791346	-0.791346	-0.791346	-0.791346	-0.791346	-0.791346	-0.791346	-0.791346	-0.791346	-0.791346	0.0896183	0.0896183	0.0896183	0.0896183	0.0896183	0.0896183	-3.01354	-3.01354	1.55119	3.00419	3.00419	3.00419	3.00419	3.00419	3.00419	1.70587	1.70587	2.5812
				Reversal	0	91.5349	0	0	0	0	0	0	0	0	0	0	0	0	0	0	0	0	0	0	0	0	0	0	0	0	0	0	0	0	0	0	0	0	0	0	0	0	0	0	0	0	0	0	0
				Omega	0	0	0	0	0	0	1	1	0	0	0	1	0	0	0	1	0	0	0	0	0	0	0	0	0	0	0	1	0	0	0	0	0	1	0	1	1	0	0	0	0	0	1	0	1
				RevAngle	0	-2.01691	2.00488	1.65196	1.61447	1.86793	-1.88545	1.76738	2.0827	1.91571	1.65318	-1.96146	1.69613	1.96631	1.61523	-1.76185	1.7487	-1.93706	1.98826	-1.66533	-1.66978	-1.86395	1.82104	2.07365	-1.74833	-1.99426	-1.91524	1.78243	-1.98352	1.58569	-2.02617	1.70643	-1.62462	1.90906	1.62583	1.88049	1.69803	1.62511	-2.07118	1.69136	2.00033	1.57286	-2.09396	-1.92792	-1.05301
				OmegaAngle	0	-0.172818	0.457888	-2.51333	1.90629	2.08551	-1.76052	-1.58819	2.92538	-0.812078	1.25021	-2.24056	-3.05792	2.28579	2.88142	1.62026	0.104956	-0.756547	1.13729	-1.4912	-1.32906	-1.55522	1.00523	1.87556	1.25178	0.0268799	-2.75178	0.880964	0.975429	0.121987	-0.074503	2.78973	0.527854	-3.10316	-1.59572	-1.71845	1.453	-2.03888	1.18772	0.865428	-2.39004	-1.91488	-1.29833	-0.877959	0.875337
				Anglechange	0.191124	0	0	0	0	0	-1.76052	-1.58819	0	0	0	-2.24056	0	0	0	1.62026	0	0	0	0	0	0	0	0	0	0	0	0.880964	0	0	0	0	0	-3.10316	0	-1.71845	1.453	0	0	0	0	0	-1.29833	0	0.875337
			PosX(mm)	100	99.809	99.618	99.427	99.427	99.236	99.045	99.0743	99.2626	99.4509	99.6393	99.8276	99.6852	99.5427	99.5427	99.4003	99.5347	99.669	99.8033	99.9377	100.072	100.206	100.341	100.341	100.475	100.609	100.744	100.878	101.068	101.259	101.449	101.449	101.639	101.83	101.64	101.451	101.454	101.265	101.076	100.886	100.697	100.508	100.319	100.293	100.267	100.105
			PoxY(mm)	100	99.9931	99.9862	99.9793	99.9793	99.9724	99.9655	100.154	100.122	100.089	100.057	100.024	99.8968	99.7694	99.7694	99.6419	99.506	99.37	99.2341	99.0981	98.9622	98.8262	98.6903	98.6903	98.5544	98.4184	98.2825	98.1465	98.1636	98.1807	98.1978	98.1978	98.2149	98.232	98.2076	98.1832	98.3743	98.4005	98.4267	98.4528	98.479	98.5052	98.5314	98.7208	98.9101	99.0117
			Worm	3	0.946106	0.123918	0.266569	0.314823	0.327364	0.543434	0.436552	0.175272	0.511937	0.37741	0.706219	0.547971	0.803819	0.975346	0.761624	0.340401	0.57012	0.384691	0.810318	0.909046	0.0537661	0.660913	0.0911885	0.717491	0.647799	0.778988	0.305582	0.154846	0.151197	0.822338	0.74634	0.778201	0.186709	0.441288	0.405821	0.490891	0.389454	0.363717	0.739718	0.600942	0.77013	0.384928	0.753389	0.925422	0.869694
			Time(s)	0	1	2	3	4	5	6	7	8	9	10	11	12	13	14	15	16	17	18	19	20	21	22	23	24	25	26	27	28	29	30	31	32	33	34	35	36	37	38	39	40	41	42	43	44	45
				25	25	25	25	25	25	25	25	25	25	25	25	25	25	25	25	25	25	25	25	25	25	25	25	25	25	25	25	25	25	25	25	25	25	25	25	25	25	25	25	25	25	25	25	25	25
				Speed(mm/s)	0.191124	0	0.191124	0.191124	0.191124	0	0	0	0.191124	0.191124	0.191124	0	0.191124	0	0.191124	0.191124	0	0.191124	0	0.191124	0.191124	0.191124	0	0.191124	0.191124	0.191124	0.191124	0.191124	0.191124	0.191124	0.191124	0.191124	0	0.191124	0.191124	0.191124	0.191124	0.191124	0.191124	0.191124	0.191124	0.191124	0	0	0.191124
				Angle	-1.19585	-1.19585	-1.19585	-1.19585	-1.19585	-1.19585	-1.19585	-2.79185	-2.79185	-2.79185	-2.79185	-2.79185	-2.79185	-2.79185	-2.79185	-1.55236	-1.55236	-1.55236	-1.55236	-1.55236	0.736088	0.736088	0.736088	0.736088	3.09941	3.09941	3.09941	3.09941	3.09941	3.09941	3.09941	3.09941	2.38095	2.38095	2.38095	2.38095	2.38095	2.38095	2.38095	2.38095	2.38095	2.38095	2.38095	2.38095	2.38095
				Reversal	0	35.9522	0	0	0	0	0	1	0	0	0	0	0	0	0	0	0	0	0	0	0	0	0	0	0	0	0	0	0	0	0	0	0	0	0	0	0	0	0	0	0	0	0	0	0
				Omega	0	0	0	0	0	0	0	0	0	0	0	0	0	0	0	1	0	0	0	0	1	0	0	0	1	0	0	0	0	0	0	0	1	0	0	0	0	0	0	0	0	0	0	0	0
				RevAngle	0	0.753476	-1.9804	1.79663	1.78381	1.91116	-1.72022	-1.59599	-1.7913	-1.64719	-1.69577	1.64452	-1.66104	1.68124	0.315587	1.59308	-1.99646	-1.87272	-1.9883	-2.03018	1.60532	1.75592	1.66719	2.03162	-1.67657	1.77385	1.89337	-1.75751	-1.81507	-2.08481	2.03413	-1.65066	1.93359	-1.73897	1.79762	1.64518	-1.75889	-1.94015	1.65597	-2.05777	-2.02448	1.91153	-2.02623	-2.0871	1.24377
				OmegaAngle	0	0.659267	-2.77125	-0.414586	1.46987	0.673622	1.87282	-1.64936	-0.240366	-2.39527	-0.588946	-2.29756	1.98949	2.52904	2.27338	1.23948	1.69352	1.61126	1.32527	-0.839776	2.28845	3.01077	0.582158	-2.90267	2.36332	1.68151	1.03144	-0.647334	-2.649	2.77723	0.432322	0.597262	-0.718466	-1.38749	0.350325	0.708344	0.518883	-1.8244	-0.941118	2.56831	-2.56767	2.13987	1.20083	-0.488499	0.553214
				Anglechange	0.191124	0	0	0	0	0	0	-1.59599	0	0	0	0	0	0	0	1.23948	0	0	0	0	2.28845	0	0	0	2.36332	0	0	0	0	0	0	0	-0.718466	0	0	0	0	0	0	0	0	0	0	0	0
			PosX(mm)	100	100.07	100.07	100.14	100.21	100.28	100.28	100.28	100.28	100.1	99.9209	99.7413	99.7413	99.5618	99.5618	99.3822	99.3857	99.3857	99.3893	99.3893	99.3928	99.5344	99.6761	99.6761	99.8177	99.6267	99.4358	99.2448	99.0539	98.8629	98.672	98.481	98.2901	98.2901	98.1516	98.0132	97.8747	97.7363	97.5978	97.4594	97.3209	97.1825	97.044	97.044	97.044	96.9056
			PoxY(mm)	100	99.8222	99.8222	99.6443	99.4665	99.2886	99.2886	99.2886	99.2886	99.2231	99.1576	99.0921	99.0921	99.0267	99.0267	98.9612	98.7701	98.7701	98.579	98.579	98.3879	98.5162	98.6445	98.6445	98.7728	98.7809	98.789	98.797	98.8051	98.8131	98.8212	98.8293	98.8373	98.8373	98.9691	99.1008	99.2326	99.3644	99.4961	99.6279	99.7596	99.8914	100.023	100.023	100.023	100.155
			Worm	4	0.74231	0.670265	0.929476	0.125895	0.490235	0.885628	0.0587708	0.678933	0.561356	0.353965	0.0833864	0.89774	0.480936	0.632532	0.136264	0.777243	0.446212	0.867567	0.85571	0.802753	0.896897	0.00866804	0.18857	0.729971	0.842151	0.285352	0.585683	0.599703	0.412719	0.636653	0.581724	0.618842	0.112825	0.0230449	0.381944	0.287444	0.0101457	0.24417	0.492315	0.355455	0.0596119	0.0194231	0.864516	0.405968	0.433847
			Time(s)	0	1	2	3	4	5	6	7	8	9	10	11	12	13	14	15	16	17	18	19	20	21	22	23	24	25	26	27	28	29	30	31	32	33	34	35	36	37	38	39	40	41	42	43	44	45
				25	25	25	25	25	25	25	25	25	25	25	25	25	25	25	25	25	25	25	25	25	25	25	25	25	25	25	25	25	25	25	25	25	25	25	25	25	25	25	25	25	25	25	25	25	25
				Speed(mm/s)	0.191124	0.191124	0.191124	0.191124	0	0.191124	0.191124	0.191124	0	0.191124	0.191124	0.191124	0	0.191124	0.191124	0.191124	0.191124	0.191124	0.191124	0.191124	0.191124	0.191124	0.191124	0.191124	0.191124	0.191124	0.191124	0.191124	0.191124	0.191124	0.191124	0.191124	0.191124	0.191124	0.191124	0.191124	0.191124	0.191124	0	0.191124	0	0.191124	0.191124	0.191124	0.191124
				Angle	0.146328	0.146328	0.146328	0.146328	0.146328	0.146328	0.146328	0.146328	0.146328	0.146328	0.146328	0.146328	0.146328	0.146328	1.886	1.886	1.886	1.886	1.886	0.259201	0.259201	-1.33834	-1.33834	-1.33834	-1.33834	-1.33834	-1.33834	-1.33834	-1.33834	-1.33834	-0.60193	-0.60193	-0.60193	-0.60193	-0.60193	-0.60193	-0.60193	-0.60193	-0.60193	-0.60193	-0.60193	2.69035	2.69035	2.69035	2.69035
				Reversal	0	63.3758	0	0	0	0	0	0	0	0	0	0	0	0	0	0	0	0	0	1	0	0	0	0	0	0	0	0	0	0	0	0	0	0	0	0	0	0	0	0	0	0	0	0	0
				Omega	0	0	0	0	0	0	0	0	0	0	0	0	0	0	1	0	0	0	0	0	0	1	0	0	0	0	0	0	0	0	1	0	0	0	0	0	0	0	0	0	0	1	0	0	0
				RevAngle	0	1.9794	1.71036	1.35357	2.09329	2.03882	-1.88739	1.8662	-1.91595	-1.77711	-1.62361	1.73808	-1.84145	1.68478	1.62669	1.97477	-1.77812	-1.99664	-1.64228	-1.6268	-1.89221	-1.79947	2.05401	-1.86562	1.98113	1.73653	1.98148	2.02957	1.93373	-1.70623	1.62262	1.90656	-1.8745	-1.66038	1.60556	1.86609	-1.78727	1.85776	-2.07636	1.74781	1.91785	2.00901	-1.94442	-1.73516	1.8496
				OmegaAngle	0	-1.4044	1.59062	-1.09242	2.62777	0.554499	1.98523	-3.11636	0.906504	-2.20396	-0.710868	-2.99944	0.973515	-1.5943	1.73968	-3.07483	0.942922	0.192491	1.15128	0.0949298	1.11183	-1.59754	2.94476	-1.77151	2.5787	-1.0832	1.67839	1.05504	1.46588	-1.36915	0.73641	-2.58045	2.16262	-2.95676	2.68811	2.34201	-1.52788	-2.74133	-1.49933	-2.13251	0.648073	-2.99091	-2.87627	2.60599	0.200084
				Anglechange	0.191124	0	0	0	0	0	0	0	0	0	0	0	0	0	1.73968	0	0	0	0	-1.6268	0	-1.59754	0	0	0	0	0	0	0	0	0.73641	0	0	0	0	0	0	0	0	0	0	-2.99091	0	0	0
			PosX(mm)	100	100.189	100.378	100.567	100.756	100.756	100.945	101.134	101.324	101.324	101.513	101.702	101.891	101.891	102.08	102.021	101.961	101.902	101.843	101.784	101.968	102.153	102.197	102.241	102.285	102.329	102.373	102.417	102.461	102.505	102.549	102.707	102.864	103.022	103.18	103.337	103.495	103.652	103.81	103.81	103.967	103.967	103.795	103.623	103.451	103.279
			PoxY(mm)	100	100.028	100.056	100.084	100.111	100.111	100.139	100.167	100.195	100.195	100.223	100.251	100.279	100.279	100.307	100.488	100.67	100.852	101.033	101.215	101.264	101.313	101.127	100.941	100.755	100.569	100.383	100.197	100.011	99.8252	99.6392	99.531	99.4228	99.3145	99.2063	99.0981	98.9899	98.8817	98.7734	98.7734	98.6652	98.6652	98.7486	98.8319	98.9153	98.9986
			Worm	5	0.200688	0.190704	0.273379	0.346603	0.360257	0.35882	0.982785	0.805052	0.296842	0.441305	0.550487	0.477386	0.613473	0.226503	0.867869	0.375082	0.324483	0.595639	0.295202	0.0915381	0.335986	0.670193	0.976084	0.00263308	0.419677	0.818282	0.227908	0.702264	0.376546	0.006025	0.417456	0.768457	0.0381306	0.310172	0.187402	0.71967	0.197323	0.149229	0.923682	0.706011	0.198718	0.403026	0.401915	0.818577	0.0258207
			Time(s)	0	1	2	3	4	5	6	7	8	9	10	11	12	13	14	15	16	17	18	19	20	21	22	23	24	25	26	27	28	29	30	31	32	33	34	35	36	37	38	39	40	41	42	43	44	45
				25	25	25	25	25	25	25	25	25	25	25	25	25	25	25	25	25	25	25	25	25	25	25	25	25	25	25	25	25	25	25	25	25	25	25	25	25	25	25	25	25	25	25	25	25	25
				Speed(mm/s)	0.191124	0.191124	0.191124	0.191124	0.191124	0.191124	0.191124	0.191124	0.191124	0	0.191124	0.191124	0	0	0.191124	0.191124	0.191124	0.191124	0	0.191124	0.191124	0.191124	0.191124	0	0	0	0.191124	0	0	0.191124	0.191124	0.191124	0.191124	0.191124	0.191124	0.191124	0	0.191124	0.191124	0.191124	0.191124	0	0.191124	0.191124	0.191124
				Angle	-1.43946	-1.43946	-1.43946	-1.71093	-0.796181	-0.796181	-0.796181	1.2652	1.2652	1.2652	-2.7627	-2.7627	-2.7627	-2.7627	-2.7627	-2.7627	-2.7627	-2.7627	-2.7627	3.12015	3.12015	3.12015	3.12015	3.12015	1.49183	1.49183	1.49183	1.49183	1.49183	1.49183	1.49183	1.49183	2.633	2.633	2.633	2.633	2.633	2.633	-0.903451	-0.903451	-0.903451	-0.903451	-1.94889	-1.94889	-1.94889
				Reversal	0	48.767	0	0	0	0	0	0	0	0	0	0	0	0	0	0	0	0	0	0	0	0	0	0	1	0	0	0	0	0	0	0	0	0	0	0	0	0	0	0	0	0	0	0	0
				Omega	0	0	0	1	1	0	0	1	0	0	1	0	0	0	0	0	0	0	0	1	0	0	0	0	0	0	0	0	0	0	0	0	1	0	0	0	0	0	1	0	0	0	1	0	0
				RevAngle	0	-1.70833	1.90506	-2.08245	-1.7897	-1.92252	2.09022	-0.335898	2.08109	-1.85169	-1.9514	-1.62836	1.57814	2.06765	-2.00564	-1.99355	-1.98677	2.06934	-1.67228	1.69389	-1.78939	1.64836	1.95666	-0.464719	-1.62832	2.07624	1.76325	1.9445	-1.75797	-1.81565	-1.67282	1.82227	-1.86569	1.77948	-1.94034	1.78194	1.61328	1.98374	1.82406	-1.41757	-1.7614	1.75007	-1.98511	-1.65782	-1.81734
				OmegaAngle	0	-2.263	-2.38421	-0.271471	0.91475	-0.636273	-0.849351	2.06138	-1.56473	-2.34049	2.25529	-2.02529	0.796536	-1.13685	-1.68522	2.20577	-1.12868	1.747	0.618437	-0.40034	3.11194	1.63403	-0.454951	1.57468	-3.04089	2.01417	-1.48635	1.57582	-0.109708	2.18425	2.83572	-0.409057	1.14117	-3.11092	1.67867	2.05937	2.38076	0.0388316	2.74673	0.960826	2.30455	-2.57802	-1.04544	0.815129	-1.55729
				Anglechange	0.191124	0	0	-0.271471	0.91475	0	0	2.06138	0	0	2.25529	0	0	0	0	0	0	0	0	-0.40034	0	0	0	0	-1.62832	0	0	0	0	0	0	0	1.14117	0	0	0	0	0	2.74673	0	0	0	-1.04544	0	0
			PosX(mm)	100	100.025	100.05	100.075	100.048	100.182	100.316	100.449	100.507	100.564	100.564	100.387	100.209	100.209	100.209	100.032	99.8542	99.6766	99.499	99.499	99.3079	99.1169	98.9258	98.7347	98.7347	98.7347	98.7347	98.7498	98.7498	98.7498	98.7649	98.7799	98.795	98.6281	98.4611	98.2942	98.1273	98.1273	97.9603	98.0786	98.1969	98.3152	98.3152	98.2447	98.1741	98.1035
			PoxY(mm)	100	99.8105	99.621	99.4316	99.2423	99.1057	98.9691	98.8325	99.0148	99.1971	99.1971	99.1264	99.0557	99.0557	99.0557	98.985	98.9143	98.8436	98.7729	98.7729	98.777	98.7811	98.7852	98.7893	98.7893	98.7893	98.7893	98.9798	98.9798	98.9798	99.1703	99.3609	99.5514	99.6445	99.7375	99.8306	99.9237	99.9237	100.017	99.8666	99.7165	99.5664	99.5664	99.3888	99.2111	99.0335
			Worm	6	0.719378	0.0359397	0.189628	0.13148	0.91005	0.344974	0.390745	0.117153	0.929105	0.145204	0.257361	0.994423	0.279205	0.464885	0.581846	0.128855	0.591963	0.162841	0.0618881	0.0935276	0.679655	0.6087	0.713882	0.17212	0.699198	0.733733	0.581845	0.692574	0.378912	0.776889	0.213916	0.408976	0.811065	0.308012	0.317444	0.581702	0.583315	0.723937	0.523816	0.902934	0.865756	0.189193	0.967134	0.218458	0.835029
			Time(s)	0	1	2	3	4	5	6	7	8	9	10	11	12	13	14	15	16	17	18	19	20	21	22	23	24	25	26	27	28	29	30	31	32	33	34	35	36	37	38	39	40	41	42	43	44	45
				25	25	25	25	25	25	25	25	25	25	25	25	25	25	25	25	25	25	25	25	25	25	25	25	25	25	25	25	25	25	25	25	25	25	25	25	25	25	25	25	25	25	25	25	25	25
				Speed(mm/s)	0	0.191124	0.191124	0.191124	0.191124	0.191124	0.191124	0.191124	0.191124	0	0.191124	0	0.191124	0.191124	0.191124	0.191124	0.191124	0.191124	0.191124	0	0	0.191124	0.191124	0.191124	0.191124	0	0.191124	0.191124	0.191124	0	0	0	0.191124	0.191124	0.191124	0.191124	0.191124	0.191124	0	0.191124	0	0.191124	0	0.191124	0.191124
				Angle	-1.82315	-1.82315	-1.82315	-1.82315	-1.82315	-1.82315	-1.82315	-1.82315	-1.82315	-1.82315	-1.82315	-2.38209	-2.38209	-2.38209	-2.38209	-2.38209	-2.38209	-2.38209	-2.38209	0.373913	0.373913	0.373913	-0.612052	-2.37619	0.180149	0.180149	0.180149	0.180149	0.180149	0.180149	0.180149	0.180149	0.329187	0.329187	0.329187	-0.480189	0.461776	0.461776	0.461776	0.461776	0.461776	0.461776	0.461776	0.461776	0.461776
				Reversal	0	52.736	0	0	0	0	0	0	0	0	0	0	0	0	0	0	0	0	0	0	0	0	0	0	0	0	0	0	0	0	0	0	0	0	0	0	0	0	0	0	0	0	0	0	0
				Omega	0	0	0	0	0	0	0	0	0	0	0	1	0	0	0	0	0	0	0	1	0	0	1	1	1	0	0	0	0	0	0	0	1	0	0	1	1	0	0	0	0	0	0	0	0
				RevAngle	0	2.01419	1.64903	2.07295	1.66253	-1.5448	1.59202	-1.81016	-1.69038	-1.0509	-1.59271	-1.68079	0.430486	-1.65186	1.94852	1.64266	1.97108	-1.96133	-1.73511	1.83664	-1.59464	2.024	-1.78652	-1.70116	1.95392	1.88733	-1.91122	-1.86751	1.61324	2.07456	-1.76387	2.00372	2.02843	1.78534	-1.84012	1.72967	-1.93779	1.62092	-1.78078	1.89243	-1.98105	-1.95093	-1.98884	0.617947	-1.71039
				OmegaAngle	0	-2.73704	-2.64253	2.29004	3.1262	0.311248	-0.188517	-0.627032	2.77244	1.1161	3.09982	-0.558938	1.97803	2.44809	1.43668	-1.10811	2.70568	-1.01087	-3.03868	2.756	-2.78923	-1.43272	-0.985965	-1.76414	2.55634	-0.556253	-1.82246	0.796626	0.112725	-0.952286	1.61919	2.57809	0.149038	1.84724	1.71155	-0.809376	0.941965	-1.44273	0.787678	-2.36037	0.385515	-1.09284	2.55101	-2.02377	2.30827
				Anglechange	0.191124	0	0	0	0	0	0	0	0	0	0	-0.558938	0	0	0	0	0	0	0	2.756	0	0	-0.985965	-1.76414	2.55634	0	0	0	0	0	0	0	0.149038	0	0	-0.809376	0.941965	0	0	0	0	0	0	0	0
			PosX(mm)	100	100	99.9523	99.9046	99.8568	99.8091	99.7614	99.7137	99.666	99.6182	99.6182	99.5705	99.5705	99.4319	99.2933	99.1547	99.0161	98.8775	98.7389	98.6003	98.6003	98.6003	98.7782	98.9347	98.7968	98.9849	98.9849	99.1729	99.3609	99.549	99.549	99.549	99.549	99.7298	99.9107	100.092	100.261	100.432	100.603	100.603	100.774	100.774	100.945	100.945	101.117	101.288
			PoxY(mm)	100	100	99.8149	99.6299	99.4448	99.2597	99.0746	98.8896	98.7045	98.5194	98.5194	98.3344	98.3344	98.2028	98.0712	97.9396	97.808	97.6764	97.5448	97.4132	97.4132	97.4132	97.483	97.3732	97.2408	97.275	97.275	97.3092	97.3435	97.3777	97.3777	97.3777	97.3777	97.4395	97.5013	97.5631	97.4748	97.5599	97.6451	97.6451	97.7303	97.7303	97.8154	97.8154	97.9006	97.9857
			Worm	7	0.00726723	0.787074	0.789948	0.453479	0.650315	0.160046	0.0848741	0.017394	0.947646	0.165526	0.333186	0.0723674	0.788324	0.358488	0.632059	0.720435	0.751132	0.711211	0.0247973	0.999205	0.814503	0.666525	0.577315	0.229279	0.309832	0.260216	0.93112	0.780976	0.399525	0.485654	0.69944	0.0669355	0.693799	0.693828	0.560625	0.51933	0.845452	0.702991	0.352204	0.259662	0.0286489	0.950643	0.40031	0.0880855	0.827508
			Time(s)	0	1	2	3	4	5	6	7	8	9	10	11	12	13	14	15	16	17	18	19	20	21	22	23	24	25	26	27	28	29	30	31	32	33	34	35	36	37	38	39	40	41	42	43	44	45
				25	25	25	25	25	25	25	25	25	25	25	25	25	25	25	25	25	25	25	25	25	25	25	25	25	25	25	25	25	25	25	25	25	25	25	25	25	25	25	25	25	25	25	25	25	25
				Speed(mm/s)	0	0.191124	0.191124	0.191124	0.191124	0.191124	0	0	0.191124	0.191124	0.191124	0	0.191124	0.191124	0.191124	0.191124	0.191124	0.191124	0.191124	0.191124	0	0	0	0.191124	0.191124	0	0	0.191124	0.191124	0.191124	0.191124	0.191124	0.191124	0.191124	0.191124	0.191124	0	0.191124	0.191124	0.191124	0.191124	0.191124	0	0.191124	0.191124
				Angle	0.850226	0.850226	0.850226	0.850226	0.850226	0.850226	0.850226	-2.05317	-2.05317	-2.05317	-2.05317	-2.05317	0.675856	0.675856	0.675856	0.675856	0.675856	0.675856	0.675856	0.675856	-0.352591	-0.352591	-0.352591	-0.352591	-0.352591	-0.352591	-0.352591	-0.352591	1.7079	1.6517	1.6517	1.78142	1.78142	1.78142	0.506671	0.506671	0.506671	0.506671	0.506671	0.506671	-0.385467	-0.385467	-0.385467	-0.385467	-0.385467
				Reversal	0	12.7977	0	0	0	0	0	0	0	0	0	0	0	0	0	0	0	0	0	0	0	0	0	0	0	0	0	0	0	0	0	0	0	0	0	0	0	0	0	0	0	0	0	0	0
				Omega	0	0	0	0	0	0	0	1	0	0	0	0	1	0	0	0	0	0	0	0	1	0	0	0	0	0	0	0	1	1	0	1	0	0	1	0	0	0	0	0	1	0	0	0	0
				RevAngle	0	-1.8172	-1.75416	-1.65106	-2.06038	-2.06395	1.92353	-2.02081	-2.03064	0.577195	1.78048	-1.89282	1.71075	-1.78927	1.67236	1.60924	-1.78832	-2.06797	1.71406	1.73674	-0.387898	1.70956	-2.02102	-1.87774	1.57556	1.79208	1.73931	1.39633	-1.81927	2.08888	-1.78589	-1.74998	1.87317	1.62272	1.68239	1.7015	1.93171	-1.81505	1.78375	-1.70366	-1.78521	1.86902	0.885141	1.64967	1.66472
				OmegaAngle	0	-1.30683	1.30081	1.86127	1.49095	1.48061	2.66528	-2.9034	3.08352	-1.61877	-2.84228	-0.735003	2.72903	-0.514024	-0.70547	2.04989	-0.0457886	-1.84823	1.41378	2.99034	-1.02845	-1.2651	-0.583278	-2.38479	-1.8815	2.28685	1.78089	1.08706	2.06049	-0.0561984	0.940545	0.129719	-3.08663	2.14532	-1.27475	-0.168039	-2.57293	1.00482	2.31025	1.57819	-0.892138	3.09785	1.58026	1.58404	-2.83918
				Anglechange	0.191124	0	0	0	0	0	0	-2.9034	0	0	0	0	2.72903	0	0	0	0	0	0	0	-1.02845	0	0	0	0	0	0	0	2.06049	-0.0561984	0	0.129719	0	0	-1.27475	0	0	0	0	0	-0.892138	0	0	0	0
			PosX(mm)	100	100	100.126	100.252	100.378	100.504	100.631	100.631	100.631	100.542	100.453	100.365	100.365	100.514	100.663	100.812	100.961	101.11	101.259	101.408	101.557	101.557	101.557	101.557	101.737	101.916	101.916	101.916	102.096	102.069	102.054	102.039	101.999	101.959	101.919	102.086	102.253	102.253	102.42	102.587	102.754	102.931	103.108	103.108	103.285	103.463
			PoxY(mm)	100	100	100.144	100.287	100.431	100.574	100.718	100.718	100.718	100.549	100.379	100.21	100.21	100.33	100.449	100.569	100.688	100.808	100.927	101.047	101.167	101.167	101.167	101.167	101.101	101.035	101.035	101.035	100.969	101.158	101.348	101.539	101.726	101.913	102.1	102.192	102.285	102.285	102.378	102.471	102.563	102.492	102.42	102.42	102.348	102.276
			Worm	8	0.870449	0.877892	0.511554	0.133378	0.50523	0.345816	0.568558	0.520277	0.0458669	0.127149	0.934092	0.65857	0.660998	0.912859	0.690871	0.728247	0.908605	0.595817	0.692617	0.113554	0.122876	0.588938	0.243133	0.955551	0.534107	0.830568	0.514348	0.875799	0.268	0.481724	0.555794	0.644094	0.579752	0.221731	0.981365	0.692055	0.289996	0.340322	0.620263	0.589223	0.221028	0.534129	0.00733491	0.452489	0.266914
			Time(s)	0	1	2	3	4	5	6	7	8	9	10	11	12	13	14	15	16	17	18	19	20	21	22	23	24	25	26	27	28	29	30	31	32	33	34	35	36	37	38	39	40	41	42	43	44	45
				25	25	25	25	25	25	25	25	25	25	25	25	25	25	25	25	25	25	25	25	25	25	25	25	25	25	25	25	25	25	25	25	25	25	25	25	25	25	25	25	25	25	25	25	25	25
				Speed(mm/s)	0.191124	0	0.191124	0.191124	0.191124	0.191124	0.191124	0	0.191124	0.191124	0.191124	0.191124	0.191124	0.191124	0.191124	0.191124	0.191124	0.191124	0.191124	0.191124	0.191124	0.191124	0.191124	0	0.191124	0.191124	0	0.191124	0.191124	0.191124	0.191124	0.191124	0.191124	0.191124	0.191124	0.191124	0.191124	0	0	0.191124	0.191124	0.191124	0.191124	0.191124	0.191124
				Angle	-1.28684	-1.28684	-1.28684	-1.28684	-1.28684	-1.28684	2.72661	2.72661	2.72661	2.72661	2.72661	2.72661	2.72661	2.72661	2.72661	2.72661	2.72661	2.72661	2.72661	2.72661	2.72661	2.72661	2.72661	2.72661	2.51411	2.51411	2.51411	0.841879	0.841879	0.841879	0.841879	2.28923	2.28923	2.28923	2.28923	-1.61858	0.868222	0.868222	0.868222	1.30665	1.30665	1.30665	1.30665	1.30665	1.30665
				Reversal	0	92.7634	0	0	0	0	0	0	0	0	0	0	0	0	0	0	0	0	0	0	0	0	0	0	0	0	0	0	0	0	0	0	0	0	0	0	0	0	0	0	0	0	0	0	0
				Omega	0	0	0	0	0	0	1	0	0	0	0	0	0	0	0	0	0	0	0	0	0	0	0	0	1	0	0	1	0	0	0	1	0	0	0	1	1	0	0	1	0	0	0	0	0
				RevAngle	0	1.82523	1.62745	1.75483	-1.73161	-1.75957	1.84897	-1.6837	-1.83812	-1.62214	-1.68846	1.44002	-2.09047	-1.68025	-1.06218	1.82106	1.79747	1.77786	-1.97448	1.71578	1.90144	-1.94238	1.69117	1.91686	0.918679	-1.85266	-1.70349	1.97075	-1.65978	-2.00443	2.08148	1.90644	-1.95428	-2.05102	1.97063	0.425354	1.93089	-1.63727	-1.74374	1.98993	-2.03675	1.63919	-1.66243	-1.83672	-1.7815
				OmegaAngle	0	0.660138	-2.10044	2.199	3.04517	2.34525	-2.26973	-0.197479	-1.21921	-2.66351	-2.62272	1.59532	2.42186	0.0799403	-1.96459	-0.600999	0.0348946	-0.201775	0.867736	1.59961	-2.6552	-3.01629	-1.2734	2.26065	-0.2125	-1.13513	2.33513	-1.67224	-0.879126	-2.0169	2.05913	1.44735	-2.61725	0.91449	1.29118	2.37538	2.4868	-1.81077	0.406979	0.438431	-1.60205	-1.29785	1.84415	2.79737	2.43574
				Anglechange	0.191124	0	0	0	0	0	-2.26973	0	0	0	0	0	0	0	0	0	0	0	0	0	0	0	0	0	-0.2125	0	0	-1.67224	0	0	0	1.44735	0	0	0	2.37538	2.4868	0	0	0.438431	0	0	0	0	0
			PosX(mm)	100	100.054	100.054	100.107	100.161	100.214	100.268	100.093	100.093	99.9179	99.743	99.5681	99.3932	99.2183	99.0434	98.8685	98.6936	98.5187	98.3438	98.1689	97.994	97.8191	97.6442	97.4693	97.4693	97.3146	97.1599	97.1599	97.2872	97.4145	97.5418	97.6691	97.5433	97.4175	97.2917	97.1659	97.1567	97.2802	97.2802	97.2802	97.3301	97.38	97.4299	97.4798	97.5297	97.5796
			PoxY(mm)	100	99.8165	99.8165	99.6331	99.4496	99.2661	99.0826	99.1597	99.1597	99.2368	99.3138	99.3909	99.4679	99.545	99.622	99.6991	99.7761	99.8532	99.9303	100.007	100.084	100.161	100.238	100.316	100.316	100.428	100.54	100.54	100.683	100.825	100.968	101.11	101.254	101.398	101.542	101.686	101.495	101.641	101.641	101.641	101.825	102.01	102.194	102.379	102.563	102.748
			Worm	9	0.854774	0.515409	0.273976	0.921974	0.594999	0.903456	0.584878	0.472911	0.453524	0.594952	0.767164	0.536584	0.783398	0.774236	0.455498	0.40923	0.357566	0.00346485	0.833217	0.226203	0.93605	0.538218	0.925763	0.643274	0.864673	0.81201	0.449646	0.998891	0.83169	0.847928	0.716937	0.244667	0.169541	0.33936	0.265891	0.095936	0.190248	0.182903	0.409412	0.933556	0.387414	0.967017	0.371399	0.168058	0.978782
			Time(s)	0	1	2	3	4	5	6	7	8	9	10	11	12	13	14	15	16	17	18	19	20	21	22	23	24	25	26	27	28	29	30	31	32	33	34	35	36	37	38	39	40	41	42	43	44	45
				25	25	25	25	25	25	25	25	25	25	25	25	25	25	25	25	25	25	25	25	25	25	25	25	25	25	25	25	25	25	25	25	25	25	25	25	25	25	25	25	25	25	25	25	25	25
				Speed(mm/s)	0.191124	0.191124	0	0.191124	0.191124	0	0.191124	0	0.191124	0.191124	0.191124	0	0.191124	0	0.191124	0.191124	0.191124	0.191124	0.191124	0	0.191124	0.191124	0.191124	0	0.191124	0.191124	0.191124	0.191124	0.191124	0.191124	0.191124	0.191124	0.191124	0.191124	0.191124	0.191124	0	0	0.191124	0.191124	0.191124	0.191124	0.191124	0.191124	0.191124
				Angle	-1.10271	-1.10271	-1.10271	-1.10271	-1.10271	-1.10271	-1.10271	-1.10271	-1.10271	-1.10271	-1.8474	-1.8474	-1.8474	0.496165	0.496165	0.496165	0.496165	0.496165	0.496165	0.496165	0.496165	0.496165	-1.83018	-1.83018	-1.83018	-1.83018	-1.83018	-1.83018	2.30564	2.30564	2.30564	2.30564	2.30564	2.30564	-1.5608	-1.5608	-1.5608	-1.00764	-1.00764	-1.00764	-1.00764	-1.00764	-1.00764	-1.00764	-1.00764
				Reversal	0	97.1506	0	0	0	0	0	0	0	0	0	0	0	0	0	0	0	0	0	0	0	0	0	0	0	0	0	0	0	0	0	0	0	0	0	0	0	0	0	0	0	0	0	0	0
				Omega	0	0	0	0	0	0	0	0	0	0	1	0	0	1	0	0	0	0	0	0	0	0	1	0	0	0	0	0	1	0	0	0	0	0	1	0	0	1	0	0	0	0	0	0	0
				RevAngle	0	1.6836	1.97698	2.0292	-1.08907	-1.82363	2.07869	-1.91076	1.79963	1.79566	1.72747	-1.94148	1.97843	1.67258	-1.78454	-1.95566	1.86381	2.02707	-1.79668	2.07124	-1.83082	-1.06223	-1.77299	1.11361	-1.97596	-2.08394	2.07229	-1.67605	0.338798	2.08922	2.01289	-1.96101	-2.00878	1.88565	1.6882	-1.8739	1.97592	-1.93873	1.81526	1.61539	1.18948	1.95266	-0.868806	2.06972	-1.67201
				OmegaAngle	0	2.12864	-0.28076	1.80266	-0.847164	1.85466	-2.40623	2.04708	0.183235	2.10025	-0.744685	-0.792851	-1.31048	2.34356	0.207403	2.41131	-0.830412	-2.59318	2.72813	-0.795142	-1.79614	-0.299062	-2.32634	0.933326	0.0924118	0.375578	1.31238	-2.59434	-2.14737	2.32647	1.35536	2.30581	-2.59903	1.8669	2.41674	2.11957	-2.96549	0.553167	-2.05626	0.0438357	2.31325	0.348778	0.936914	2.17206	1.92014
				Anglechange	0.191124	0	0	0	0	0	0	0	0	0	-0.744685	0	0	2.34356	0	0	0	0	0	0	0	0	-2.32634	0	0	0	0	0	-2.14737	0	0	0	0	0	2.41674	0	0	0.553167	0	0	0	0	0	0	0
			PosX(mm)	100	100.086	100.172	100.172	100.259	100.345	100.345	100.431	100.431	100.517	100.604	100.551	100.551	100.499	100.499	100.667	100.835	101.003	101.172	101.34	101.34	101.508	101.676	101.627	101.627	101.578	101.529	101.48	101.431	101.303	101.174	101.046	100.918	100.79	100.662	100.664	100.666	100.666	100.666	100.768	100.87	100.972	101.074	101.176	101.278	101.38
			PoxY(mm)	100	99.8294	99.6589	99.6589	99.4883	99.3177	99.3177	99.1472	99.1472	98.9766	98.806	98.6222	98.6222	98.4383	98.4383	98.5293	98.6203	98.7113	98.8023	98.8933	98.8933	98.9842	99.0752	98.8905	98.8905	98.7058	98.521	98.3363	98.1516	98.2934	98.4352	98.577	98.7188	98.8606	99.0024	98.8113	98.6202	98.6202	98.6202	98.4585	98.2969	98.1353	97.9737	97.8121	97.6505	97.4889
			Worm	10	0.632698	0.217597	0.736459	0.535989	0.0733623	0.317606	0.0412003	0.830737	0.947809	0.359039	0.429244	0.245914	0.955906	0.219268	0.418269	0.2966	0.36605	0.742765	0.191271	0.276353	0.256112	0.127599	0.90721	0.501818	0.206769	0.603923	0.0882929	0.0963872	0.915373	0.336197	0.714288	0.445937	0.234284	0.00613504	0.200625	0.783435	0.885954	0.0828147	0.627467	0.511064	0.0999612	0.499593	0.163315	0.09503	0.367926
			Time(s)	0	1	2	3	4	5	6	7	8	9	10	11	12	13	14	15	16	17	18	19	20	21	22	23	24	25	26	27	28	29	30	31	32	33	34	35	36	37	38	39	40	41	42	43	44	45
				25	25	25	25	25	25	25	25	25	25	25	25	25	25	25	25	25	25	25	25	25	25	25	25	25	25	25	25	25	25	25	25	25	25	25	25	25	25	25	25	25	25	25	25	25	25
				Speed(mm/s)	0	0	0.191124	0.191124	0.191124	0	0.191124	0	0.191124	0.191124	0	0.191124	0.191124	0.191124	0	0.191124	0.191124	0.191124	0.191124	0.191124	0.191124	0	0.191124	0	0	0.191124	0	0.191124	0.191124	0.191124	0.191124	0.191124	0.191124	0.191124	0.191124	0.191124	0.191124	0	0.191124	0.191124	0.191124	0.191124	0.191124	0.191124	0.191124
				Angle	2.42223	2.42223	2.42223	2.42223	-1.96269	-1.96269	-1.96269	-1.96269	-1.96269	-0.992015	-0.992015	-0.992015	-0.992015	-0.992015	-0.992015	-0.992015	-0.992015	-0.992015	-0.992015	-0.992015	-0.992015	-0.992015	-0.992015	-0.992015	-0.992015	-0.992015	-0.992015	-0.992015	-0.992015	-0.992015	-0.992015	-0.992015	-0.992015	-0.992015	1.63599	1.63599	1.63599	1.63599	1.63599	1.63599	1.63599	1.63599	1.63599	1.63599	1.63599
				Reversal	0	42.0976	0	0	1	0	0	0	0	1	0	0	0	0	0	0	0	0	0	0	0	0	0	0	0	0	0	0	0	0	0	0	0	0	0	0	0	0	0	0	0	0	0	0	0
				Omega	0	0	0	0	0	0	0	0	0	0	0	0	0	0	0	0	0	0	0	0	0	0	0	0	0	0	0	0	0	0	0	0	0	0	1	0	0	0	0	0	0	0	0	0	0
				RevAngle	0	1.89089	-1.73622	2.04697	1.89826	1.77451	-1.72058	1.98784	-1.84775	0.970677	-1.66772	-1.83025	-1.79937	0.867968	-1.78997	1.91224	-1.73535	1.88978	-1.99219	-1.73817	-1.6929	-1.6488	1.82808	2.00988	-1.65373	-1.96653	-1.73343	-1.63231	1.67974	1.15375	-1.98162	-1.63929	-1.70669	-2.00622	2.03148	1.74144	-1.95805	-1.92685	-1.81887	-1.99152	1.76688	1.87835	1.87701	-1.80831	-1.57487
				OmegaAngle	0	1.37215	-1.20356	-0.760603	-1.75698	3.12773	-2.61634	2.84179	1.74442	0.448244	-2.24716	-0.0817671	2.48319	0.441174	0.0405361	1.73957	0.652691	0.811454	2.50152	-0.802529	-0.304649	1.37872	3.05729	-1.04482	-0.663643	-0.635369	0.0142971	2.77566	-2.65406	1.34588	2.53198	-0.444564	1.0575	-1.60913	2.62801	0.960289	1.7728	1.96662	-2.6217	2.01459	-0.488615	-2.84141	1.19983	3.05916	-2.80923
				Anglechange	0.191124	0	0	0	1.89826	0	0	0	0	0.970677	0	0	0	0	0	0	0	0	0	0	0	0	0	0	0	0	0	0	0	0	0	0	0	0	2.62801	0	0	0	0	0	0	0	0	0	0
			PosX(mm)	100	100	100	99.8562	99.7125	99.6395	99.6395	99.5665	99.5665	99.4935	99.598	99.598	99.7026	99.8071	99.9117	99.9117	100.016	100.121	100.225	100.33	100.434	100.539	100.539	100.643	100.643	100.643	100.748	100.748	100.853	100.957	101.062	101.166	101.271	101.375	101.48	101.467	101.455	101.442	101.442	101.43	101.418	101.405	101.393	101.38	101.368	101.355
			PoxY(mm)	100	100	100	100.126	100.252	100.075	100.075	99.8986	99.8986	99.722	99.562	99.562	99.402	99.242	99.082	99.082	98.922	98.762	98.602	98.442	98.282	98.122	98.122	97.962	97.962	97.962	97.802	97.802	97.642	97.482	97.322	97.162	97.002	96.842	96.682	96.8728	97.0635	97.2542	97.2542	97.4449	97.6356	97.8264	98.0171	98.2078	98.3985	98.5892
			Worm	11	0.638962	0.366657	0.577095	0.985134	0.934088	0.947611	0.142069	0.639487	0.454964	0.325843	0.881342	0.75857	0.709513	0.0411122	0.545165	0.879983	0.314458	0.382706	0.0197377	0.34847	0.363221	0.857904	0.281015	0.0558091	0.985513	0.684814	0.459559	0.381487	0.269701	0.389247	0.330314	0.287932	0.498109	0.844655	0.307392	0.901482	0.980192	0.498433	0.175437	0.298605	0.975221	0.46016	0.406686	0.880865	0.256578
			Time(s)	0	1	2	3	4	5	6	7	8	9	10	11	12	13	14	15	16	17	18	19	20	21	22	23	24	25	26	27	28	29	30	31	32	33	34	35	36	37	38	39	40	41	42	43	44	45
				25	25	25	25	25	25	25	25	25	25	25	25	25	25	25	25	25	25	25	25	25	25	25	25	25	25	25	25	25	25	25	25	25	25	25	25	25	25	25	25	25	25	25	25	25	25
				Speed(mm/s)	0.191124	0.191124	0.191124	0.191124	0.191124	0.191124	0	0.191124	0.191124	0	0.191124	0.191124	0.191124	0.191124	0.191124	0.191124	0.191124	0.191124	0.191124	0	0.191124	0	0.191124	0.191124	0.191124	0.191124	0.191124	0.191124	0.191124	0.191124	0.191124	0.191124	0	0.191124	0.191124	0.191124	0	0	0.191124	0.191124	0.191124	0.191124	0.191124	0.191124	0.191124
				Angle	-0.0774408	-0.00509605	-1.65125	-1.65125	-1.65125	-2.22543	-2.22543	-2.22543	-0.703532	-0.703532	-0.703532	-0.703532	-0.703532	-0.703532	-0.703532	-0.703532	-0.703532	-0.703532	-0.703532	-0.703532	-0.703532	-0.703532	0.816869	0.816869	-2.73007	-2.73007	-2.73007	-2.73007	-2.73007	-2.73007	-2.73007	-1.63219	-1.63219	-1.63219	-1.63219	-1.63219	-1.63219	-1.63219	-1.63219	-1.63219	-1.63219	-1.63219	-0.445302	-0.445302	-0.445302
				Reversal	0	41.9954	0	0	0	0	0	0	0	0	0	0	0	0	0	0	0	0	0	0	0	0	0	0	0	0	0	0	0	0	0	0	0	0	0	0	0	0	0	0	0	0	0	0	0
				Omega	0	1	1	0	0	1	0	0	1	0	0	0	0	0	0	0	0	0	0	0	0	0	1	0	1	0	0	0	0	0	0	1	0	0	0	0	0	0	0	0	0	0	1	0	0
				RevAngle	0	1.95149	-2.05503	-1.58198	0.304833	1.53363	0.758604	-1.75648	-1.89886	2.09162	1.70813	1.69001	1.58309	-1.62491	-2.01062	2.04458	-1.85414	-1.89239	1.98298	-1.97365	1.6309	2.08966	-1.72068	1.70179	2.02722	-0.438885	1.93689	1.66527	-1.57478	1.74823	-1.81707	-2.02942	1.66482	1.71067	1.84104	1.61486	-1.97359	-0.374408	1.6841	1.68124	-1.7715	0.431602	-1.74399	-1.90582	2.00564
				OmegaAngle	0	0.0723448	-1.64616	0.477983	1.02589	-0.574177	0.153258	3.09617	1.5219	-1.15682	1.17502	-1.55071	2.55496	-0.525473	-3.08252	-0.381409	-0.374789	-0.219364	1.73295	2.69839	-1.19288	1.84303	1.5204	-1.86672	2.73624	-2.41306	-1.87044	0.663727	-2.38889	0.974476	-2.42707	1.09788	-0.0814238	-0.816008	1.48658	0.327635	-2.12863	0.503687	0.614415	0.444591	-0.0684664	-2.14304	1.18689	2.46033	-1.14623
				Anglechange	0.191124	0.0723448	-1.64616	0	0	-0.574177	0	0	1.5219	0	0	0	0	0	0	0	0	0	0	0	0	0	1.5204	0	2.73624	0	0	0	0	0	0	1.09788	0	0	0	0	0	0	0	0	0	0	1.18689	0	0
			PosX(mm)	100	100.191	100.382	100.366	100.351	100.336	100.219	100.219	100.103	100.249	100.249	100.394	100.54	100.686	100.832	100.977	101.123	101.269	101.415	101.56	101.56	101.706	101.706	101.837	101.968	101.793	101.617	101.442	101.267	101.092	100.917	100.742	100.73	100.73	100.718	100.706	100.695	100.695	100.695	100.683	100.671	100.659	100.648	100.82	100.993	101.165
			PoxY(mm)	100	99.9852	99.9842	99.7937	99.6032	99.4127	99.2611	99.2611	99.1095	98.9859	98.9859	98.8622	98.7386	98.6149	98.4913	98.3677	98.244	98.1204	97.9967	97.8731	97.8731	97.7494	97.7494	97.8888	98.0281	97.9517	97.8752	97.7988	97.7223	97.6459	97.5694	97.493	97.3022	97.3022	97.1114	96.9207	96.7299	96.7299	96.7299	96.5391	96.3484	96.1576	95.9668	95.8845	95.8022	95.7199
			Worm	12	0.302068	0.606564	0.10053	0.650481	0.30924	0.329926	0.245633	0.952882	0.69957	0.249475	0.379174	0.0848083	0.225866	0.0717726	0.392972	0.895149	0.37172	0.23763	0.173023	0.29231	0.344693	0.429605	0.957355	0.465212	0.679533	0.826891	0.841959	0.301739	0.251251	0.404968	0.343951	0.901099	0.120617	0.998572	0.421081	0.749781	0.333863	0.791316	0.394642	0.393901	0.271047	0.548476	0.0437943	0.38111	0.395247
			Time(s)	0	1	2	3	4	5	6	7	8	9	10	11	12	13	14	15	16	17	18	19	20	21	22	23	24	25	26	27	28	29	30	31	32	33	34	35	36	37	38	39	40	41	42	43	44	45
				25	25	25	25	25	25	25	25	25	25	25	25	25	25	25	25	25	25	25	25	25	25	25	25	25	25	25	25	25	25	25	25	25	25	25	25	25	25	25	25	25	25	25	25	25	25
				Speed(mm/s)	0	0	0	0.191124	0.191124	0.191124	0.191124	0.191124	0.191124	0.191124	0.191124	0.191124	0	0.191124	0.191124	0.191124	0.191124	0.191124	0.191124	0.191124	0.191124	0.191124	0.191124	0.191124	0.191124	0	0.191124	0.191124	0.191124	0	0.191124	0.191124	0.191124	0	0.191124	0.191124	0.191124	0.191124	0.191124	0.191124	0.191124	0.191124	0.191124	0	0.191124
				Angle	-1.12986	-1.12986	3.04457	3.04457	3.04457	3.04457	3.04457	3.04457	1.93254	1.93254	1.93254	2.95922	2.95922	2.95922	2.95922	2.95922	0.706197	0.706197	0.878987	0.878987	0.878987	0.878987	0.878987	-1.21733	-1.21733	-1.21733	1.02443	1.02443	1.02443	1.02443	1.02443	-0.290681	-0.290681	-0.290681	0.929077	0.929077	0.929077	0.929077	0.929077	0.929077	0.929077	0.0847689	-0.849553	-0.849553	-0.849553
				Reversal	0	93.6734	0	0	0	0	0	0	0	0	0	0	0	0	0	0	0	0	0	0	0	0	0	0	0	0	0	0	0	0	0	0	0	0	0	0	0	0	0	0	0	0	0	0	0
				Omega	0	0	1	0	0	0	0	0	1	0	0	1	0	0	0	0	1	0	1	0	0	0	0	1	0	0	1	0	0	0	0	1	0	0	1	0	0	0	0	0	0	1	1	0	0
				RevAngle	0	-1.66356	-1.6305	1.5755	1.76395	1.8976	2.04997	-2.07744	1.03547	1.85572	-1.90102	-1.71139	1.69531	-1.63913	1.65319	1.96577	2.02182	-1.84306	-1.93804	1.84037	2.02896	1.68193	1.95038	-0.683849	-1.90869	2.08807	1.89792	1.89536	1.85218	-1.66911	1.70783	-1.85445	1.85806	-1.99606	0.41524	2.05846	-1.649	1.78467	1.90751	1.81443	1.81443	-2.01575	1.95081	-1.8796	-1.84219
				OmegaAngle	0	-2.88284	-2.10875	-2.75073	-0.178391	-1.27207	-1.94769	1.87576	-1.11203	0.401507	1.80794	1.02667	2.80104	-1.90585	3.07629	-2.53527	-2.25302	-2.33042	0.17279	-0.930244	1.48556	-2.29487	-1.17204	-2.09631	-0.670517	2.24463	2.24176	-0.563146	-2.05687	2.46611	1.93539	-1.31511	-2.16602	2.95477	1.21976	1.30447	1.50685	0.360677	-1.999	-2.0897	-0.307148	-0.844308	-0.934322	-2.64598	2.0195
				Anglechange	0.191124	0	-2.10875	0	0	0	0	0	-1.11203	0	0	1.02667	0	0	0	0	-2.25302	0	0.17279	0	0	0	0	-2.09631	0	0	2.24176	0	0	0	0	-1.31511	0	0	1.21976	0	0	0	0	0	0	-0.844308	-0.934322	0	0
			PosX(mm)	100	100	100	100	99.8098	99.6195	99.4293	99.2391	99.0489	98.9812	98.9136	98.846	98.658	98.658	98.47	98.2821	98.0941	98.2396	98.385	98.5069	98.6288	98.7507	98.8727	98.9946	99.0607	99.1269	99.1269	99.2262	99.3255	99.4248	99.4248	99.5241	99.7072	99.8903	99.8903	100.005	100.119	100.234	100.348	100.462	100.577	100.691	100.882	101.008	101.008	101.134
			PoxY(mm)	100	100	100	100	100.019	100.037	100.056	100.074	100.093	100.271	100.45	100.629	100.663	100.663	100.698	100.733	100.767	100.892	101.016	101.163	101.31	101.457	101.604	101.751	101.572	101.393	101.393	101.556	101.719	101.883	101.883	102.046	101.991	101.936	101.936	102.09	102.243	102.396	102.549	102.702	102.855	103.008	103.024	102.881	102.881	102.737
			Worm	13	0.692897	0.574354	0.0507967	0.169346	0.168022	0.581568	0.83027	0.76447	0.107024	0.126383	0.471818	0.62559	0.353276	0.818932	0.197298	0.379179	0.0727113	0.226445	0.213261	0.470983	0.845887	0.692432	0.258747	0.19087	0.745504	0.451665	0.809989	0.616839	0.842778	0.564586	0.966777	0.180366	0.0526788	0.881455	0.0149954	0.551123	0.53529	0.626287	0.07127	0.0919306	0.192694	0.986075	0.197705	0.0606357	0.659052
			Time(s)	0	1	2	3	4	5	6	7	8	9	10	11	12	13	14	15	16	17	18	19	20	21	22	23	24	25	26	27	28	29	30	31	32	33	34	35	36	37	38	39	40	41	42	43	44	45
				25	25	25	25	25	25	25	25	25	25	25	25	25	25	25	25	25	25	25	25	25	25	25	25	25	25	25	25	25	25	25	25	25	25	25	25	25	25	25	25	25	25	25	25	25	25
				Speed(mm/s)	0.191124	0	0.191124	0.191124	0.191124	0.191124	0.191124	0.191124	0	0.191124	0.191124	0.191124	0.191124	0.191124	0.191124	0.191124	0	0	0.191124	0.191124	0.191124	0.191124	0.191124	0.191124	0.191124	0.191124	0.191124	0.191124	0.191124	0.191124	0.191124	0.191124	0.191124	0	0.191124	0	0	0.191124	0	0.191124	0	0.191124	0.191124	0.191124	0.191124
				Angle	-1.85054	-0.541538	-0.911507	-0.911507	-0.911507	-0.911507	-0.911507	-0.911507	-0.911507	-0.911507	2.1664	2.1664	2.1664	2.1664	0.908329	0.908329	0.908329	0.908329	0.908329	2.59601	2.59601	2.59601	2.59601	2.59601	2.59601	2.59601	2.59601	2.59601	2.59601	2.59601	2.59601	2.59601	2.59601	2.59601	2.59601	-1.76517	-1.76517	-1.76517	-1.76517	-1.76517	1.85149	1.85149	1.85149	-2.51324	-2.51324
				Reversal	0	86.2436	0	0	0	0	0	0	0	0	0	0	0	0	0	0	0	0	0	1	0	0	0	0	0	0	0	0	0	0	0	0	0	0	0	1	0	0	0	0	0	0	0	0	0
				Omega	0	1	1	0	0	0	0	0	0	0	1	0	0	0	1	0	0	0	0	0	0	0	0	0	0	0	0	0	0	0	0	0	0	0	0	0	0	0	0	0	1	0	0	1	0
				RevAngle	0	-1.99297	1.68371	-1.6891	1.83942	2.05139	-1.58748	-2.02652	1.75499	1.88395	-1.98885	1.58852	-2.06913	-1.62668	-1.7267	1.7409	-1.606	1.84352	1.7267	1.68768	-1.77841	-1.64918	-2.02701	-2.00513	1.80531	-1.89575	2.06481	1.62275	-2.00208	-1.80322	-1.72223	-0.836564	1.8619	-1.58052	1.90105	1.92201	-1.64067	1.58298	1.76654	-1.58279	1.68193	2.02255	-0.397304	-1.92453	-1.90521
				OmegaAngle	0	1.309	-0.369969	2.64619	-0.43564	-1.39387	-1.10313	0.474701	-0.561064	-2.62956	3.07791	-0.917003	1.80821	1.57373	-1.25807	-0.56071	2.00891	-2.64534	-1.16407	0.51425	0.869346	-2.07297	-0.611411	1.06464	1.50564	1.34914	-2.34281	-2.00777	2.153	-2.14732	2.02046	-2.02799	-0.339814	-2.90446	0.59657	3.11461	0.831682	-1.02549	0.215225	3.00596	-2.66652	-1.36475	1.36046	1.91846	2.65388
				Anglechange	0.191124	1.309	-0.369969	0	0	0	0	0	0	0	3.07791	0	0	0	-1.25807	0	0	0	0	1.68768	0	0	0	0	0	0	0	0	0	0	0	0	0	0	0	1.92201	0	0	0	0	-2.66652	0	0	1.91846	0
			PosX(mm)	100	99.9472	99.9472	100.064	100.181	100.298	100.416	100.533	100.65	100.65	100.767	100.66	100.552	100.445	100.338	100.455	100.573	100.573	100.573	100.691	100.527	100.364	100.2	100.037	99.8736	99.7103	99.5469	99.3835	99.2201	99.0567	98.8934	98.73	98.5666	98.4032	98.4032	98.2399	98.2399	98.2399	98.2029	98.2029	98.166	98.166	98.1131	98.0601	97.9055	97.7509
			PoxY(mm)	100	99.8163	99.8163	99.6652	99.5142	99.3631	99.212	99.061	98.9099	98.9099	98.7588	98.917	99.0752	99.2335	99.3917	99.5424	99.6931	99.6931	99.6931	99.8438	99.9429	100.042	100.141	100.24	100.34	100.439	100.538	100.637	100.736	100.836	100.935	101.034	101.133	101.232	101.232	101.331	101.331	101.331	101.144	101.144	100.956	100.956	101.14	101.324	101.211	101.099
			Worm	14	0.904187	0.0503636	0.337111	0.917808	0.209889	0.0800128	0.473411	0.590742	0.81726	0.529453	0.895225	0.0928041	0.200695	0.334385	0.705045	0.614175	0.475712	0.397537	0.689245	0.34432	0.809198	0.372943	0.253711	0.0297389	0.827474	0.647085	0.353199	0.219077	0.37225	0.453077	0.577614	0.762748	0.0510212	0.284424	0.101909	0.285331	0.767361	0.922506	0.221247	0.900779	0.122275	0.854539	0.141662	0.842831	0.199192
			Time(s)	0	1	2	3	4	5	6	7	8	9	10	11	12	13	14	15	16	17	18	19	20	21	22	23	24	25	26	27	28	29	30	31	32	33	34	35	36	37	38	39	40	41	42	43	44	45
				25	25	25	25	25	25	25	25	25	25	25	25	25	25	25	25	25	25	25	25	25	25	25	25	25	25	25	25	25	25	25	25	25	25	25	25	25	25	25	25	25	25	25	25	25	25
				Speed(mm/s)	0	0.191124	0.191124	0.191124	0	0.191124	0.191124	0.191124	0	0.191124	0.191124	0.191124	0.191124	0.191124	0.191124	0.191124	0.191124	0.191124	0.191124	0.191124	0.191124	0	0.191124	0.191124	0	0.191124	0.191124	0.191124	0.191124	0.191124	0.191124	0.191124	0	0.191124	0.191124	0.191124	0	0.191124	0.191124	0.191124	0.191124	0	0.191124	0	0.191124
				Angle	0.852191	0.852191	0.852191	0.852191	0.852191	0.852191	-2.11744	-2.11744	-2.11744	-2.11744	-2.11744	-2.11744	-2.11744	-2.11744	-2.11744	-2.11744	-2.11744	-2.11744	-2.11744	-2.11744	-2.11744	-2.11744	-0.0158616	-0.0158616	-3.11745	-3.11745	-3.11745	-3.11745	3.02631	3.02631	3.02631	0.482672	0.482672	0.482672	0.482672	0.482672	0.482672	0.482672	0.482672	0.482672	0.482672	-2.29393	-2.29393	0.61534	0.61534
				Reversal	0	0.177726	0	0	0	0	0	0	0	0	0	0	0	0	0	0	0	0	0	0	0	0	0	0	0	0	0	0	0	0	0	0	0	0	0	0	0	0	0	0	0	0	0	0	0
				Omega	0	0	0	0	0	0	1	0	0	0	0	0	0	0	0	0	0	0	0	0	0	0	1	0	1	0	0	0	1	0	0	1	0	0	0	0	0	0	0	0	0	1	0	1	0
				RevAngle	0	1.83337	-1.67919	1.67656	-1.33856	-1.86853	1.71136	-1.78291	-1.92973	2.09057	1.61011	-1.94975	-1.79105	1.59243	1.81659	1.93004	-2.08208	2.00487	2.07219	-1.59047	1.63054	1.57492	-1.70578	-1.66021	-1.58416	2.00689	-1.87939	-1.84952	-1.88717	1.77979	1.94829	-1.7242	1.57228	-1.6722	1.68894	-2.01572	1.9778	1.65054	-1.22955	1.84878	1.59744	1.57469	1.89462	-1.6327	-1.95073
				OmegaAngle	0	1.11635	3.06172	-0.180107	0.0829137	-1.87544	-2.96963	-2.24914	2.51704	1.65024	-2.4843	-2.04978	-2.83567	0.0590035	2.48119	-0.975566	-1.24724	-2.1016	2.33875	0.889901	0.722484	0.476392	2.10158	-0.802658	-3.10158	2.13647	1.77845	2.18964	-0.139432	-2.14783	1.97022	-2.54364	-1.26273	2.89475	1.89312	-2.91527	-1.55128	2.0186	-1.30142	0.676958	-2.58024	-2.7766	1.32369	2.90927	-0.762342
				Anglechange	0.191124	0	0	0	0	0	-2.96963	0	0	0	0	0	0	0	0	0	0	0	0	0	0	0	2.10158	0	-3.10158	0	0	0	-0.139432	0	0	-2.54364	0	0	0	0	0	0	0	0	0	-2.7766	0	2.90927	0
			PosX(mm)	100	100	100.126	100.252	100.377	100.377	100.503	100.404	100.305	100.305	100.205	100.106	100.007	99.9072	99.8078	99.7085	99.6091	99.5098	99.4104	99.3111	99.2117	99.1124	99.1124	99.3035	99.4946	99.4946	99.3035	99.1124	98.9214	98.7315	98.5417	98.3518	98.5211	98.5211	98.6904	98.8597	99.029	99.029	99.1983	99.3675	99.5368	99.7061	99.7061	99.5797	99.5797	99.7357
			PoxY(mm)	100	100	100.144	100.288	100.432	100.432	100.575	100.412	100.249	100.249	100.086	99.9224	99.7591	99.5958	99.4326	99.2693	99.106	98.9427	98.7795	98.6162	98.4529	98.2896	98.2896	98.2866	98.2836	98.2836	98.279	98.2744	98.2697	98.2917	98.3137	98.3357	98.4244	98.4244	98.5131	98.6018	98.6905	98.6905	98.7792	98.868	98.9567	99.0454	99.0454	98.9021	98.9021	99.0124
			Worm	15	0.89408	0.858101	0.276891	0.211684	0.663734	0.538918	0.514024	0.843119	0.96325	0.874292	0.568811	0.138901	0.846749	0.363363	0.719214	0.678512	0.781775	0.250373	0.421186	0.35475	0.212935	0.102948	0.437353	0.69713	0.849174	0.381541	0.79252	0.124483	0.0355054	0.537333	0.117591	0.659164	0.0983641	0.397789	0.13777	0.715395	0.341048	0.695292	0.987851	0.0152043	0.285522	0.0528713	0.553163	0.320211	0.320777
			Time(s)	0	1	2	3	4	5	6	7	8	9	10	11	12	13	14	15	16	17	18	19	20	21	22	23	24	25	26	27	28	29	30	31	32	33	34	35	36	37	38	39	40	41	42	43	44	45
				25	25	25	25	25	25	25	25	25	25	25	25	25	25	25	25	25	25	25	25	25	25	25	25	25	25	25	25	25	25	25	25	25	25	25	25	25	25	25	25	25	25	25	25	25	25
				Speed(mm/s)	0.191124	0.191124	0.191124	0.191124	0.191124	0.191124	0.191124	0	0.191124	0	0.191124	0	0.191124	0.191124	0.191124	0.191124	0.191124	0	0.191124	0.191124	0.191124	0.191124	0	0.191124	0.191124	0.191124	0.191124	0.191124	0	0	0.191124	0.191124	0.191124	0.191124	0.191124	0.191124	0	0.191124	0.191124	0.191124	0.191124	0.191124	0	0.191124	0.191124
				Angle	2.27582	2.27582	2.27582	2.27582	2.27582	-1.90123	-1.90123	-1.90123	-1.90123	-1.90123	-1.90123	0.0689254	-2.89479	-2.89479	-2.89479	-2.89479	-2.89479	-2.89479	-2.89479	-2.89479	-2.89479	-2.89479	-2.89479	-2.89479	-2.89479	-2.89479	-2.89479	-0.607841	-0.607841	-0.607841	-0.607841	-0.607841	-1.23454	-1.23454	-1.23454	-1.23454	-1.23454	-1.23454	-1.23454	-1.23454	-1.23454	2.94508	2.94508	1.68148	1.68148
				Reversal	0	65.8408	0	0	0	0	0	0	0	0	0	0	0	0	0	0	0	0	0	0	0	0	0	0	0	0	0	0	0	0	0	0	0	0	0	0	0	0	0	0	0	0	0	0	0
				Omega	0	0	0	0	0	1	0	0	0	0	0	1	1	0	0	0	0	0	0	0	0	0	0	0	0	0	0	1	0	0	0	0	1	0	0	0	0	0	0	0	0	1	0	1	0
				RevAngle	0	-1.6991	-1.69845	-1.58005	1.70103	2.04437	1.8781	1.98087	1.88403	0.668108	2.09392	-1.6234	-2.06484	1.58572	1.92071	1.64039	1.94666	1.77756	1.63201	2.05249	1.77178	1.65687	-1.9392	2.03919	2.01188	1.65234	-1.81648	-1.91253	1.87275	1.70494	-2.06016	1.84983	1.81913	-1.67378	-1.98596	-1.70193	-1.89432	1.67323	2.05502	-0.364961	-1.84784	1.89087	-1.70093	-1.57884	1.93564
				OmegaAngle	0	-0.623815	-1.13542	-0.902338	-0.155857	2.10613	0.132083	2.34378	1.89563	1.57111	1.58031	1.97015	-2.96372	-0.229848	-0.22083	-1.88331	-2.16455	0.530734	1.00384	1.4241	0.0764099	-2.304	-3.11186	-1.22113	1.70462	-0.731456	-0.210486	2.28695	-2.89785	2.94598	-1.12194	2.80938	-0.626696	2.92726	-1.12674	2.62623	1.22899	-1.00095	2.57087	2.36534	2.93423	-2.10357	2.69719	-1.26361	-1.07822
				Anglechange	0.191124	0	0	0	0	2.10613	0	0	0	0	0	1.97015	-2.96372	0	0	0	0	0	0	0	0	0	0	0	0	0	0	2.28695	0	0	0	0	-0.626696	0	0	0	0	0	0	0	0	-2.10357	0	-1.26361	0
			PosX(mm)	100	99.8761	99.7523	99.6284	99.5046	99.3807	99.3187	99.2567	99.2567	99.1947	99.1947	99.1327	99.1327	98.9473	98.762	98.5767	98.3913	98.206	98.206	98.0207	97.8353	97.65	97.4647	97.4647	97.2793	97.094	96.9087	96.7233	96.8802	96.8802	96.8802	97.0371	97.194	97.2571	97.3201	97.3832	97.4463	97.4463	97.5093	97.5724	97.6355	97.6985	97.5111	97.5111	97.49	97.4688
			PoxY(mm)	100	100.146	100.291	100.437	100.582	100.728	100.547	100.366	100.366	100.185	100.185	100.005	100.005	99.958	99.9113	99.8646	99.8179	99.7712	99.7712	99.7245	99.6778	99.6311	99.5844	99.5844	99.5377	99.491	99.4443	99.3977	99.2885	99.2885	99.2885	99.1794	99.0702	98.8898	98.7094	98.5289	98.3485	98.3485	98.1681	97.9877	97.8073	97.6268	97.6642	97.6642	97.8541	98.0441
			Worm	16	0.579225	0.122406	0.445586	0.8908	0.218866	0.0659048	0.867235	0.951235	0.232739	0.659892	0.0560784	0.0238436	0.63207	0.218342	0.784845	0.975565	0.0948384	0.605649	0.111535	0.511488	0.596521	0.237813	0.527778	0.515818	0.658182	0.561577	0.528638	0.360185	0.986145	0.832301	0.111758	0.00248116	0.549145	0.836527	0.123158	0.951321	0.860673	0.353486	0.832309	0.0919003	0.853182	0.469112	0.944779	0.792182	0.368353
			Time(s)	0	1	2	3	4	5	6	7	8	9	10	11	12	13	14	15	16	17	18	19	20	21	22	23	24	25	26	27	28	29	30	31	32	33	34	35	36	37	38	39	40	41	42	43	44	45
				25	25	25	25	25	25	25	25	25	25	25	25	25	25	25	25	25	25	25	25	25	25	25	25	25	25	25	25	25	25	25	25	25	25	25	25	25	25	25	25	25	25	25	25	25	25
				Speed(mm/s)	0.191124	0	0.191124	0.191124	0.191124	0.191124	0.191124	0.191124	0	0.191124	0	0.191124	0	0.191124	0.191124	0.191124	0.191124	0.191124	0	0.191124	0	0.191124	0.191124	0.191124	0	0.191124	0.191124	0.191124	0.191124	0.191124	0.191124	0.191124	0	0.191124	0	0.191124	0.191124	0.191124	0	0.191124	0.191124	0.191124	0.191124	0.191124	0.191124
				Angle	2.23868	1.08622	1.08622	1.08622	1.08622	1.08622	1.08622	1.08622	1.08622	1.08622	1.08622	1.08622	-2.27613	-2.27613	-2.27613	-2.27613	-2.27613	-2.27613	-2.27613	-2.27613	-2.27613	3.05579	3.05579	3.05579	3.05579	3.05579	3.05579	-3.01746	-3.01746	-3.01746	-3.01746	-3.01746	-3.01746	-3.01746	-3.01746	-3.01746	-3.01746	-3.01746	-3.01746	-3.01746	0.287526	0.287526	0.287526	2.34515	2.34515
				Reversal	0	41.1086	0	0	0	0	0	0	0	0	0	0	0	0	0	0	0	0	0	0	0	0	0	0	0	0	0	0	0	0	0	0	0	0	0	0	0	0	0	0	0	0	0	0	0
				Omega	0	1	0	0	0	0	0	0	0	0	0	0	1	0	0	0	0	0	0	0	0	1	0	0	0	0	0	1	0	0	0	0	0	0	0	0	0	0	0	0	1	0	0	1	0
				RevAngle	0	1.83933	1.90358	-1.8038	1.62337	1.7151	1.66029	-1.98524	0.596412	-1.67797	1.84801	-1.93431	-1.80541	1.57934	-1.58695	-2.0925	0.495292	1.61413	1.74458	-1.90488	2.05493	-2.06648	-1.75218	1.58653	-1.62566	-1.77188	-1.75815	-2.02103	-1.78668	-0.494359	1.92725	-1.87232	1.81111	1.5874	-1.99687	-1.83578	-0.599367	1.62429	-1.97906	-1.60462	-1.70392	-2.00872	1.79915	0.97083	-2.00702
				OmegaAngle	0	-1.15246	2.7238	-0.119525	-0.421093	1.36308	-2.71022	0.449747	-2.58915	-2.31791	1.00458	-2.683	2.92083	-0.894386	0.773693	-2.30445	0.0798438	2.77654	0.929486	3.00957	-1.17476	-0.951259	-1.94563	-0.856941	1.29766	1.85731	-1.04016	0.20993	-2.33109	2.21814	1.67274	-3.00868	-2.77228	0.250307	-2.48537	-2.62482	1.52546	-2.26519	1.13929	1.58207	-2.9782	0.351059	-2.20518	2.05763	1.66523
				Anglechange	0.191124	-1.15246	0	0	0	0	0	0	0	0	0	0	2.92083	0	0	0	0	0	0	0	0	-0.951259	0	0	0	0	0	0.20993	0	0	0	0	0	0	0	0	0	0	0	0	-2.9782	0	0	2.05763	0
			PosX(mm)	100	99.8816	99.8816	99.9707	100.06	100.149	100.238	100.327	100.416	100.416	100.505	100.505	100.594	100.594	100.47	100.346	100.222	100.098	99.9744	99.9744	99.8505	99.8505	99.66	99.4696	99.2792	99.2792	99.0888	98.8984	98.7087	98.5191	98.3294	98.1397	97.9501	97.9501	97.7604	97.7604	97.5708	97.3811	97.1915	97.1915	97.0018	97.1851	97.3684	97.5517	97.418	97.2844
			PoxY(mm)	100	100.15	100.15	100.319	100.488	100.657	100.827	100.996	101.165	101.165	101.334	101.334	101.503	101.503	101.358	101.212	101.066	100.921	100.775	100.775	100.63	100.63	100.646	100.663	100.679	100.679	100.695	100.712	100.688	100.664	100.641	100.617	100.593	100.593	100.57	100.57	100.546	100.522	100.499	100.499	100.475	100.529	100.584	100.638	100.774	100.911
			Worm	17	0.627449	0.438875	0.79213	0.831773	0.824313	0.429928	0.259117	0.972384	0.0845432	0.833717	0.264667	0.804794	0.850144	0.679951	0.0990828	0.741115	0.592005	0.354855	0.848942	0.803244	0.438921	0.773111	0.391298	0.755831	0.137087	0.220861	0.29503	0.100926	0.371829	0.149534	0.304167	0.481017	0.986563	0.643275	0.287819	0.20336	0.0565753	0.631644	0.848834	0.589857	0.980616	0.32086	0.5432	0.599571	0.502458
			Time(s)	0	1	2	3	4	5	6	7	8	9	10	11	12	13	14	15	16	17	18	19	20	21	22	23	24	25	26	27	28	29	30	31	32	33	34	35	36	37	38	39	40	41	42	43	44	45
				25	25	25	25	25	25	25	25	25	25	25	25	25	25	25	25	25	25	25	25	25	25	25	25	25	25	25	25	25	25	25	25	25	25	25	25	25	25	25	25	25	25	25	25	25	25
				Speed(mm/s)	0.191124	0.191124	0	0	0.191124	0.191124	0.191124	0.191124	0	0.191124	0	0.191124	0.191124	0	0.191124	0.191124	0	0.191124	0.191124	0	0.191124	0.191124	0.191124	0.191124	0	0.191124	0.191124	0.191124	0	0.191124	0.191124	0.191124	0	0	0.191124	0.191124	0.191124	0.191124	0.191124	0.191124	0	0.191124	0.191124	0.191124	0.191124
				Angle	0.317765	0.317765	0.317765	0.317765	0.317765	0.317765	1.52845	1.52845	1.52845	1.52845	1.52845	1.52845	1.26685	1.26685	1.26685	-1.42259	-1.42259	-1.42259	-1.42259	-1.42259	2.77979	2.77979	2.77979	2.77979	2.77979	2.77979	2.77979	2.77979	2.77979	2.77979	2.77979	2.77979	2.77979	2.77979	2.77979	2.77979	0.784335	0.784335	0.784335	0.281801	0.281801	0.281801	0.281801	0.281801	0.281801
				Reversal	0	0.864834	0	0	0	0	0	0	0	0	0	0	0	0	0	0	0	0	0	0	1	0	0	0	0	0	0	0	0	0	0	0	0	0	0	0	1	0	0	0	0	0	0	0	0
				Omega	0	0	0	0	0	0	1	0	0	0	0	0	1	0	0	1	0	0	0	0	0	0	0	0	0	0	0	0	0	0	0	0	0	0	0	0	0	0	0	1	0	0	0	0	0
				RevAngle	0	2.06436	-1.67652	1.5736	-1.61676	-1.75016	-1.7971	-1.73487	0.281532	-1.90777	-1.58723	-1.66649	1.60459	-1.62726	-1.81937	2.0257	-1.96111	1.8239	2.04215	1.92236	-2.08081	-2.0648	1.6568	1.74369	1.63738	1.66064	-1.88637	-2.0056	-1.88807	2.00726	1.60757	1.72105	1.63478	-0.34602	1.88119	1.7009	-1.99546	-1.84984	-2.02588	2.03661	-1.71273	0.44884	-1.74292	1.93003	-1.60878
				OmegaAngle	0	-0.527446	2.02331	-0.344094	0.636398	-1.01938	1.21068	1.94849	-0.960977	2.79974	-1.36691	-0.169425	-0.261601	2.49865	-0.603498	-2.68943	-1.42826	-1.14529	1.81934	1.01952	0.646516	-2.15854	0.454271	-1.71969	0.277283	2.66257	-0.02565	-0.518336	-3.04273	-0.419813	-3.13655	-1.2915	0.95531	-0.836887	-0.502642	-1.68931	-0.40551	-2.92767	-0.95698	-0.502534	2.58106	-1.6754	-0.473896	0.735461	1.23896
				Anglechange	0.191124	0	0	0	0	0	1.21068	0	0	0	0	0	-0.261601	0	0	-2.68943	0	0	0	0	-2.08081	0	0	0	0	0	0	0	0	0	0	0	0	0	0	0	-1.99546	0	0	-0.502534	0	0	0	0	0
			PosX(mm)	100	100.182	100.363	100.363	100.363	100.545	100.726	100.734	100.742	100.742	100.75	100.75	100.759	100.816	100.816	100.873	100.901	100.901	100.929	100.958	100.958	100.779	100.6	100.421	100.243	100.243	100.064	99.8852	99.7064	99.7064	99.5277	99.3489	99.1702	99.1702	99.1702	98.9914	98.8127	98.9479	99.0832	99.2185	99.4021	99.4021	99.5857	99.7693	99.9529	100.136
			PoxY(mm)	100	100.06	100.119	100.119	100.119	100.179	100.239	100.43	100.621	100.621	100.812	100.812	101.003	101.185	101.185	101.367	101.178	101.178	100.989	100.8	100.8	100.868	100.936	101.003	101.071	101.071	101.139	101.206	101.274	101.274	101.342	101.409	101.477	101.477	101.477	101.544	101.612	101.747	101.882	102.017	102.07	102.07	102.123	102.177	102.23	102.283
			Worm	18	0.725892	0.656337	0.931785	0.648906	0.412364	0.562005	0.718965	0.236854	0.358534	0.034903	0.925626	0.765411	0.973319	0.206242	0.536797	0.386376	0.661905	0.289197	0.425947	0.995475	0.234359	0.611022	0.318293	0.71746	0.43635	0.0180881	0.511686	0.0422489	0.185176	0.0440909	0.920663	0.896853	0.510351	0.150404	0.47489	0.903052	0.690317	0.891444	0.60438	0.80566	0.138544	0.505847	0.513239	0.937531	0.663727
			Time(s)	0	1	2	3	4	5	6	7	8	9	10	11	12	13	14	15	16	17	18	19	20	21	22	23	24	25	26	27	28	29	30	31	32	33	34	35	36	37	38	39	40	41	42	43	44	45
				25	25	25	25	25	25	25	25	25	25	25	25	25	25	25	25	25	25	25	25	25	25	25	25	25	25	25	25	25	25	25	25	25	25	25	25	25	25	25	25	25	25	25	25	25	25
				Speed(mm/s)	0	0.191124	0.191124	0.191124	0.191124	0.191124	0.191124	0.191124	0.191124	0.191124	0.191124	0.191124	0.191124	0.191124	0.191124	0.191124	0.191124	0.191124	0.191124	0.191124	0.191124	0	0.191124	0.191124	0.191124	0.191124	0	0.191124	0.191124	0.191124	0.191124	0.191124	0.191124	0.191124	0.191124	0.191124	0.191124	0.191124	0.191124	0.191124	0.191124	0.191124	0.191124	0	0
				Angle	0.279598	0.279598	0.279598	0.279598	0.279598	0.279598	0.279598	2.3038	-2.07096	-2.07096	-2.07096	-2.07096	-2.07096	-2.07096	-2.07096	-2.07096	-2.07096	-2.07096	0.0676116	1.65314	1.65314	1.28306	1.28306	1.10094	1.10094	1.10094	1.10094	1.10094	1.10094	1.10094	-2.48367	-2.48367	-2.48367	-2.48367	-2.48367	-2.48367	-2.08141	-2.08141	-2.08141	2.38759	2.38759	2.38759	0.0566388	0.0566388	0.0566388
				Reversal	0	14.8244	0	0	0	0	0	0	0	0	0	0	0	0	0	0	0	0	0	0	0	0	0	0	0	0	0	0	0	0	0	0	0	0	0	0	0	0	0	0	0	0	0	0	0
				Omega	0	0	0	0	0	0	0	1	1	0	0	0	0	0	0	0	0	0	1	1	0	1	0	1	0	0	0	0	0	0	1	0	0	0	0	0	1	0	0	1	0	0	1	0	0
				RevAngle	0	1.98579	-1.70879	1.30435	-1.68433	-1.74754	-1.66772	2.03282	-1.69431	1.73011	-1.93	1.07109	-1.72193	0.436368	2.03486	1.91532	-2.03517	1.59179	-2.03446	1.78012	-0.36219	-1.99115	-1.63252	1.82738	-1.78306	-1.59148	2.07305	-1.85572	1.7715	-1.98749	1.67364	1.32654	2.08882	-1.69976	-1.87209	-1.66782	1.62709	1.82513	-2.01983	-1.86541	1.87976	-1.78889	1.86187	1.65563	1.52101
				OmegaAngle	0	-0.423442	-1.53534	0.885875	2.61207	-1.48855	0.997168	2.0242	1.90843	0.692544	-2.93288	0.356931	1.71046	-0.613514	-0.78014	-1.58635	-2.12273	-0.24474	2.13857	1.58553	-0.620613	-0.370075	-0.026852	-0.182127	-1.73155	1.86627	2.67192	-0.649581	2.97339	2.3687	2.69858	-1.08879	-2.32303	1.92528	2.76721	1.50555	0.402266	-0.673072	0.936541	-1.81419	-2.42352	-2.72413	-2.33095	0.260311	-2.02799
				Anglechange	0.191124	0	0	0	0	0	0	2.0242	1.90843	0	0	0	0	0	0	0	0	0	2.13857	1.58553	0	-0.370075	0	-0.182127	0	0	0	0	0	0	2.69858	0	0	0	0	0	0.402266	0	0	-1.81419	0	0	-2.33095	0	0
			PosX(mm)	100	100	100.184	100.367	100.551	100.735	100.919	101.102	100.974	100.883	100.791	100.699	100.608	100.516	100.424	100.333	100.241	100.149	100.058	100.248	100.233	100.217	100.217	100.271	100.358	100.444	100.531	100.531	100.617	100.704	100.79	100.639	100.488	100.337	100.186	100.034	99.8831	99.7897	99.6963	99.6029	99.4635	99.3242	99.1849	99.3757	99.3757	99.3757
			PoxY(mm)	100	100	100.053	100.105	100.158	100.211	100.264	100.316	100.459	100.291	100.123	99.9554	99.7877	99.6199	99.4522	99.2845	99.1168	98.9491	98.7814	98.7943	98.9848	99.1752	99.1752	99.3585	99.5289	99.6993	99.8697	99.8697	100.04	100.211	100.381	100.264	100.147	100.03	99.9135	99.7967	99.6798	99.513	99.3463	99.1795	99.3104	99.4412	99.5721	99.5829	99.5829	99.5829
			Worm	19	0.0395001	0.179479	0.777035	0.952913	0.0241249	0.139772	0.435866	0.621864	0.126244	0.943945	0.824365	0.172251	0.253862	0.247118	0.227957	0.182874	0.458305	0.683298	0.810412	0.632177	0.488866	0.763951	0.338578	0.336852	0.439531	0.504503	0.417516	0.039477	0.222634	0.00227921	0.667978	0.231819	0.420931	0.281752	0.0151729	0.115124	0.318881	0.101688	0.0535351	0.19046	0.449821	0.551846	0.430556	0.751654	0.249461
			Time(s)	0	1	2	3	4	5	6	7	8	9	10	11	12	13	14	15	16	17	18	19	20	21	22	23	24	25	26	27	28	29	30	31	32	33	34	35	36	37	38	39	40	41	42	43	44	45
				25	25	25	25	25	25	25	25	25	25	25	25	25	25	25	25	25	25	25	25	25	25	25	25	25	25	25	25	25	25	25	25	25	25	25	25	25	25	25	25	25	25	25	25	25	25
				Speed(mm/s)	0.191124	0.191124	0	0	0.191124	0.191124	0.191124	0.191124	0	0.191124	0.191124	0	0	0.191124	0.191124	0.191124	0.191124	0.191124	0.191124	0	0	0.191124	0.191124	0.191124	0.191124	0.191124	0.191124	0.191124	0.191124	0.191124	0.191124	0	0.191124	0.191124	0	0.191124	0.191124	0.191124	0.191124	0	0	0.191124	0.191124	0.191124	0.191124
				Angle	2.0279	2.0279	2.0279	-2.05825	-2.05825	1.34619	1.34619	1.34619	1.34619	1.34619	1.34619	1.34619	-2.84272	-2.84272	-2.84272	-2.84272	-2.84272	-2.84272	-2.84272	-2.84272	-2.75199	-2.75199	1.79615	1.79615	1.79615	1.79615	1.79615	1.79615	-1.85431	-1.85431	-1.85431	-1.85431	-1.85431	-1.85431	-1.85431	-1.85431	1.50226	1.50226	1.50226	1.50226	1.50226	1.50226	1.50226	1.50226	1.50226
				Reversal	0	65.5413	0	0	0	0	0	0	0	0	0	0	0	0	0	0	0	0	0	0	0	0	0	0	0	0	0	0	0	0	0	0	0	0	0	0	0	0	0	0	0	0	0	0	0
				Omega	0	0	0	1	0	1	0	0	0	0	0	0	1	0	0	0	0	0	0	0	1	0	1	0	0	0	0	0	1	0	0	0	0	0	0	0	1	0	0	0	0	0	0	0	0
				RevAngle	0	-1.79003	1.90019	1.68194	0.549482	-1.87888	1.73033	2.0359	1.91089	-1.61684	0.676617	-1.98441	-2.0532	-1.63973	2.03196	1.65868	1.61036	-1.9947	-1.79629	1.70451	-1.81616	1.61068	-2.09198	2.01438	-1.66097	-1.63291	2.03703	1.8467	1.603	2.05078	-1.79176	-1.92453	1.8929	-1.89221	2.01729	1.74811	-1.71915	1.94622	-1.98193	-1.99439	-1.68256	-1.59376	2.06882	1.72344	1.81918
				OmegaAngle	0	-1.5925	2.20671	2.19703	-1.24961	-2.87874	2.95378	0.473805	0.707883	2.65432	-2.5511	-0.790414	2.09427	-2.55933	-0.255066	2.13784	-1.10277	1.18828	1.95324	2.2451	0.0907274	-0.364698	-1.73504	1.14006	0.0969697	-1.80425	1.44677	0.333951	2.63273	-0.234814	2.74374	-0.338709	1.03003	1.70747	1.86319	2.77024	-2.92661	1.77916	-3.07141	3.09103	1.01503	2.29612	2.59426	1.53335	0.736607
				Anglechange	0.191124	0	0	2.19703	0	-2.87874	0	0	0	0	0	0	2.09427	0	0	0	0	0	0	0	0.0907274	0	-1.73504	0	0	0	0	0	2.63273	0	0	0	0	0	0	0	-2.92661	0	0	0	0	0	0	0	0
			PosX(mm)	100	99.9156	99.8313	99.8313	99.8313	99.7418	99.7843	99.8269	99.8695	99.8695	99.912	99.9546	99.9546	99.9546	99.772	99.5893	99.4067	99.224	99.0414	98.8587	98.8587	98.8587	98.6819	98.6392	98.5965	98.5538	98.5111	98.4684	98.4257	98.3722	98.3187	98.2653	98.2653	98.2118	98.1583	98.1583	98.1049	98.118	98.1311	98.1441	98.1441	98.1441	98.1572	98.1703	98.1834	98.1965
			PoxY(mm)	100	100.172	100.343	100.343	100.343	100.174	100.36	100.547	100.733	100.733	100.919	101.106	101.106	101.106	101.049	100.993	100.937	100.881	100.824	100.768	100.768	100.768	100.696	100.882	101.068	101.254	101.441	101.627	101.813	101.63	101.446	101.263	101.263	101.079	100.896	100.896	100.712	100.903	101.094	101.284	101.284	101.284	101.475	101.666	101.856	102.047
			Worm	20	0.154614	0.848641	0.970673	0.0918235	0.199944	0.564437	0.225897	0.367007	0.367042	0.245176	0.903075	0.336041	0.418594	0.933351	0.683607	0.313262	0.640661	0.218939	0.29182	0.803248	0.00134848	0.472656	0.571856	0.16177	0.667788	0.181298	0.0234429	0.116508	0.690251	0.749964	0.968759	0.703007	0.264303	0.76422	0.991124	0.62404	0.267552	0.353778	0.405151	0.660725	0.264043	0.890664	0.305597	0.478282	0.539674
			Time(s)	0	1	2	3	4	5	6	7	8	9	10	11	12	13	14	15	16	17	18	19	20	21	22	23	24	25	26	27	28	29	30	31	32	33	34	35	36	37	38	39	40	41	42	43	44	45
				25	25	25	25	25	25	25	25	25	25	25	25	25	25	25	25	25	25	25	25	25	25	25	25	25	25	25	25	25	25	25	25	25	25	25	25	25	25	25	25	25	25	25	25	25	25
				Speed(mm/s)	0.191124	0.191124	0.191124	0.191124	0.191124	0.191124	0.191124	0.191124	0.191124	0.191124	0.191124	0.191124	0	0.191124	0.191124	0.191124	0.191124	0.191124	0.191124	0.191124	0	0	0.191124	0.191124	0	0.191124	0	0.191124	0	0.191124	0.191124	0.191124	0.191124	0.191124	0.191124	0	0.191124	0.191124	0.191124	0	0	0.191124	0.191124	0.191124	0.191124
				Angle	-1.88003	-1.88003	-1.88003	-1.88003	-1.88003	-1.88003	-1.88003	-2.82012	-1.78959	-1.78959	-1.78959	-1.78959	-1.78959	-1.78959	-1.78959	-1.78959	2.15727	2.15727	2.15727	2.15727	2.15727	2.15727	-2.31039	-2.31039	-2.31039	-1.8929	-1.8929	-1.8929	-1.8929	-1.8929	2.30382	2.30382	2.30382	2.30382	2.30382	2.30382	2.30382	2.30382	2.30382	2.30382	2.30382	2.30382	2.30382	2.17887	2.17887
				Reversal	0	50.6196	0	0	0	0	0	0	0	0	0	0	0	0	0	0	0	0	0	0	0	0	0	0	0	0	0	0	0	0	0	0	0	0	0	0	0	0	0	0	0	0	0	0	0
				Omega	0	0	0	0	0	0	0	1	1	0	0	0	0	0	0	0	1	0	0	0	0	0	1	0	0	1	0	0	0	0	1	0	0	0	0	0	0	0	0	0	0	0	0	1	0
				RevAngle	0	-1.71569	-2.04773	-0.507915	1.8253	-1.81468	-1.57138	1.62329	2.03725	-1.70451	-1.89547	1.8757	-1.61118	-1.65243	-1.19554	1.89085	1.93852	-1.98967	-1.76272	1.84221	1.87522	1.77726	1.82483	1.7879	1.76265	-1.99154	1.87256	1.77993	-1.62337	1.95922	2.08759	-0.94187	1.84258	-1.78593	-1.81543	0.408254	-1.9911	-2.01238	-1.7591	1.88397	2.04601	-1.67937	-1.90262	-1.82963	1.67746
				OmegaAngle	0	-1.07816	1.70007	0.422353	2.91062	1.28877	2.50797	-0.94009	1.03053	0.926296	-0.0637382	0.923039	0.570595	0.458411	0.605015	-0.639438	-2.33632	1.31662	-0.625953	-0.420701	2.33324	-3.07804	1.81552	0.530931	-2.82582	0.417496	-1.91933	-2.87859	-3.09302	1.1402	-2.08647	1.00094	1.85434	-1.46864	-0.908032	0.739848	2.50795	0.451953	-1.35171	0.8216	1.76037	-0.898093	-1.0705	-0.124948	-2.05484
				Anglechange	0.191124	0	0	0	0	0	0	-0.94009	1.03053	0	0	0	0	0	0	0	-2.33632	0	0	0	0	0	1.81552	0	0	0.417496	0	0	0	0	-2.08647	0	0	0	0	0	0	0	0	0	0	0	0	-0.124948	0
			PosX(mm)	100	99.9418	99.8837	99.8255	99.7673	99.7092	99.651	99.5929	99.4115	99.37	99.3286	99.2871	99.2456	99.2456	99.2041	99.1626	99.1211	99.0154	98.9096	98.8038	98.698	98.698	98.698	98.5692	98.4404	98.4404	98.3799	98.3799	98.3194	98.3194	98.2589	98.131	98.0031	97.8752	97.7474	97.6195	97.6195	97.4916	97.3637	97.2358	97.2358	97.2358	97.1079	96.9801	96.8709	96.7617
			PoxY(mm)	100	99.8179	99.6359	99.4538	99.2718	99.0897	98.9076	98.7256	98.6652	98.4786	98.2921	98.1055	97.9189	97.9189	97.7324	97.5458	97.3592	97.5184	97.6776	97.8368	97.996	97.996	97.996	97.8548	97.7136	97.7136	97.5323	97.5323	97.351	97.351	97.1697	97.3117	97.4538	97.5958	97.7379	97.8799	97.8799	98.0219	98.164	98.306	98.306	98.306	98.448	98.5901	98.7469	98.9038
		Worm1	Distance to start	0	0.191124	0.191124	0.191124	0.366639	0.552609	0.741205	0.741205	0.930834	0.930834	1.12097	1.31139	1.50199	1.69271	1.69271	1.88352	2.07438	2.25865	2.44398	2.63013	2.63013	2.81696	2.81696	3.00432	3.19213	3.38031	3.38031	3.19556	3.19556	3.03088	2.86948	2.86948	2.71195	2.55901	2.41151	2.27053	2.27053	2.13736	2.01354	1.90091	1.80156	1.7178	1.652	1.652	1.60637	1.58266
		Worm2	Distance to start	0	0.191124	0.382248	0.573372	0.573372	0.764495	0.955619	0.938536	0.747416	0.556299	0.365189	0.174109	0.331303	0.512119	0.512119	0.698446	0.67867	0.71163	0.790757	0.90401	1.0403	1.19175	1.35329	1.35329	1.52169	1.69492	1.87164	2.05095	2.12457	2.21229	2.31252	2.31252	2.4237	2.5444	2.42963	2.32492	2.18136	2.03936	1.90598	1.78313	1.67314	1.57871	1.50276	1.31231	1.12209	0.993846
		Worm3	Distance to start	0	0.191124	0.191124	0.382248	0.573372	0.764495	0.764495	0.764495	0.764495	0.783339	0.846074	0.943992	0.943992	1.06745	1.06745	1.20866	1.37479	1.37479	1.54671	1.54671	1.72268	1.55512	1.39364	1.39364	1.24062	1.27495	1.33601	1.42036	1.52412	1.64364	1.77573	1.91779	2.06777	2.06777	2.11643	2.18082	2.25958	2.35127	2.45445	2.56773	2.68983	2.81961	2.95605	2.95605	2.95605	3.09829
		Worm4	Distance to start	0	0.191124	0.382248	0.573372	0.764495	0.764495	0.955619	1.14674	1.33787	1.33787	1.52899	1.72011	1.91124	1.91124	2.10236	2.07879	2.07265	2.0841	2.11284	2.15819	2.33931	2.52191	2.46936	2.43074	2.40673	2.39775	2.40399	2.42532	2.46135	2.51144	2.57478	2.74724	2.92203	3.09874	3.27707	3.45677	3.63764	3.8195	4.00223	4.00223	4.1857	4.1857	3.99619	3.80683	3.61765	3.4287
		Worm5	Distance to start	0	0.191124	0.382248	0.573372	0.759228	0.912625	1.07815	1.25099	1.10797	0.981471	0.981471	0.955452	0.967238	0.967238	0.967238	1.01551	1.09546	1.20078	1.32543	1.32543	1.40523	1.50521	1.62163	1.75122	1.75122	1.75122	1.75122	1.61363	1.61363	1.61363	1.48792	1.37733	1.28578	1.41724	1.56108	1.71418	1.87428	1.87428	2.03972	1.92599	1.82523	1.7397	1.7397	1.85873	1.98903	2.12853
		Worm6	Distance to start	0	0	0.191124	0.382248	0.573372	0.764495	0.955619	1.14674	1.33787	1.52899	1.52899	1.72011	1.72011	1.88488	2.05422	2.22708	2.40272	2.58055	2.76017	2.94123	2.94123	2.94123	2.79788	2.83464	3.01016	2.90794	2.90794	2.81501	2.7323	2.66078	2.66078	2.66078	2.66078	2.5747	2.5003	2.43863	2.53866	2.47803	2.43094	2.43094	2.39821	2.39821	2.38042	2.38042	2.3779	2.39071
		Worm7	Distance to start	0	0	0.191124	0.382248	0.573372	0.764495	0.955619	0.955619	0.955619	0.771211	0.591085	0.420777	0.420777	0.610365	0.800683	0.991311	1.1821	1.37298	1.56392	1.7549	1.94591	1.94591	1.94591	1.94591	2.05616	2.17763	2.17763	2.17763	2.30856	2.37134	2.45704	2.55419	2.6406	2.73764	2.84423	3.02604	3.20893	3.20893	3.39273	3.57729	3.76251	3.8471	3.93914	3.93914	4.03814	4.1436
		Worm8	Distance to start	0	0.191124	0.191124	0.382248	0.573372	0.764495	0.955619	0.845407	0.845407	0.767642	0.732729	0.746703	0.80703	0.90448	1.02856	1.17082	1.32544	1.48856	1.65767	1.83112	2.00778	2.18688	2.36785	2.55031	2.55031	2.71928	2.89102	2.89102	2.79739	2.714	2.64183	2.58183	2.75831	2.93664	3.11647	3.29758	3.21227	3.17632	3.17632	3.17632	3.23411	3.30198	3.3793	3.46545	3.55978	3.66167
		Worm9	Distance to start	0	0.191124	0.382248	0.382248	0.573372	0.764495	0.764495	0.955619	0.955619	1.14674	1.33787	1.48406	1.48406	1.63953	1.63953	1.615	1.6129	1.63332	1.67543	1.73766	1.73766	1.81794	1.914	1.96909	1.96909	2.04066	2.12704	2.22652	2.33741	2.14689	1.95649	1.76624	1.57621	1.38647	1.19718	1.36147	1.53201	1.53201	1.53201	1.72203	1.91228	2.10268	2.29321	2.48382	2.67451	2.86526
		Worm10	Distance to start	0	0	0	0.191124	0.382248	0.368301	0.368301	0.445235	0.445235	0.577823	0.59453	0.59453	0.667914	0.782183	0.922262	0.922262	1.07814	1.24388	1.41604	1.59253	1.77206	1.95379	1.95379	2.13716	2.13716	2.13716	2.32178	2.32178	2.50737	2.69374	2.88073	3.06824	3.25616	3.44443	3.633	3.45439	3.27719	3.10164	3.10164	2.92804	2.75676	2.58826	2.42312	2.26208	2.10608	1.95631
		Worm11	Distance to start	0	0.191124	0.381998	0.420393	0.529711	0.676399	0.770725	0.770725	0.896423	1.04417	1.04417	1.20418	1.37218	1.54556	1.7227	1.90255	2.08441	2.26779	2.45235	2.63785	2.63785	2.8241	2.8241	2.79845	2.7857	2.72192	2.67031	2.63161	2.60638	2.59502	2.59771	2.6144	2.79477	2.79477	2.97648	3.15931	3.34306	3.34306	3.34306	3.52759	3.71279	3.89857	4.08483	4.19641	4.31357	4.43588
		Worm12	Distance to start	0	0	0	0	0.191124	0.382248	0.573372	0.764495	0.955619	1.05428	1.17595	1.31425	1.49706	1.49706	1.68172	1.86768	2.05459	1.97332	1.90779	1.89244	1.89632	1.91932	1.96077	2.01952	1.83136	1.64387	1.64387	1.73791	1.847	1.96864	1.96864	2.10065	2.01267	1.93959	1.93959	2.0896	2.24586	2.40715	2.57254	2.74127	2.91278	3.08659	3.15026	3.05205	3.05205	2.96292
		Worm13	Distance to start	0	0.191124	0.191124	0.340884	0.518586	0.703362	0.890821	1.07957	1.26902	1.26902	1.45891	1.26799	1.07713	0.886385	0.69585	0.645618	0.649997	0.649997	0.649997	0.707973	0.530221	0.366196	0.245196	0.243309	0.362401	0.525858	0.703402	0.886611	1.07259	1.2601	1.44856	1.63764	1.82714	2.01695	2.01695	2.20699	2.20699	2.20699	2.13024	2.13024	2.06836	2.06836	2.20457	2.34844	2.41954	2.50324
		Worm14	Distance to start	0	0	0.191124	0.382248	0.573372	0.573372	0.764495	0.577118	0.393362	0.393362	0.222392	0.131301	0.240994	0.414697	0.599103	0.786723	0.975704	1.16538	1.35547	1.54581	1.73633	1.92696	1.92696	1.84955	1.78928	1.78928	1.85662	1.94052	2.03893	2.12773	2.22942	2.34231	2.16094	2.16094	1.98139	1.80422	1.63022	1.63022	1.46049	1.29674	1.14152	0.998838	0.998838	1.17564	1.17564	1.02235
		Worm15	Distance to start	0	0.191124	0.382248	0.573372	0.764495	0.955619	0.873725	0.828636	0.828636	0.8264	0.8264	0.867349	0.867349	1.05351	1.24118	1.42976	1.61894	1.80853	1.80853	1.99841	2.18851	2.37877	2.56916	2.56916	2.75965	2.95023	3.14087	3.33156	3.19987	3.19987	3.19987	3.07443	2.95603	2.95909	2.97446	3.00194	3.04121	3.04121	3.09181	3.15321	3.22478	3.30586	3.41334	3.41334	3.30229	3.19881
		Worm16	Distance to start	0	0.191124	0.191124	0.320524	0.491934	0.674032	0.860056	1.04792	1.23678	1.23678	1.42624	1.42624	1.6161	1.6161	1.43655	1.26042	1.08936	0.926168	0.775843	0.775843	0.647406	0.647406	0.730237	0.848772	0.990273	0.990273	1.14626	1.31159	1.4632	1.62318	1.78928	1.95995	2.13409	2.13409	2.31091	2.31091	2.48985	2.67048	2.85248	2.85248	3.03559	2.86424	2.69554	2.53004	2.69561	2.86436
		Worm17	Distance to start	0	0.191124	0.382248	0.382248	0.382248	0.573372	0.764495	0.850856	0.967738	0.967738	1.1055	1.1055	1.2573	1.43869	1.43869	1.62231	1.48349	1.48349	1.35744	1.24804	1.24804	1.16622	1.11156	1.08817	1.09806	1.09806	1.14036	1.21167	1.30726	1.30726	1.42224	1.55231	1.694	1.694	1.694	1.84463	2.00218	2.03942	2.09352	2.16321	2.15488	2.15488	2.16346	2.18876	2.23021	2.28694
		Worm18	Distance to start	0	0	0.191124	0.382248	0.573372	0.764495	0.955619	1.14674	1.07682	0.929338	0.800533	0.700781	0.643733	0.640895	0.692933	0.789065	0.915504	1.06147	1.21999	1.23104	1.04156	0.852825	0.852825	0.696476	0.591538	0.536481	0.546593	0.546593	0.618686	0.734736	0.877473	0.691635	0.509721	0.338127	0.204696	0.206222	0.340898	0.530445	0.720826	0.911518	0.873706	0.87688	0.920613	0.750817	0.750817	0.750817
		Worm19	Distance to start	0	0.191124	0.382248	0.382248	0.382248	0.311456	0.42005	0.573529	0.744638	0.744638	0.923631	1.10669	1.10669	1.10669	1.07397	1.07477	1.10901	1.17376	1.26436	1.3757	1.3757	1.3757	1.49034	1.62153	1.76371	1.91443	2.07182	2.23449	2.40134	2.30345	2.21774	2.14567	2.14567	2.08865	2.04796	2.04796	2.02456	2.08743	2.16541	2.25691	2.25691	2.25691	2.36038	2.4743	2.59731	2.72817
		Worm20	Distance to start	0	0.191124	0.382248	0.573372	0.764495	0.955619	1.14674	1.33787	1.45876	1.64664	1.83518	2.0242	2.21359	2.21359	2.40325	2.59313	2.78318	2.66979	2.56564	2.47191	2.38982	2.38982	2.38982	2.57858	2.76767	2.76767	2.95199	2.95199	3.13713	3.13713	3.32295	3.27411	3.23585	3.20853	3.19244	3.18775	3.18775	3.19451	3.21264	3.24196	3.24196	3.24196	3.28217	3.33286	3.3707	3.41882
			time	0	1	2	3	4	5	6	7	8	9	10	11	12	13	14	15	16	17	18	19	20	21	22	23	24	25	26	27	28	29	30	31	32	33	34	35	36	37	38	39	40	41	42	43	44	45
			average distance to start	0	0.133787	0.258005	0.388557	0.544221	0.687749	0.825742	0.908402	0.962807	0.974729	1.02234	1.06099	1.13239	1.21927	1.28865	1.38917	1.48307	1.55645	1.63252	1.71535	1.7617	1.8142	1.83676	1.88419	1.92875	1.971	2.05203	2.09612	2.16473	2.19279	2.23456	2.26244	2.28871	2.30509	2.32129	2.36924	2.42525	2.44348	2.48463	2.51449	2.54313	2.55164	2.57679	2.57897	2.59777	2.62109
			SD	0	0.0898592	0.128197	0.146537	0.151676	0.181102	0.197135	0.236725	0.280326	0.320946	0.418193	0.506408	0.536126	0.517123	0.542392	0.558935	0.589994	0.588792	0.59965	0.625528	0.659985	0.732358	0.735809	0.767782	0.798337	0.809842	0.807016	0.768142	0.72373	0.667117	0.641617	0.651154	0.69002	0.741137	0.807605	0.805538	0.789995	0.771926	0.793785	0.806764	0.884978	0.930425	0.943517	0.947345	0.969265	1.01138
		Worm1	Summed track length	0	0.191124	0.191124	0.191124	0.382248	0.573372	0.764495	0.764495	0.955619	0.955619	1.14674	1.33787	1.52899	1.72011	1.72011	1.91124	2.10236	2.29349	2.48461	2.67573	2.67573	2.86686	2.86686	3.05798	3.24911	3.44023	3.44023	3.63135	3.63135	3.82248	4.0136	4.0136	4.20472	4.39585	4.58697	4.7781	4.7781	4.96922	5.16034	5.35147	5.54259	5.73372	5.92484	5.92484	6.11596	6.30709
		Worm2	Summed track length	0	0.191124	0.382248	0.573372	0.573372	0.764495	0.955619	1.14674	1.33787	1.52899	1.72011	1.91124	2.10236	2.29349	2.29349	2.48461	2.67573	2.86686	3.05798	3.24911	3.44023	3.63135	3.82248	3.82248	4.0136	4.20472	4.39585	4.58697	4.7781	4.96922	5.16034	5.16034	5.35147	5.54259	5.73372	5.92484	6.11596	6.30709	6.49821	6.68934	6.88046	7.07158	7.26271	7.45383	7.64495	7.83608
		Worm3	Summed track length	0	0.191124	0.191124	0.382248	0.573372	0.764495	0.764495	0.764495	0.764495	0.955619	1.14674	1.33787	1.33787	1.52899	1.52899	1.72011	1.91124	1.91124	2.10236	2.10236	2.29349	2.48461	2.67573	2.67573	2.86686	3.05798	3.24911	3.44023	3.63135	3.82248	4.0136	4.20472	4.39585	4.39585	4.58697	4.7781	4.96922	5.16034	5.35147	5.54259	5.73372	5.92484	6.11596	6.11596	6.11596	6.30709
		Worm4	Summed track length	0	0.191124	0.382248	0.573372	0.764495	0.764495	0.955619	1.14674	1.33787	1.33787	1.52899	1.72011	1.91124	1.91124	2.10236	2.29349	2.48461	2.67573	2.86686	3.05798	3.24911	3.44023	3.63135	3.82248	4.0136	4.20472	4.39585	4.58697	4.7781	4.96922	5.16034	5.35147	5.54259	5.73372	5.92484	6.11596	6.30709	6.49821	6.68934	6.68934	6.88046	6.88046	7.07158	7.26271	7.45383	7.64495
		Worm5	Summed track length	0	0.191124	0.382248	0.573372	0.764495	0.955619	1.14674	1.33787	1.52899	1.72011	1.72011	1.91124	2.10236	2.10236	2.10236	2.29349	2.48461	2.67573	2.86686	2.86686	3.05798	3.24911	3.44023	3.63135	3.63135	3.63135	3.63135	3.82248	3.82248	3.82248	4.0136	4.20472	4.39585	4.58697	4.7781	4.96922	5.16034	5.16034	5.35147	5.54259	5.73372	5.92484	5.92484	6.11596	6.30709	6.49821
		Worm6	Summed track length	0	0	0.191124	0.382248	0.573372	0.764495	0.955619	1.14674	1.33787	1.52899	1.52899	1.72011	1.72011	1.91124	2.10236	2.29349	2.48461	2.67573	2.86686	3.05798	3.05798	3.05798	3.24911	3.44023	3.63135	3.82248	3.82248	4.0136	4.20472	4.39585	4.39585	4.39585	4.39585	4.58697	4.7781	4.96922	5.16034	5.35147	5.54259	5.54259	5.73372	5.73372	5.92484	5.92484	6.11596	6.30709
		Worm7	Summed track length	0	0	0.191124	0.382248	0.573372	0.764495	0.955619	0.955619	0.955619	1.14674	1.33787	1.52899	1.52899	1.72011	1.91124	2.10236	2.29349	2.48461	2.67573	2.86686	3.05798	3.05798	3.05798	3.05798	3.24911	3.44023	3.44023	3.44023	3.63135	3.82248	4.0136	4.20472	4.39585	4.58697	4.7781	4.96922	5.16034	5.16034	5.35147	5.54259	5.73372	5.92484	6.11596	6.11596	6.30709	6.49821
		Worm8	Summed track length	0	0.191124	0.191124	0.382248	0.573372	0.764495	0.955619	1.14674	1.14674	1.33787	1.52899	1.72011	1.91124	2.10236	2.29349	2.48461	2.67573	2.86686	3.05798	3.24911	3.44023	3.63135	3.82248	4.0136	4.0136	4.20472	4.39585	4.39585	4.58697	4.7781	4.96922	5.16034	5.35147	5.54259	5.73372	5.92484	6.11596	6.30709	6.30709	6.30709	6.49821	6.68934	6.88046	7.07158	7.26271	7.45383
		Worm9	Summed track length	0	0.191124	0.382248	0.382248	0.573372	0.764495	0.764495	0.955619	0.955619	1.14674	1.33787	1.52899	1.52899	1.72011	1.72011	1.91124	2.10236	2.29349	2.48461	2.67573	2.67573	2.86686	3.05798	3.24911	3.24911	3.44023	3.63135	3.82248	4.0136	4.20472	4.39585	4.58697	4.7781	4.96922	5.16034	5.35147	5.54259	5.54259	5.54259	5.73372	5.92484	6.11596	6.30709	6.49821	6.68934	6.88046
		Worm10	Summed track length	0	0	0	0.191124	0.382248	0.573372	0.573372	0.764495	0.764495	0.955619	1.14674	1.14674	1.33787	1.52899	1.72011	1.72011	1.91124	2.10236	2.29349	2.48461	2.67573	2.86686	2.86686	3.05798	3.05798	3.05798	3.24911	3.24911	3.44023	3.63135	3.82248	4.0136	4.20472	4.39585	4.58697	4.7781	4.96922	5.16034	5.16034	5.35147	5.54259	5.73372	5.92484	6.11596	6.30709	6.49821
		Worm11	Summed track length	0	0.191124	0.382248	0.573372	0.764495	0.955619	1.14674	1.14674	1.33787	1.52899	1.52899	1.72011	1.91124	2.10236	2.29349	2.48461	2.67573	2.86686	3.05798	3.24911	3.24911	3.44023	3.44023	3.63135	3.82248	4.0136	4.20472	4.39585	4.58697	4.7781	4.96922	5.16034	5.35147	5.35147	5.54259	5.73372	5.92484	5.92484	5.92484	6.11596	6.30709	6.49821	6.68934	6.88046	7.07158	7.26271
		Worm12	Summed track length	0	0	0	0	0.191124	0.382248	0.573372	0.764495	0.955619	1.14674	1.33787	1.52899	1.72011	1.72011	1.91124	2.10236	2.29349	2.48461	2.67573	2.86686	3.05798	3.24911	3.44023	3.63135	3.82248	4.0136	4.0136	4.20472	4.39585	4.58697	4.58697	4.7781	4.96922	5.16034	5.16034	5.35147	5.54259	5.73372	5.92484	6.11596	6.30709	6.49821	6.68934	6.88046	6.88046	7.07158
		Worm13	Summed track length	0	0.191124	0.191124	0.382248	0.573372	0.764495	0.955619	1.14674	1.33787	1.33787	1.52899	1.72011	1.91124	2.10236	2.29349	2.48461	2.67573	2.67573	2.67573	2.86686	3.05798	3.24911	3.44023	3.63135	3.82248	4.0136	4.20472	4.39585	4.58697	4.7781	4.96922	5.16034	5.35147	5.54259	5.54259	5.73372	5.73372	5.73372	5.92484	5.92484	6.11596	6.11596	6.30709	6.49821	6.68934	6.88046
		Worm14	Summed track length	0	0	0.191124	0.382248	0.573372	0.573372	0.764495	0.955619	1.14674	1.14674	1.33787	1.52899	1.72011	1.91124	2.10236	2.29349	2.48461	2.67573	2.86686	3.05798	3.24911	3.44023	3.44023	3.63135	3.82248	3.82248	4.0136	4.20472	4.39585	4.58697	4.7781	4.96922	5.16034	5.16034	5.35147	5.54259	5.73372	5.73372	5.92484	6.11596	6.30709	6.49821	6.49821	6.68934	6.68934	6.88046
		Worm15	Summed track length	0	0.191124	0.382248	0.573372	0.764495	0.955619	1.14674	1.33787	1.33787	1.52899	1.52899	1.72011	1.72011	1.91124	2.10236	2.29349	2.48461	2.67573	2.67573	2.86686	3.05798	3.24911	3.44023	3.44023	3.63135	3.82248	4.0136	4.20472	4.39585	4.39585	4.39585	4.58697	4.7781	4.96922	5.16034	5.35147	5.54259	5.54259	5.73372	5.92484	6.11596	6.30709	6.49821	6.49821	6.68934	6.88046
		Worm16	Summed track length	0	0.191124	0.191124	0.382248	0.573372	0.764495	0.955619	1.14674	1.33787	1.33787	1.52899	1.52899	1.72011	1.72011	1.91124	2.10236	2.29349	2.48461	2.67573	2.67573	2.86686	2.86686	3.05798	3.24911	3.44023	3.44023	3.63135	3.82248	4.0136	4.20472	4.39585	4.58697	4.7781	4.7781	4.96922	4.96922	5.16034	5.35147	5.54259	5.54259	5.73372	5.92484	6.11596	6.30709	6.49821	6.68934
		Worm17	Summed track length	0	0.191124	0.382248	0.382248	0.382248	0.573372	0.764495	0.955619	1.14674	1.14674	1.33787	1.33787	1.52899	1.72011	1.72011	1.91124	2.10236	2.10236	2.29349	2.48461	2.48461	2.67573	2.86686	3.05798	3.24911	3.24911	3.44023	3.63135	3.82248	3.82248	4.0136	4.20472	4.39585	4.39585	4.39585	4.58697	4.7781	4.96922	5.16034	5.35147	5.54259	5.54259	5.73372	5.92484	6.11596	6.30709
		Worm18	Summed track length	0	0	0.191124	0.382248	0.573372	0.764495	0.955619	1.14674	1.33787	1.52899	1.72011	1.91124	2.10236	2.29349	2.48461	2.67573	2.86686	3.05798	3.24911	3.44023	3.63135	3.82248	3.82248	4.0136	4.20472	4.39585	4.58697	4.58697	4.7781	4.96922	5.16034	5.35147	5.54259	5.73372	5.92484	6.11596	6.30709	6.49821	6.68934	6.88046	7.07158	7.26271	7.45383	7.64495	7.64495	7.64495
		Worm19	Summed track length	0	0.191124	0.382248	0.382248	0.382248	0.573372	0.764495	0.955619	1.14674	1.14674	1.33787	1.52899	1.52899	1.52899	1.72011	1.91124	2.10236	2.29349	2.48461	2.67573	2.67573	2.67573	2.86686	3.05798	3.24911	3.44023	3.63135	3.82248	4.0136	4.20472	4.39585	4.58697	4.58697	4.7781	4.96922	4.96922	5.16034	5.35147	5.54259	5.73372	5.73372	5.73372	5.92484	6.11596	6.30709	6.49821
		Worm20	Summed track length	0	0.191124	0.382248	0.573372	0.764495	0.955619	1.14674	1.33787	1.52899	1.72011	1.91124	2.10236	2.29349	2.29349	2.48461	2.67573	2.86686	3.05798	3.24911	3.44023	3.63135	3.63135	3.63135	3.82248	4.0136	4.0136	4.20472	4.20472	4.39585	4.39585	4.58697	4.7781	4.96922	5.16034	5.35147	5.54259	5.54259	5.73372	5.92484	6.11596	6.11596	6.11596	6.30709	6.49821	6.68934	6.88046
			time	0	1	2	3	4	5	6	7	8	9	10	11	12	13	14	15	16	17	18	19	20	21	22	23	24	25	26	27	28	29	30	31	32	33	34	35	36	37	38	39	40	41	42	43	44	45
			summed distance of the path	0	0.133787	0.258017	0.40136	0.563815	0.735827	0.898282	1.05118	1.18497	1.3092	1.4621	1.62455	1.75834	1.89213	2.02591	2.20748	2.3986	2.56106	2.73307	2.89553	3.02931	3.17266	3.29689	3.44979	3.60268	3.73647	3.87981	4.02316	4.19517	4.34807	4.51052	4.67298	4.84499	4.98833	5.15079	5.3228	5.48525	5.60949	5.76238	5.90573	6.07774	6.21153	6.38354	6.52688	6.67978	6.86135
			SD	0	0.0898592	0.12821	0.150619	0.157788	0.155332	0.17648	0.191124	0.228677	0.24235	0.208215	0.236122	0.26743	0.254916	0.280071	0.29397	0.29397	0.318607	0.316791	0.341189	0.368287	0.374114	0.360905	0.374499	0.378584	0.399343	0.416429	0.413534	0.43173	0.446614	0.444564	0.449189	0.461018	0.471837	0.474175	0.485394	0.488651	0.489339	0.485394	0.467745	0.470613	0.486285	0.48983	0.523506	0.505571	0.487864
			Worm	21	0.762729	0.660861	0.219717	0.459631	0.946466	0.909234	0.835497	0.589164	0.349138	0.62235	0.184945	0.0985124	0.475999	0.25402	0.289293	0.0362203	0.578612	0.396819	0.806705	0.138301	0.131878	0.986041	0.491668	0.85288	0.393644	0.662798	0.192375	0.900172	0.476818	0.538496	0.0930138	0.652369	0.773359	0.965259	0.753301	0.305988	0.348655	0.879248	0.941288	0.347677	0.518439	0.00092658	0.516344	0.748808	0.709541
			Time(s)	0	1	2	3	4	5	6	7	8	9	10	11	12	13	14	15	16	17	18	19	20	21	22	23	24	25	26	27	28	29	30	31	32	33	34	35	36	37	38	39	40	41	42	43	44	45
				25	25	25	25	25	25	25	25	25	25	25	25	25	25	25	25	25	25	25	25	25	25	25	25	25	25	25	25	25	25	25	25	25	25	25	25	25	25	25	25	25	25	25	25	25	25
				Speed(mm/s)	0.191124	0.191124	0.191124	0.191124	0.191124	0	0.191124	0.191124	0.191124	0.191124	0.191124	0.191124	0.191124	0.191124	0.191124	0.191124	0.191124	0.191124	0.191124	0.191124	0.191124	0.191124	0.191124	0.191124	0.191124	0.191124	0.191124	0	0.191124	0.191124	0.191124	0.191124	0	0.191124	0.191124	0.191124	0.191124	0.191124	0.191124	0.191124	0.191124	0.191124	0	0.191124	0
				Angle	1.51677	1.51677	1.51677	1.51677	1.51677	1.51677	1.51677	-0.18936	-0.18936	0.927179	1.34305	1.34305	1.34305	1.34305	1.34305	1.34305	1.34305	1.34305	1.34305	1.34305	1.34305	1.34305	1.34305	1.34305	1.34305	1.34305	1.34305	2.12183	2.12183	2.12183	2.12183	2.12183	2.12183	2.12183	2.12183	2.12183	2.12183	2.12183	2.12183	2.12183	2.12183	2.12183	2.12183	2.12183	2.12183
				Reversal	0	74.1241	0	0	0	0	0	0	0	0	0	0	0	0	0	0	0	0	0	0	0	0	0	0	0	0	0	0	0	0	0	0	0	0	0	0	0	0	0	0	0	0	0	0	0
				Omega	0	0	0	0	0	0	0	1	0	1	1	0	0	0	0	0	0	0	0	0	0	0	0	0	0	0	0	1	0	0	0	0	0	0	0	0	0	0	0	0	0	0	0	0	0
				RevAngle	0	-1.73227	-1.74609	1.65517	-1.9614	1.0309	1.54615	1.9743	-1.9179	-1.95858	-1.59847	-1.60214	1.88726	2.07285	-1.61019	-1.84602	-2.02432	-1.8057	-2.03352	-1.80489	-1.59586	-2.07033	0.272895	-1.99204	1.87384	1.73921	1.57764	-2.08854	1.85486	-1.58867	1.80563	1.77299	1.988	1.74666	-0.937047	2.03213	1.8205	-1.73724	1.84727	0.990385	-1.67515	-1.69776	-1.73475	-1.78328	-2.04492
				OmegaAngle	0	-2.61163	0.46168	-1.87417	1.92582	0.0590595	-0.526844	-1.70613	-2.40567	1.11654	0.415871	0.478112	3.06869	0.770465	0.438092	-2.01883	-3.13673	0.0995833	0.708975	-2.50025	-2.71659	3.12816	-1.8099	-0.710879	-2.50796	1.21582	-1.50634	0.778783	-1.93536	1.94768	1.425	-3.07936	-1.93224	-0.0271728	-1.49546	1.22743	-2.6096	-0.86502	-2.24683	-0.724926	1.68078	-1.13444	2.88397	-0.546108	0.412427
				Anglechange	0.191124	0	0	0	0	0	0	-1.70613	0	1.11654	0.415871	0	0	0	0	0	0	0	0	0	0	0	0	0	0	0	0	0.778783	0	0	0	0	0	0	0	0	0	0	0	0	0	0	0	0	0
			PosX(mm)	100	100.01	100.021	100.031	100.041	100.052	100.052	100.062	100.25	100.437	100.552	100.595	100.638	100.681	100.725	100.768	100.811	100.854	100.897	100.94	100.984	101.027	101.07	101.113	101.156	101.199	101.242	101.286	101.286	101.186	101.085	100.985	100.885	100.885	100.785	100.685	100.585	100.485	100.385	100.285	100.185	100.085	99.9848	99.9848	99.8847	99.8847
			PoxY(mm)	100	100.191	100.382	100.573	100.763	100.954	100.954	101.145	101.109	101.073	101.226	101.412	101.598	101.785	101.971	102.157	102.343	102.529	102.716	102.902	103.088	103.274	103.46	103.646	103.833	104.019	104.205	104.391	104.391	104.554	104.717	104.88	105.043	105.043	105.205	105.368	105.531	105.694	105.857	106.02	106.182	106.345	106.508	106.508	106.671	106.671
			Worm	22	0.782302	0.417063	0.108599	0.193902	0.739041	0.937027	0.677885	0.405187	0.175731	0.957362	0.866832	0.270666	0.918457	0.146099	0.713163	0.892727	0.068833	0.850292	0.673293	0.899256	0.434165	0.345331	0.415809	0.0882432	0.838552	0.500246	0.969627	0.544152	0.573363	0.948291	0.041557	0.902243	0.592845	0.202174	0.273853	0.359694	0.213676	0.701814	0.858137	0.901828	0.0126534	0.35603	0.971638	0.663714	0.291447
			Time(s)	0	1	2	3	4	5	6	7	8	9	10	11	12	13	14	15	16	17	18	19	20	21	22	23	24	25	26	27	28	29	30	31	32	33	34	35	36	37	38	39	40	41	42	43	44	45
				25	25	25	25	25	25	25	25	25	25	25	25	25	25	25	25	25	25	25	25	25	25	25	25	25	25	25	25	25	25	25	25	25	25	25	25	25	25	25	25	25	25	25	25	25	25
				Speed(mm/s)	0	0.191124	0.191124	0.191124	0.191124	0.191124	0.191124	0.191124	0.191124	0.191124	0.191124	0.191124	0.191124	0.191124	0.191124	0.191124	0.191124	0.191124	0.191124	0.191124	0.191124	0.191124	0	0	0.191124	0.191124	0.191124	0.191124	0.191124	0.191124	0.191124	0.191124	0.191124	0	0.191124	0	0.191124	0.191124	0.191124	0.191124	0.191124	0.191124	0.191124	0.191124	0.191124
				Angle	1.36898	1.36898	1.36898	-2.02785	-0.556187	-0.556187	-0.556187	-2.03785	-2.03785	-2.03785	-2.03785	-2.03785	-2.03785	-2.03785	-2.03785	-2.03785	-2.03785	-2.03785	-2.03785	-2.03785	-2.03785	-2.03785	-2.03785	-2.03785	-2.03785	-2.03785	-2.03785	-2.94985	-2.94985	-2.94985	-2.94985	-2.94985	-2.94985	-2.94985	-2.94985	-2.94985	-2.94985	-2.94985	-2.94985	-2.94985	-2.94985	-2.94985	-2.94985	-2.94985	-2.94985
				Reversal	0	68.187	0	0	0	0	0	0	0	0	0	0	0	0	0	0	0	0	0	0	0	0	0	0	0	0	0	0	0	0	0	0	0	0	0	0	0	0	0	0	0	0	0	0	0
				Omega	0	0	0	1	1	0	0	1	0	0	0	0	0	0	0	0	0	0	0	0	0	0	0	0	0	0	0	1	0	0	0	0	0	0	0	0	0	0	0	0	0	0	0	0	0
				RevAngle	0	-1.62582	1.92123	-1.63196	-2.00707	-1.69972	1.17383	2.01572	-1.65236	1.95147	0.565401	-1.64432	1.58379	1.47215	-1.72286	1.66685	1.67427	2.01517	1.905	1.76543	-2.01521	-1.89923	-1.58143	-1.59673	-1.92819	1.63854	2.07852	-0.605784	-1.72964	-1.64627	-0.911298	1.94509	-1.75898	-1.8604	-1.74528	1.67906	-1.80214	1.67647	-1.62185	2.02461	2.05856	-1.60859	-1.93198	-0.400587	1.78667
				OmegaAngle	0	-0.741004	0.776364	2.88635	1.47166	-1.26817	2.55933	-1.48166	-1.70001	0.428912	-0.695201	-0.52168	1.3699	-0.22217	-2.63566	-0.421846	-0.734263	-2.87601	2.06752	2.16435	-1.85298	-0.688707	-1.77946	-1.70343	2.89788	-1.61899	-1.74252	-0.911996	1.37986	0.115375	0.729719	3.10498	1.69751	-0.896225	1.93568	1.15324	-2.06321	-0.764997	2.29267	-1.00129	-0.42426	3.05829	-1.14106	-0.677129	-2.34475
				Anglechange	0.191124	0	0	2.88635	1.47166	0	0	-1.48166	0	0	0	0	0	0	0	0	0	0	0	0	0	0	0	0	0	0	0	-0.911996	0	0	0	0	0	0	0	0	0	0	0	0	0	0	0	0	0
			PosX(mm)	100	100	100.038	100.077	99.9923	100.155	100.317	100.479	100.393	100.307	100.221	100.135	100.049	99.9629	99.8768	99.7908	99.7047	99.6187	99.5326	99.4466	99.3605	99.2745	99.1884	99.1884	99.1884	99.1023	99.0163	98.9302	98.7426	98.555	98.3674	98.1798	97.9921	97.8045	97.8045	97.6169	97.6169	97.4293	97.2416	97.054	96.8664	96.6788	96.4912	96.3035	96.1159	95.9283
			PoxY(mm)	100	100	100.187	100.374	100.203	100.102	100.001	99.9003	99.7296	99.559	99.3883	99.2177	99.047	98.8763	98.7057	98.535	98.3644	98.1937	98.0231	97.8524	97.6818	97.5111	97.3405	97.3405	97.3405	97.1698	96.9991	96.8285	96.7921	96.7556	96.7192	96.6828	96.6464	96.61	96.61	96.5735	96.5735	96.5371	96.5007	96.4643	96.4278	96.3914	96.355	96.3186	96.2821	96.2457
			Worm	23	0.587749	0.460526	0.793862	0.63298	0.500665	0.783848	0.868795	0.194013	0.776042	0.880164	0.51488	0.323824	0.463753	0.586935	0.567464	0.697798	0.00917302	0.626179	0.488941	0.114768	0.44156	0.742483	0.780689	0.0554317	0.0853728	0.46252	0.0378896	0.897968	0.83944	0.392826	0.505494	0.057278	0.0695441	0.428936	0.617106	0.269639	0.504571	0.480991	0.691483	0.384859	0.641228	0.470682	0.119838	0.0276151	0.617005
			Time(s)	0	1	2	3	4	5	6	7	8	9	10	11	12	13	14	15	16	17	18	19	20	21	22	23	24	25	26	27	28	29	30	31	32	33	34	35	36	37	38	39	40	41	42	43	44	45
				25	25	25	25	25	25	25	25	25	25	25	25	25	25	25	25	25	25	25	25	25	25	25	25	25	25	25	25	25	25	25	25	25	25	25	25	25	25	25	25	25	25	25	25	25	25
				Speed(mm/s)	0.191124	0	0.191124	0	0.191124	0	0	0.191124	0.191124	0	0.191124	0.191124	0.191124	0.191124	0.191124	0.191124	0.191124	0.191124	0	0.191124	0.191124	0	0.191124	0.191124	0.191124	0.191124	0.191124	0	0.191124	0.191124	0	0.191124	0	0.191124	0.191124	0.191124	0.191124	0.191124	0	0	0.191124	0.191124	0.191124	0.191124	0
				Angle	-2.18722	-2.18722	-2.18722	-2.18722	-2.18722	-2.18722	-2.18722	-2.18722	-2.18722	-2.18722	-2.18722	-2.18722	-1.23143	-1.23143	-1.23143	-1.23143	-1.23143	-1.23143	-1.23143	-1.23143	-1.23143	-1.23143	-1.23143	2.53806	2.53806	2.53806	2.53806	2.53806	2.53806	2.53806	2.53806	0.344827	0.344827	-2.42595	-2.42595	-2.42595	-1.92505	-1.92505	-1.92505	0.297372	0.297372	0.297372	0.297372	0.297372	0.297372
				Reversal	0	97.0726	0	0	0	0	0	0	0	0	0	0	0	0	0	0	0	0	0	0	0	0	0	0	0	0	0	0	0	0	0	0	0	0	0	0	0	0	0	0	0	0	0	0	0
				Omega	0	0	0	0	0	0	0	0	0	0	0	0	1	0	0	0	0	0	0	0	0	0	0	1	0	0	0	0	0	0	0	1	0	1	0	0	1	0	0	1	0	0	0	0	0
				RevAngle	0	1.7009	1.6272	-2.07232	-1.8465	1.78061	-1.87652	-1.73941	-1.94753	-1.66805	-1.89427	1.69881	1.58853	-1.79882	1.8253	2.00452	1.64496	1.8202	1.86566	1.8408	1.75118	-1.78219	1.9206	-1.72324	-1.65995	-1.89086	-1.72629	1.60814	2.02074	1.94585	1.86986	-1.68285	-1.91333	1.6597	1.57367	-2.0215	-1.91769	1.8577	-1.93457	1.97488	1.74887	1.96601	-1.76858	-1.92484	-1.66863
				OmegaAngle	0	-2.12207	-0.448642	1.47698	1.19507	-1.02506	-2.12883	-1.72712	1.35155	-2.57358	-0.416945	2.19642	0.95579	-1.68115	-0.0737987	-1.79943	0.149583	-2.92076	0.851731	2.52568	2.76937	2.18631	-1.3636	-2.5137	2.83885	2.82604	1.35623	2.80421	2.23744	-0.658383	2.25431	-2.19323	-3.08307	-2.77077	-0.532705	0.812583	0.500894	0.122491	0.179459	2.22242	-1.45305	1.80027	1.48368	3.10562	-3.08212
				Anglechange	0.191124	0	0	0	0	0	0	0	0	0	0	0	0.95579	0	0	0	0	0	0	0	0	0	0	-2.5137	0	0	0	0	0	0	0	-2.19323	0	-2.77077	0	0	0.500894	0	0	2.22242	0	0	0	0	0
			PosX(mm)	100	99.8895	99.8895	99.779	99.779	99.6685	99.6685	99.6685	99.558	99.4475	99.4475	99.337	99.2266	99.2902	99.3538	99.4174	99.4811	99.5447	99.6083	99.6083	99.6719	99.7355	99.7355	99.7992	99.6418	99.4845	99.3271	99.1697	99.1697	99.0124	98.855	98.855	99.0349	99.0349	98.8907	98.7464	98.6022	98.5359	98.4696	98.4696	98.4696	98.6523	98.8351	99.0178	99.2005	99.2005
			PoxY(mm)	100	99.8441	99.8441	99.6881	99.6881	99.5322	99.5322	99.5322	99.3762	99.2203	99.2203	99.0643	98.9084	98.7281	98.5479	98.3677	98.1875	98.0072	97.827	97.827	97.6468	97.4666	97.4666	97.2864	97.3948	97.5033	97.6118	97.7203	97.7203	97.8287	97.9372	97.9372	98.0018	98.0018	97.8764	97.751	97.6256	97.4464	97.2671	97.2671	97.2671	97.3231	97.3791	97.4351	97.4911	97.4911
			Worm	24	0.025245	0.218303	0.396845	0.153243	0.459725	0.666502	0.0830153	0.903246	0.449378	0.166521	0.471742	0.796129	0.962107	0.897166	0.721199	0.533062	0.31017	0.261332	0.103211	0.245311	0.440555	0.240708	0.735698	0.203093	0.31259	0.0977959	0.673146	0.434804	0.278474	0.360694	0.108489	0.996223	0.139469	0.480813	0.525448	0.798795	0.162029	0.0430464	0.689089	0.712993	0.0199819	0.755527	0.0725688	0.608916	0.254394
			Time(s)	0	1	2	3	4	5	6	7	8	9	10	11	12	13	14	15	16	17	18	19	20	21	22	23	24	25	26	27	28	29	30	31	32	33	34	35	36	37	38	39	40	41	42	43	44	45
				25	25	25	25	25	25	25	25	25	25	25	25	25	25	25	25	25	25	25	25	25	25	25	25	25	25	25	25	25	25	25	25	25	25	25	25	25	25	25	25	25	25	25	25	25	25
				Speed(mm/s)	0.191124	0.191124	0	0.191124	0.191124	0.191124	0.191124	0.191124	0.191124	0.191124	0	0.191124	0.191124	0.191124	0.191124	0.191124	0.191124	0.191124	0.191124	0.191124	0.191124	0.191124	0.191124	0.191124	0.191124	0.191124	0	0.191124	0	0.191124	0.191124	0.191124	0.191124	0.191124	0.191124	0.191124	0.191124	0.191124	0.191124	0.191124	0	0.191124	0.191124	0.191124	0.191124
				Angle	-1.64775	-2.9409	-2.9409	-2.9409	-2.9409	-2.9409	-2.9409	-2.9409	-2.9409	-2.9409	-2.9409	-2.9409	-2.9409	-2.9409	-2.9409	-2.9409	-2.9409	-2.9409	2.66495	2.66495	2.66495	2.66495	2.66495	2.66495	2.66495	1.29974	1.29974	1.29974	1.29974	1.29974	1.29974	1.29974	1.29974	1.29974	1.29974	1.29974	1.29974	1.29974	-1.4689	-1.4689	-1.4689	-1.4689	-1.4689	-1.4689	-1.4689
				Reversal	0	70.783	0	0	0	0	0	0	0	0	0	0	0	0	0	0	0	0	0	0	0	0	0	0	0	0	0	0	0	0	0	0	0	0	0	0	0	0	0	0	0	0	0	0	0
				Omega	0	1	0	0	0	0	0	0	0	0	0	0	0	0	0	0	0	0	1	0	0	0	0	0	0	1	0	0	0	0	0	0	0	0	0	0	0	0	1	0	0	0	0	0	0
				RevAngle	0	1.74139	2.03952	-1.98991	1.76801	1.81202	-1.60028	1.75661	-1.81638	-1.6601	-1.6294	1.72177	-2.05104	-0.881584	1.5909	1.76147	1.82332	-1.99735	1.95087	1.61998	1.71495	1.64986	1.75482	1.80086	1.67913	1.96517	1.80826	-1.86659	1.75057	-1.71044	1.59208	2.03586	0.278705	1.95803	2.06418	-1.76915	-1.76174	-1.77025	1.96072	2.0134	-1.85468	1.73643	-1.77781	-2.0298	-2.0279
				OmegaAngle	0	-1.29315	1.48352	1.94536	-2.89948	0.779829	0.502486	3.08776	-1.56573	2.55554	3.12202	-0.128306	-2.01868	2.44395	2.4856	0.53698	0.136523	-2.36026	-0.677331	-2.94637	-1.79439	-1.58825	-1.09587	2.53277	1.66593	-1.36521	-2.83716	-0.252512	2.04946	0.879843	-0.668297	-3.1293	-1.16196	-3.05545	0.746483	0.532848	2.28775	-2.92957	-2.76864	-2.14733	0.882872	3.08419	-0.391352	3.03576	-1.77612
				Anglechange	0.191124	-1.29315	0	0	0	0	0	0	0	0	0	0	0	0	0	0	0	0	-0.677331	0	0	0	0	0	0	-1.36521	0	0	0	0	0	0	0	0	0	0	0	0	-2.76864	0	0	0	0	0	0
			PosX(mm)	100	99.9853	99.798	99.798	99.6107	99.4234	99.2362	99.0489	98.8616	98.6743	98.487	98.487	98.2997	98.1124	97.9251	97.7379	97.5506	97.3633	97.176	97.0062	96.8363	96.6665	96.4967	96.3269	96.1571	95.9872	96.0384	96.0384	96.0896	96.0896	96.1408	96.1919	96.2431	96.2943	96.3455	96.3966	96.4478	96.499	96.5501	96.5696	96.589	96.589	96.6085	96.6279	96.6473	96.6668
			PoxY(mm)	100	99.8094	99.7713	99.7713	99.7332	99.6951	99.657	99.6189	99.5808	99.5427	99.5046	99.5046	99.4665	99.4284	99.3903	99.3522	99.3141	99.276	99.2379	99.3256	99.4133	99.501	99.5887	99.6764	99.7641	99.8518	100.036	100.036	100.22	100.22	100.404	100.588	100.772	100.957	101.141	101.325	101.509	101.693	101.877	101.687	101.497	101.497	101.307	101.117	100.927	100.737
			Worm	25	0.042027	0.0089858	0.297575	0.755813	0.515812	0.991794	0.76816	0.813125	0.0346335	0.63805	0.558007	0.856408	0.0310194	0.389999	0.753172	0.0435401	0.367522	0.354674	0.383377	0.63981	0.377375	0.780423	0.284745	0.399963	0.118365	0.0954161	0.704365	0.508096	0.562786	0.927887	0.2147	0.472211	0.108033	0.638408	0.355735	0.141235	0.16497	0.138495	0.246775	0.49902	0.209117	0.0914241	0.0259425	0.644475	0.102654
			Time(s)	0	1	2	3	4	5	6	7	8	9	10	11	12	13	14	15	16	17	18	19	20	21	22	23	24	25	26	27	28	29	30	31	32	33	34	35	36	37	38	39	40	41	42	43	44	45
				25	25	25	25	25	25	25	25	25	25	25	25	25	25	25	25	25	25	25	25	25	25	25	25	25	25	25	25	25	25	25	25	25	25	25	25	25	25	25	25	25	25	25	25	25	25
				Speed(mm/s)	0.191124	0.191124	0.191124	0.191124	0.191124	0.191124	0.191124	0.191124	0.191124	0.191124	0	0.191124	0.191124	0.191124	0.191124	0.191124	0.191124	0.191124	0.191124	0	0.191124	0.191124	0	0.191124	0.191124	0.191124	0.191124	0	0	0.191124	0.191124	0.191124	0.191124	0	0	0.191124	0	0.191124	0.191124	0.191124	0.191124	0	0.191124	0.191124	0
				Angle	0.857685	0.857685	0.857685	0.857685	0.857685	0.857685	0.857685	0.857685	0.857685	0.857685	0.857685	0.857685	0.857685	0.857685	0.857685	-1.06714	-1.06714	-1.06714	-1.06714	-1.06714	0.680138	0.680138	0.680138	0.680138	0.680138	0.680138	0.680138	0.680138	0.680138	0.680138	0.680138	0.680138	0.680138	0.680138	0.680138	1.77048	1.77048	-0.94423	-0.94423	-0.94423	-0.94423	-0.820169	-0.820169	-0.820169	-0.820169
				Reversal	0	52.1095	0	0	0	0	0	0	0	0	0	0	0	0	0	0	0	0	0	0	0	0	0	0	0	0	0	0	0	0	0	0	0	0	0	0	0	0	0	0	0	0	0	0	0
				Omega	0	0	0	0	0	0	0	0	0	0	0	0	0	0	0	1	0	0	0	0	1	0	0	0	0	0	0	0	0	0	0	0	0	0	0	1	0	1	0	0	0	1	0	0	0
				RevAngle	0	1.9049	-2.09213	-1.74484	1.89378	-1.99503	-0.405473	2.04924	-1.92696	1.64749	-1.96638	2.08276	-1.85181	1.78101	-1.68436	-1.95476	1.94596	-1.86896	1.9876	-1.89881	2.04772	-1.81655	2.05782	1.98464	1.92318	-2.01791	-1.80294	-1.83293	1.99465	1.99885	1.49021	-1.77158	-1.77494	1.63054	-1.72026	-1.57419	2.09348	1.93957	1.73604	1.68856	2.03375	1.68893	-1.62291	-1.76057	2.02093
				OmegaAngle	0	0.751992	2.74936	-0.794085	0.948993	-0.509897	1.08058	1.89717	-1.16185	2.75206	0.239263	2.31591	-1.79023	-2.95354	-2.40096	-1.92482	3.0906	-1.74604	-0.61855	1.32314	1.74727	-1.93287	-1.40116	1.28353	-0.103046	-2.8238	-2.99998	1.61641	-1.26717	-1.96796	1.35842	1.09204	0.0416135	-2.62119	2.53754	1.09034	-2.80951	-2.71471	-2.91481	1.76533	0.296086	0.124061	-2.98041	2.852	-2.02317
				Anglechange	0.191124	0	0	0	0	0	0	0	0	0	0	0	0	0	0	-1.92482	0	0	0	0	1.74727	0	0	0	0	0	0	0	0	0	0	0	0	0	0	1.09034	0	-2.71471	0	0	0	0.124061	0	0	0
			PosX(mm)	100	100.125	100.25	100.375	100.5	100.625	100.75	100.875	101	101.125	101.25	101.25	101.375	101.5	101.625	101.75	101.843	101.935	102.027	102.119	102.119	102.268	102.417	102.417	102.565	102.714	102.862	103.011	103.011	103.011	103.16	103.308	103.457	103.605	103.605	103.605	103.567	103.567	103.68	103.792	103.904	104.016	104.016	104.146	104.276	104.276
			PoxY(mm)	100	100.145	100.289	100.434	100.578	100.723	100.867	101.012	101.156	101.301	101.446	101.446	101.59	101.735	101.879	102.024	101.856	101.689	101.522	101.354	101.354	101.474	101.595	101.595	101.715	101.835	101.955	102.075	102.075	102.075	102.196	102.316	102.436	102.556	102.556	102.556	102.743	102.743	102.589	102.434	102.279	102.124	102.124	101.984	101.845	101.845
			Worm	26	0.910069	0.00619203	0.519603	0.147227	0.172685	0.26617	0.927968	0.286367	0.947638	0.0596049	0.912052	0.249137	0.167436	0.0475405	0.450507	0.580654	0.609763	0.115276	0.884926	0.61039	0.350502	0.57501	0.488939	0.666424	0.161944	0.976132	0.670282	0.988235	0.211538	0.579198	0.323564	0.947481	0.0392108	0.824349	0.689383	0.239758	0.462494	0.0937116	0.742967	0.0705064	0.243385	0.112852	0.0744001	0.0805118	0.00643707
			Time(s)	0	1	2	3	4	5	6	7	8	9	10	11	12	13	14	15	16	17	18	19	20	21	22	23	24	25	26	27	28	29	30	31	32	33	34	35	36	37	38	39	40	41	42	43	44	45
				25	25	25	25	25	25	25	25	25	25	25	25	25	25	25	25	25	25	25	25	25	25	25	25	25	25	25	25	25	25	25	25	25	25	25	25	25	25	25	25	25	25	25	25	25	25
				Speed(mm/s)	0.191124	0.191124	0.191124	0.191124	0	0.191124	0.191124	0.191124	0.191124	0.191124	0.191124	0.191124	0.191124	0.191124	0.191124	0.191124	0.191124	0	0	0.191124	0.191124	0.191124	0.191124	0.191124	0.191124	0.191124	0.191124	0.191124	0.191124	0.191124	0.191124	0.191124	0.191124	0.191124	0	0.191124	0.191124	0.191124	0.191124	0	0	0.191124	0.191124	0.191124	0.191124
				Angle	1.66557	1.66557	1.66557	1.66557	-1.66524	-1.66524	-1.66524	-1.66524	-1.66524	-1.66524	-1.66524	-1.66524	-1.66524	2.42307	2.42307	2.42307	1.93094	1.93094	-1.00049	-1.00049	-1.00049	-1.00049	-1.00049	-1.00049	-1.00049	-1.00049	0.673392	0.673392	0.673392	0.673392	0.673392	0.673392	0.673392	0.673392	0.673392	0.673392	-1.88054	-1.88054	-1.88054	-1.88054	-1.88054	-1.88054	0.978174	0.978174	-1.99814
				Reversal	0	31.8703	0	0	0	0	0	0	0	0	0	0	0	0	0	0	0	0	0	0	0	0	0	0	0	0	0	0	0	0	0	0	0	0	0	0	0	0	0	0	0	0	0	0	0
				Omega	0	0	0	0	1	0	0	0	0	0	0	0	0	1	0	0	1	0	1	0	0	0	0	0	0	0	1	0	0	0	0	0	0	0	0	0	1	0	0	0	0	0	1	0	1
				RevAngle	0	1.43121	1.94473	1.96858	1.60734	-1.64211	-1.92594	-1.22899	1.64226	0.677321	1.68659	1.3845	-1.86594	1.77932	1.83313	-1.9605	1.98073	1.81289	1.91554	-1.78826	1.72298	-1.77763	-1.67524	1.92317	1.67973	1.71406	0.447035	-1.74006	-0.347117	1.6402	1.90596	-1.8533	-0.615276	1.74415	1.94253	-2.0298	-1.98231	-1.67277	-1.94783	1.66088	-2.01173	1.80899	-1.83484	1.97728	1.60966
				OmegaAngle	0	-1.17076	2.84386	1.51457	2.95238	-0.0683586	0.110203	0.475658	1.84465	-0.603743	-2.7172	-0.0953824	-0.279381	-2.19488	2.92789	-1.6893	-0.492122	0.834803	-2.93143	1.67148	-0.96558	-1.20561	-0.209236	-0.994777	-2.39316	-2.84474	1.67388	0.864577	-1.35495	-2.20347	-2.24609	-2.40232	-2.20432	3.07929	1.5364	0.266496	-2.55394	2.16849	2.92201	-2.52628	3.07974	1.71497	2.85872	-2.8656	-2.97631
				Anglechange	0.191124	0	0	0	2.95238	0	0	0	0	0	0	0	0	-2.19488	0	0	-0.492122	0	-2.93143	0	0	0	0	0	0	0	1.67388	0	0	0	0	0	0	0	0	0	-2.55394	0	0	0	0	0	2.85872	0	-2.97631
			PosX(mm)	100	99.9819	99.9638	99.9457	99.9277	99.9277	99.9096	99.8916	99.8736	99.8556	99.8375	99.8195	99.8015	99.7835	99.6396	99.4957	99.3518	99.2845	99.2845	99.2845	99.3877	99.4909	99.5941	99.6972	99.8004	99.9036	100.007	100.156	100.306	100.455	100.604	100.754	100.903	101.053	101.202	101.202	101.351	101.293	101.235	101.177	101.177	101.177	101.118	101.225	101.332	101.253
			PoxY(mm)	100	100.19	100.381	100.571	100.761	100.761	100.571	100.381	100.19	100	99.8097	99.6194	99.4292	99.2389	99.3647	99.4905	99.6163	99.7952	99.7952	99.7952	99.6343	99.4734	99.3126	99.1517	98.9908	98.8299	98.6691	98.7883	98.9074	99.0266	99.1458	99.265	99.3842	99.5034	99.6226	99.6226	99.7418	99.5598	99.3777	99.1957	99.1957	99.1957	99.0137	99.1722	99.3307	99.1568
			Worm	27	0.202122	0.64714	0.589676	0.847292	0.810362	0.741975	0.417634	0.462423	0.516418	0.868599	0.921727	0.768828	0.647195	0.837331	0.112045	0.572172	0.0976178	0.175188	0.611836	0.622141	0.925375	0.846284	0.529323	0.688613	0.777932	0.152	0.211806	0.550847	0.126531	0.628118	0.777091	0.227971	0.99601	0.292273	0.303639	0.931088	0.961133	0.530799	0.440897	0.350017	0.99624	0.634666	0.655517	0.0795399	0.317712
			Time(s)	0	1	2	3	4	5	6	7	8	9	10	11	12	13	14	15	16	17	18	19	20	21	22	23	24	25	26	27	28	29	30	31	32	33	34	35	36	37	38	39	40	41	42	43	44	45
				25	25	25	25	25	25	25	25	25	25	25	25	25	25	25	25	25	25	25	25	25	25	25	25	25	25	25	25	25	25	25	25	25	25	25	25	25	25	25	25	25	25	25	25	25	25
				Speed(mm/s)	0.191124	0.191124	0.191124	0.191124	0.191124	0.191124	0.191124	0	0.191124	0.191124	0.191124	0.191124	0.191124	0.191124	0.191124	0.191124	0.191124	0.191124	0.191124	0.191124	0	0.191124	0.191124	0.191124	0	0.191124	0	0.191124	0.191124	0.191124	0.191124	0.191124	0.191124	0.191124	0.191124	0.191124	0.191124	0.191124	0.191124	0.191124	0.191124	0.191124	0.191124	0.191124	0.191124
				Angle	0.677712	0.677712	0.677712	0.677712	0.677712	0.677712	0.677712	0.677712	0.677712	-0.107829	-1.41227	-1.41227	-1.41227	-1.41227	-1.41227	-1.41227	-1.41227	-1.41227	-1.41227	-1.41227	-1.41227	-1.41227	-1.41227	-1.41227	-1.42016	-1.42016	-1.42016	-0.485186	-0.485186	-0.485186	-0.485186	-0.485186	-0.668305	-0.668305	-0.668305	-0.668305	-0.668305	-0.668305	-0.668305	-0.668305	-0.668305	-0.668305	1.92427	1.92427	1.92427
				Reversal	0	2.36558	0	0	0	0	0	0	0	0	0	0	0	0	0	0	0	0	0	0	0	0	0	0	0	0	0	0	0	0	0	0	0	0	0	0	0	0	0	0	0	0	0	0	0
				Omega	0	0	0	0	0	0	0	0	0	1	1	0	0	0	0	0	0	0	0	0	0	0	0	0	1	0	0	1	0	0	0	0	1	0	0	0	0	0	0	0	0	0	1	0	0
				RevAngle	0	1.57851	1.98008	1.61749	-1.5885	-2.01495	-2.03684	1.82832	1.91936	-1.9475	2.00806	-1.14937	-1.7358	-1.63678	-1.71031	-1.5708	-2.07286	-2.00167	-1.62002	-2.07857	-1.80448	-1.50316	1.9662	1.58271	1.68438	-1.73028	-1.72616	-1.99345	1.85152	1.97845	1.65015	-1.60259	1.88772	0.449868	1.7155	-1.85212	-1.18812	0.857496	-2.03291	-1.9699	-2.07551	0.370151	-1.7478	1.71135	-1.91122
				OmegaAngle	0	1.50348	-2.47511	-0.172143	-1.5199	0.184804	1.46247	-1.00665	0.896205	-0.785541	-1.30444	1.44759	0.633517	-1.24859	1.06261	-2.93386	0.249908	-2.99015	-0.615495	-1.39425	2.03754	1.74646	0.412233	1.36176	-0.00789076	0.163085	2.82939	0.934973	-0.119227	-2.83013	-2.21237	-1.6709	-0.183118	1.01291	-1.92978	-2.0307	0.755039	-1.75545	1.58822	1.48224	0.00276583	0.647117	2.59257	-1.10054	2.73412
				Anglechange	0.191124	0	0	0	0	0	0	0	0	-0.785541	-1.30444	0	0	0	0	0	0	0	0	0	0	0	0	0	-0.00789076	0	0	0.934973	0	0	0	0	-0.183118	0	0	0	0	0	0	0	0	0	2.59257	0	0
			PosX(mm)	100	100.149	100.298	100.447	100.596	100.744	100.893	101.042	101.042	101.191	101.381	101.411	101.441	101.472	101.502	101.532	101.562	101.592	101.622	101.653	101.683	101.683	101.713	101.743	101.773	101.773	101.802	101.802	101.971	102.14	102.309	102.478	102.647	102.797	102.947	103.097	103.247	103.397	103.547	103.697	103.847	103.997	104.147	104.081	104.015	103.949
			PoxY(mm)	100	100.12	100.24	100.36	100.479	100.599	100.719	100.839	100.839	100.959	100.938	100.749	100.561	100.372	100.183	99.9945	99.8058	99.617	99.4283	99.2396	99.0509	99.0509	98.8621	98.6734	98.4847	98.4847	98.2957	98.2957	98.2066	98.1174	98.0283	97.9392	97.85	97.7316	97.6132	97.4947	97.3763	97.2579	97.1395	97.021	96.9026	96.7842	96.6657	96.845	97.0243	97.2037
			Worm	28	0.49872	0.72584	0.109001	0.559865	0.000214049	0.676272	0.615378	0.490455	0.126166	0.0967494	0.504282	0.736431	0.751682	0.928145	0.286979	0.657176	0.579668	0.356943	0.997148	0.648156	0.227375	0.775571	0.131415	0.933866	0.0467651	0.148329	0.0974722	0.436228	0.714842	0.141612	0.422992	0.280368	0.345509	0.948435	0.852733	0.659943	0.653448	0.253334	0.299609	0.878629	0.389138	0.546624	0.284207	0.876478	0.470449
			Time(s)	0	1	2	3	4	5	6	7	8	9	10	11	12	13	14	15	16	17	18	19	20	21	22	23	24	25	26	27	28	29	30	31	32	33	34	35	36	37	38	39	40	41	42	43	44	45
				25	25	25	25	25	25	25	25	25	25	25	25	25	25	25	25	25	25	25	25	25	25	25	25	25	25	25	25	25	25	25	25	25	25	25	25	25	25	25	25	25	25	25	25	25	25
				Speed(mm/s)	0.191124	0.191124	0.191124	0	0.191124	0.191124	0	0.191124	0.191124	0.191124	0	0.191124	0	0	0.191124	0.191124	0.191124	0.191124	0	0.191124	0.191124	0.191124	0.191124	0	0.191124	0.191124	0.191124	0	0.191124	0.191124	0	0.191124	0	0	0.191124	0.191124	0.191124	0.191124	0	0.191124	0	0	0.191124	0	0.191124
				Angle	2.85208	1.39179	1.39179	1.39179	1.39179	1.39179	1.39179	1.39179	-0.30438	-0.30438	1.5739	-0.67588	0.710278	0.710278	0.710278	0.710278	0.710278	0.710278	0.710278	0.710278	0.710278	0.710278	0.710278	0.710278	0.710278	0.710278	0.710278	0.710278	0.710278	0.710278	0.710278	0.710278	0.710278	0.710278	0.710278	0.710278	0.710278	0.710278	0.710278	0.710278	0.710278	0.710278	0.710278	0.710278	0.710278
				Reversal	0	46.642	0	0	0	0	0	0	1	0	1	0	0	0	0	0	0	0	0	0	0	0	0	0	0	0	0	0	0	0	0	0	0	0	0	0	0	0	0	0	0	0	0	0	0
				Omega	0	1	0	0	0	0	0	0	0	0	0	1	1	0	0	0	0	0	0	0	0	0	0	0	0	0	0	0	0	0	0	0	0	0	0	0	0	0	0	0	0	0	0	0	0
				RevAngle	0	-1.71433	1.76992	-1.70593	2.07452	-2.08583	-1.60409	1.64065	-1.69617	-1.94272	1.87828	-1.93627	-1.61998	1.9764	1.40143	2.03464	1.62008	1.78924	1.95507	-0.427661	-2.03105	1.94001	1.71121	2.07413	1.53077	-1.91497	-2.03269	1.8249	-2.07629	-1.57141	2.07341	1.65403	-2.07519	-1.77297	0.848002	-1.79462	-1.89283	1.89097	-2.02583	1.77501	-1.96801	-1.80274	-1.70474	-1.90332	-2.02221
				OmegaAngle	0	-1.46029	-2.52683	-3.05158	-2.20982	3.05329	1.99544	-0.724307	-1.79795	3.06506	-2.94193	-2.24978	1.38616	1.34188	-1.68726	2.08441	0.0246801	0.110156	-0.0984077	-2.46972	0.0945515	0.298349	-2.04805	-3.13948	1.68033	2.63525	-2.9816	2.84797	-0.652718	-2.49763	2.75823	-2.12219	0.879233	0.993023	2.12861	-2.17207	-0.128177	-1.91983	0.419516	-0.619392	1.47381	-0.0105759	2.06713	2.23006	-1.67696
				Anglechange	0.191124	-1.46029	0	0	0	0	0	0	-1.69617	0	1.87828	-2.24978	1.38616	0	0	0	0	0	0	0	0	0	0	0	0	0	0	0	0	0	0	0	0	0	0	0	0	0	0	0	0	0	0	0	0
			PosX(mm)	100	99.8168	99.8509	99.8849	99.8849	99.9189	99.9529	99.9529	99.987	100.169	100.352	100.352	100.501	100.501	100.501	100.646	100.791	100.935	101.08	101.08	101.225	101.37	101.515	101.66	101.66	101.805	101.95	102.095	102.095	102.24	102.385	102.385	102.529	102.529	102.529	102.674	102.819	102.964	103.109	103.109	103.254	103.254	103.254	103.399	103.399	103.544
			PoxY(mm)	100	100.055	100.243	100.431	100.431	100.619	100.807	100.807	100.995	100.938	100.88	100.88	100.761	100.761	100.761	100.885	101.01	101.135	101.259	101.259	101.384	101.509	101.633	101.758	101.758	101.882	102.007	102.132	102.132	102.256	102.381	102.381	102.505	102.505	102.505	102.63	102.755	102.879	103.004	103.004	103.129	103.129	103.129	103.253	103.253	103.378
			Worm	29	0.451033	0.243792	0.651228	0.317215	0.211537	0.265866	0.375709	0.783877	0.226787	0.34132	0.0783932	0.750169	0.957099	0.990393	0.897076	0.31591	0.297894	0.708575	0.143013	0.181396	0.429521	0.107493	0.121165	0.192677	0.384742	0.73068	0.316038	0.928445	0.349043	0.436957	0.251206	0.949497	0.783699	0.29328	0.783033	0.235425	0.56343	0.751208	0.220096	0.954213	0.845137	0.942571	0.667947	0.521919	0.48032
			Time(s)	0	1	2	3	4	5	6	7	8	9	10	11	12	13	14	15	16	17	18	19	20	21	22	23	24	25	26	27	28	29	30	31	32	33	34	35	36	37	38	39	40	41	42	43	44	45
				25	25	25	25	25	25	25	25	25	25	25	25	25	25	25	25	25	25	25	25	25	25	25	25	25	25	25	25	25	25	25	25	25	25	25	25	25	25	25	25	25	25	25	25	25	25
				Speed(mm/s)	0.191124	0.191124	0.191124	0.191124	0.191124	0	0.191124	0.191124	0.191124	0.191124	0.191124	0	0.191124	0	0.191124	0.191124	0.191124	0.191124	0.191124	0.191124	0.191124	0.191124	0.191124	0.191124	0	0	0.191124	0.191124	0	0	0.191124	0	0.191124	0.191124	0	0.191124	0.191124	0.191124	0.191124	0.191124	0.191124	0.191124	0.191124	0	0.191124
				Angle	-1.62191	-0.951992	-0.951992	-0.951992	-0.951992	-0.951992	-0.951992	-0.951992	-0.951992	-0.951992	-0.951992	2.4551	2.4551	2.4551	2.4551	2.4551	2.4551	-1.94038	-1.21231	-1.21231	-1.21231	-1.21231	1.71409	-1.10296	-1.10296	-1.10296	-1.10296	-1.10296	-1.10296	-1.10296	-0.0983074	-0.0983074	-0.0983074	-0.0983074	-0.0983074	-0.0983074	-0.0983074	-0.0983074	-0.0983074	-0.0983074	0.320782	0.320782	0.320782	0.320782	0.320782
				Reversal	0	75.8631	0	0	0	0	0	0	0	0	0	0	0	0	0	0	0	1	0	0	0	0	0	0	0	0	0	0	0	0	0	0	0	0	0	0	0	0	0	0	0	0	0	0	0
				Omega	0	1	0	0	0	0	0	0	0	0	0	1	0	0	0	0	0	0	1	0	0	0	1	1	0	0	0	0	0	0	1	0	0	0	0	0	0	0	0	0	1	0	0	0	0
				RevAngle	0	2.00148	2.03641	1.99106	-1.62025	1.92978	1.77603	-1.65354	-1.95955	1.61633	2.02218	-1.6161	-1.96451	-1.02149	0.319334	2.08641	-2.05814	1.88771	-1.92576	1.62103	-1.7987	-1.75303	-1.97494	1.68951	-1.90421	-1.72782	1.74688	-1.60937	-1.511	-1.81364	-1.68634	1.73281	-1.0225	-1.60136	1.74448	-1.86377	1.87152	1.8411	1.69263	-2.07103	-0.610499	1.76488	0.570885	-2.08234	-1.8675
				OmegaAngle	0	0.66992	0.974876	-2.32634	1.03595	-1.54039	0.656762	-0.245007	1.51434	1.83387	2.28405	-2.8761	2.37523	-2.422	2.52734	-0.598267	1.30633	-0.412664	0.728069	2.77583	0.138478	-1.99353	2.9264	-2.81705	-0.207792	2.04675	2.41662	-1.48411	-0.285709	-1.26046	1.00466	-1.33706	-1.80114	1.01509	-0.881543	1.22946	-0.927379	0.504908	-1.51271	0.808075	0.41909	1.31632	0.790348	1.2548	2.45505
				Anglechange	0.191124	0.66992	0	0	0	0	0	0	0	0	0	-2.8761	0	0	0	0	0	1.88771	0.728069	0	0	0	2.9264	-2.81705	0	0	0	0	0	0	1.00466	0	0	0	0	0	0	0	0	0	0.41909	0	0	0	0
			PosX(mm)	100	99.9902	100.101	100.212	100.323	100.434	100.434	100.545	100.655	100.766	100.877	100.988	100.988	100.84	100.84	100.692	100.545	100.397	100.328	100.395	100.462	100.529	100.596	100.569	100.655	100.655	100.655	100.741	100.827	100.827	100.827	101.017	101.017	101.208	101.398	101.398	101.588	101.778	101.968	102.159	102.349	102.53	102.712	102.893	102.893	103.074
			PoxY(mm)	100	99.8091	99.6534	99.4978	99.3421	99.1864	99.1864	99.0307	98.875	98.7193	98.5637	98.408	98.408	98.5291	98.5291	98.6502	98.7714	98.8925	98.7143	98.5353	98.3564	98.1774	97.9984	98.1876	98.017	98.017	98.017	97.8464	97.6758	97.6758	97.6758	97.6571	97.6571	97.6383	97.6195	97.6195	97.6008	97.582	97.5633	97.5445	97.5257	97.586	97.6463	97.7065	97.7065	97.7668
			Worm	30	0.772482	0.145274	0.6267	0.477793	0.426245	0.450431	0.326269	0.186635	0.395223	0.162587	0.706862	0.23733	0.973897	0.0350404	0.752364	0.0371753	0.341276	0.495445	0.572625	0.383901	0.0778182	0.0775498	0.719028	0.470936	0.677148	0.292545	0.00847516	0.550796	0.589994	0.472735	0.597931	0.951947	0.992794	0.229756	0.391555	0.385264	0.785052	0.167256	0.697156	0.837813	0.550004	0.918224	0.105889	0.332197	0.749223
			Time(s)	0	1	2	3	4	5	6	7	8	9	10	11	12	13	14	15	16	17	18	19	20	21	22	23	24	25	26	27	28	29	30	31	32	33	34	35	36	37	38	39	40	41	42	43	44	45
				25	25	25	25	25	25	25	25	25	25	25	25	25	25	25	25	25	25	25	25	25	25	25	25	25	25	25	25	25	25	25	25	25	25	25	25	25	25	25	25	25	25	25	25	25	25
				Speed(mm/s)	0	0.191124	0.191124	0.191124	0.191124	0.191124	0	0.191124	0	0.191124	0	0.191124	0.191124	0.191124	0.191124	0.191124	0.191124	0	0.191124	0.191124	0.191124	0.191124	0.191124	0.191124	0.191124	0.191124	0.191124	0.191124	0.191124	0.191124	0.191124	0.191124	0.191124	0	0.191124	0.191124	0	0.191124	0.191124	0.191124	0	0.191124	0	0.191124	0.191124
				Angle	1.78393	2.34448	2.34448	2.34448	2.34448	2.34448	1.92358	1.92358	1.92358	2.47919	2.47919	2.47919	2.47919	2.47919	2.47919	2.47919	2.47919	1.09962	1.09962	1.09962	1.09962	1.09962	1.09962	-1.45123	-1.45123	-1.45123	-1.45123	-1.45123	-1.45123	-1.45123	-1.45123	-1.45123	-1.45123	-1.42064	-1.42064	-1.42064	-1.42064	-1.42064	-1.42064	-1.42064	0.265804	2.26799	2.26799	2.26799	2.26799
				Reversal	0	13.9668	0	0	0	0	0	0	0	0	0	0	0	0	0	0	0	0	0	0	0	0	0	0	0	0	0	0	0	0	0	0	0	0	0	0	0	0	0	0	1	0	0	0	0
				Omega	0	1	0	0	0	0	1	0	0	1	0	0	0	0	0	0	0	1	0	0	0	0	0	1	0	0	0	0	0	0	0	0	0	1	0	0	0	0	0	0	0	1	0	0	0
				RevAngle	0	1.67713	2.07636	-1.68872	1.64493	2.0194	1.78173	1.77383	1.6389	1.61722	1.93855	-1.62285	1.6201	0.461645	1.67204	1.92389	-1.81641	1.80472	1.92046	-1.68988	-1.73722	-1.71793	-1.65633	1.83069	1.99275	-1.82184	-1.79479	1.74492	-1.88329	-1.84541	-1.61121	1.69115	-0.585304	0.342409	-1.58933	1.57815	2.02719	-2.04148	1.97275	1.82621	1.68645	1.87549	-1.44363	-1.62877	-1.89216
				OmegaAngle	0	0.560556	-2.72417	1.59963	-1.89784	1.65198	-0.420901	-2.15643	0.931016	0.555607	-3.08712	1.60862	0.181975	2.50412	-2.99801	-2.38799	-2.84965	-1.37957	0.37442	1.70092	1.92539	-2.76971	-2.79561	-2.55085	2.51282	-1.97177	0.997804	3.01203	-0.346742	2.3047	-1.95658	-2.38594	-1.57823	0.0305859	-2.0606	1.9486	-0.867175	-2.56828	2.19639	-2.39139	1.64639	2.00218	-1.31246	-2.72869	-0.895941
				Anglechange	0.191124	0.560556	0	0	0	0	-0.420901	0	0	0.555607	0	0	0	0	0	0	0	-1.37957	0	0	0	0	0	-2.55085	0	0	0	0	0	0	0	0	0	0.0305859	0	0	0	0	0	0	1.68645	2.00218	0	0	0
			PosX(mm)	100	100	99.8664	99.7329	99.5993	99.4658	99.3322	99.3322	99.2662	99.2662	99.1155	99.1155	98.9648	98.8141	98.6634	98.5127	98.362	98.2113	98.2113	98.298	98.3848	98.4715	98.5583	98.6451	98.6679	98.6906	98.7134	98.7362	98.759	98.7818	98.8046	98.8274	98.8502	98.873	98.873	98.9016	98.9302	98.9302	98.9588	98.9874	99.016	99.016	98.8933	98.8933	98.7706	98.6478
			PoxY(mm)	100	100	100.137	100.273	100.41	100.547	100.684	100.684	100.863	100.863	100.98	100.98	101.098	101.216	101.333	101.451	101.568	101.686	101.686	101.856	102.026	102.197	102.367	102.537	102.347	102.158	101.968	101.778	101.588	101.399	101.209	101.019	100.829	100.64	100.64	100.451	100.262	100.262	100.073	99.8838	99.6948	99.6948	99.8413	99.8413	99.9878	100.134
			Worm	31	0.529781	0.681278	0.304799	0.520756	0.832716	0.429988	0.591993	0.668866	0.848063	0.854925	0.918887	0.175211	0.754718	0.362022	0.143558	0.65952	0.22797	0.179914	0.378706	0.197942	0.149283	0.198267	0.478924	0.346762	0.443993	0.936362	0.866702	0.403972	0.699758	0.669208	0.465761	0.94709	0.378807	0.122237	0.56031	0.98255	0.550819	0.783643	0.0386056	0.8559	0.864012	0.579686	0.717659	0.00779693	0.864639
			Time(s)	0	1	2	3	4	5	6	7	8	9	10	11	12	13	14	15	16	17	18	19	20	21	22	23	24	25	26	27	28	29	30	31	32	33	34	35	36	37	38	39	40	41	42	43	44	45
				25	25	25	25	25	25	25	25	25	25	25	25	25	25	25	25	25	25	25	25	25	25	25	25	25	25	25	25	25	25	25	25	25	25	25	25	25	25	25	25	25	25	25	25	25	25
				Speed(mm/s)	0	0.191124	0.191124	0.191124	0.191124	0	0.191124	0.191124	0.191124	0.191124	0	0.191124	0.191124	0.191124	0.191124	0.191124	0.191124	0.191124	0.191124	0.191124	0.191124	0	0	0.191124	0.191124	0.191124	0.191124	0.191124	0	0	0.191124	0.191124	0.191124	0	0.191124	0.191124	0.191124	0	0.191124	0.191124	0.191124	0.191124	0.191124	0.191124	0.191124
				Angle	2.39882	2.39882	2.39882	2.39882	2.39882	2.39882	2.39882	2.39882	2.39882	2.39882	2.39882	2.39882	2.39882	2.39882	2.39882	2.39882	2.39882	2.39882	2.39882	1.65995	1.4924	1.4924	1.74133	1.74133	1.74133	1.74133	1.74133	1.28927	1.28927	1.28927	1.28927	-0.833245	-0.833245	-0.833245	-0.833245	-0.833245	-0.833245	-0.833245	-2.75429	-2.75429	-2.75429	-2.75429	-2.75429	-2.43816	-2.43816
				Reversal	0	85.1792	0	0	0	0	0	0	0	0	0	0	0	0	0	0	0	0	0	0	0	0	0	0	0	0	0	0	0	0	0	0	0	0	0	0	0	0	0	0	0	0	0	0	0
				Omega	0	0	0	0	0	0	0	0	0	0	0	0	0	0	0	0	0	0	0	1	1	0	1	0	0	0	0	1	0	0	0	1	0	0	0	0	0	0	1	0	0	0	0	1	0
				RevAngle	0	-1.81177	1.57439	-1.58411	2.0652	-1.70213	-1.86911	2.08654	-1.79328	-1.64691	2.03559	-1.37204	1.59077	2.01101	-2.01808	-2.08524	1.80369	1.64753	1.71578	-2.07847	-1.86264	1.57256	-1.84416	1.76624	-1.98912	-1.66886	1.47461	2.08265	1.94964	-1.96177	1.75638	-1.81091	-0.799592	2.05408	1.87687	-1.9725	0.299062	1.90477	1.66573	-1.75307	2.01717	1.75664	1.79091	-1.69764	-1.58335
				OmegaAngle	0	-1.68254	-2.37569	-2.14259	0.911025	1.69168	-2.41008	-1.75399	1.3199	-2.37862	-0.146838	0.375052	0.361449	0.913456	-1.17273	2.94793	1.69322	2.32191	-2.44865	-0.73887	-0.16755	2.63105	0.248931	1.65866	0.0618827	2.36264	2.3024	-0.452068	-0.479531	-0.306822	1.8449	-2.12251	0.0655363	0.97899	2.67843	-0.464151	-0.281555	-1.22143	-1.92105	3.12193	-0.893528	2.45672	-1.6384	0.316137	-2.6542
				Anglechange	0.191124	0	0	0	0	0	0	0	0	0	0	0	0	0	0	0	0	0	0	-0.73887	-0.16755	0	0.248931	0	0	0	0	-0.452068	0	0	0	-2.12251	0	0	0	0	0	0	-1.92105	0	0	0	0	0.316137	0
			PosX(mm)	100	100	99.8592	99.7184	99.5777	99.4369	99.4369	99.2961	99.1553	99.0145	98.8737	98.8737	98.733	98.5922	98.4514	98.3106	98.1698	98.0291	97.8883	97.7475	97.7305	97.7454	97.7454	97.7454	97.713	97.6806	97.6481	97.6157	97.6688	97.6688	97.6688	97.7219	97.8504	97.979	97.979	98.1075	98.236	98.3645	98.3645	98.1876	98.0106	97.8336	97.6567	97.4797	97.3339	97.1882
			PoxY(mm)	100	100	100.129	100.259	100.388	100.517	100.517	100.646	100.776	100.905	101.034	101.034	101.163	101.293	101.422	101.551	101.68	101.81	101.939	102.068	102.259	102.449	102.449	102.449	102.637	102.826	103.014	103.203	103.386	103.386	103.386	103.57	103.428	103.287	103.287	103.145	103.004	102.862	102.862	102.79	102.718	102.646	102.574	102.502	102.378	102.254
			Worm	32	0.497554	0.194591	0.804213	0.126702	0.379954	0.730242	0.264109	0.744117	0.74706	0.0620792	0.137854	0.729486	0.826073	0.891185	0.304111	0.70788	0.81912	0.759283	0.82734	0.0559511	0.323392	0.318366	0.777793	0.499281	0.645909	0.428869	0.484643	0.693954	0.839171	0.126589	0.187815	0.168891	0.125399	0.813699	0.529364	0.98121	0.0572456	0.615707	0.437509	0.0949478	0.377032	0.0956647	0.541338	0.893826	0.188338
			Time(s)	0	1	2	3	4	5	6	7	8	9	10	11	12	13	14	15	16	17	18	19	20	21	22	23	24	25	26	27	28	29	30	31	32	33	34	35	36	37	38	39	40	41	42	43	44	45
				25	25	25	25	25	25	25	25	25	25	25	25	25	25	25	25	25	25	25	25	25	25	25	25	25	25	25	25	25	25	25	25	25	25	25	25	25	25	25	25	25	25	25	25	25	25
				Speed(mm/s)	0.191124	0.191124	0.191124	0.191124	0.191124	0.191124	0	0	0	0.191124	0.191124	0.191124	0.191124	0.191124	0	0.191124	0.191124	0.191124	0.191124	0.191124	0.191124	0.191124	0.191124	0.191124	0.191124	0.191124	0.191124	0.191124	0.191124	0.191124	0.191124	0.191124	0.191124	0.191124	0.191124	0.191124	0.191124	0.191124	0.191124	0.191124	0.191124	0.191124	0	0.191124	0
				Angle	1.62113	1.62113	1.62113	1.43004	1.43004	1.43004	1.43004	1.43004	1.43004	1.43004	1.43004	1.43004	1.43004	1.55172	1.55172	0.332465	0.332465	0.173582	0.173582	0.173582	0.173582	0.173582	1.81382	1.81382	1.81382	1.81382	1.81382	1.81382	1.81382	1.36831	1.36831	1.36831	1.36831	1.36831	1.36831	1.36831	1.36831	-2.12969	-2.12969	-2.12969	-2.12969	-2.12969	-2.12969	-2.12969	-2.12969
				Reversal	0	9.3064	0	0	0	0	0	0	0	0	0	0	0	0	0	0	0	0	0	0	0	0	0	0	0	0	0	0	0	0	0	0	0	0	0	0	0	0	0	0	0	0	0	0	0
				Omega	0	0	0	1	0	0	0	0	0	0	0	0	0	1	0	1	0	1	0	0	0	0	1	0	0	0	0	0	0	1	0	0	0	0	0	0	0	1	0	0	0	0	0	0	0
				RevAngle	0	-1.8312	1.90675	1.77106	-1.95614	-1.99982	-1.99125	1.6831	-1.88298	1.72249	-1.90648	1.59745	1.82633	-1.74773	-1.59242	2.0497	2.03532	1.85652	1.59002	-2.06462	-1.64942	-1.80219	-1.64851	-1.60327	-2.09391	1.74657	1.77369	-2.04114	1.98796	-1.77061	1.65129	1.5836	1.88886	-1.62067	-1.69162	-1.92133	0.520819	2.09169	1.7274	-1.66537	-1.58356	1.66805	1.81096	1.65967	1.90684
				OmegaAngle	0	-1.09521	1.64267	-0.191089	2.99801	1.84508	0.779895	2.21464	2.05105	1.04987	3.01088	-2.85095	-2.52165	0.121672	1.471	-1.21925	-2.53314	-0.158883	-0.464759	1.93042	2.79861	1.22473	1.64024	1.58402	1.87669	-1.73779	2.52302	2.59923	-2.10472	-0.445504	-3.12954	1.91202	1.00233	-2.99172	1.47782	-2.20054	0.898234	2.78518	-1.68672	-1.60209	3.13193	0.17101	-3.01002	-1.57156	-1.23015
				Anglechange	0.191124	0	0	-0.191089	0	0	0	0	0	0	0	0	0	0.121672	0	-1.21925	0	-0.158883	0	0	0	0	1.64024	0	0	0	0	0	0	-0.445504	0	0	0	0	0	0	0	2.78518	0	0	0	0	0	0	0
			PosX(mm)	100	99.9904	99.9808	99.9712	99.998	100.025	100.052	100.052	100.052	100.052	100.078	100.105	100.132	100.159	100.162	100.162	100.343	100.524	100.712	100.9	101.089	101.277	101.465	101.419	101.373	101.327	101.281	101.235	101.189	101.143	101.182	101.22	101.258	101.297	101.335	101.374	101.412	101.451	101.349	101.248	101.147	101.045	100.944	100.944	100.843	100.843
			PoxY(mm)	100	100.191	100.382	100.573	100.762	100.951	101.14	101.14	101.14	101.14	101.33	101.519	101.708	101.897	102.088	102.088	102.151	102.213	102.246	102.279	102.312	102.345	102.378	102.564	102.749	102.935	103.12	103.306	103.491	103.677	103.864	104.051	104.238	104.426	104.613	104.8	104.987	105.174	105.012	104.85	104.688	104.526	104.364	104.364	104.202	104.202
			Worm	33	0.0784683	0.637666	0.357964	0.0939581	0.983243	0.0615401	0.785938	0.51647	0.816345	0.0719016	0.610797	0.928124	0.510183	0.886477	0.269884	0.184912	0.731687	0.76532	0.906172	0.285575	0.878931	0.318291	0.507601	0.196159	0.942974	0.256928	0.0762901	0.314103	0.571038	0.775718	0.828398	0.263579	0.677057	0.2379	0.962723	0.703907	0.549949	0.72117	0.832065	0.384775	0.412603	0.654545	0.721266	0.654075	0.257136
			Time(s)	0	1	2	3	4	5	6	7	8	9	10	11	12	13	14	15	16	17	18	19	20	21	22	23	24	25	26	27	28	29	30	31	32	33	34	35	36	37	38	39	40	41	42	43	44	45
				25	25	25	25	25	25	25	25	25	25	25	25	25	25	25	25	25	25	25	25	25	25	25	25	25	25	25	25	25	25	25	25	25	25	25	25	25	25	25	25	25	25	25	25	25	25
				Speed(mm/s)	0	0.191124	0.191124	0.191124	0.191124	0.191124	0.191124	0.191124	0.191124	0.191124	0.191124	0.191124	0.191124	0.191124	0.191124	0	0	0.191124	0	0	0.191124	0.191124	0.191124	0.191124	0.191124	0	0.191124	0.191124	0.191124	0.191124	0.191124	0	0	0.191124	0.191124	0.191124	0.191124	0	0.191124	0.191124	0.191124	0.191124	0.191124	0.191124	0
				Angle	0.658162	0.658162	0.658162	0.658162	0.658162	0.658162	-2.03592	-2.03592	-2.03592	-2.03592	-2.03592	-2.03592	-0.292383	-0.292383	-0.292383	-0.292383	-0.292383	-0.292383	-0.292383	-0.292383	-0.292383	-0.292383	-0.292383	-0.292383	-0.292383	-0.996547	-0.996547	-0.996547	-0.996547	-0.996547	-0.996547	0.80141	0.80141	0.80141	0.80141	0.80141	0.80141	0.80141	0.80141	0.80141	0.80141	-0.916824	-2.65171	-1.01143	-1.37987
				Reversal	0	20.5116	0	0	0	0	0	0	0	0	0	0	0	0	0	0	0	0	0	0	0	0	0	0	0	0	0	0	0	0	0	0	0	0	0	0	0	0	0	0	0	1	0	0	0
				Omega	0	0	0	0	0	0	1	0	0	0	0	0	1	0	0	0	0	0	0	0	0	0	0	0	0	1	0	0	0	0	0	1	0	0	0	0	0	0	0	0	0	0	1	1	1
				RevAngle	0	1.65158	1.79918	-1.74908	1.82307	-0.33733	-1.73608	1.69395	-1.70411	-1.73938	-1.80472	1.86906	1.52239	1.59057	1.80687	-1.89657	1.99028	1.57858	1.64399	2.00179	2.06346	-2.06338	-1.75705	1.91359	2.01534	-0.616157	1.58906	-1.69292	-1.86672	1.65217	1.9905	-1.68687	2.08615	-1.85341	1.80093	0.859511	1.92937	1.91164	-1.68378	-1.68328	1.7921	-1.71823	1.88197	1.6825	1.97028
				OmegaAngle	0	-2.01144	1.14284	0.550288	-2.95343	0.247197	-2.69408	2.28691	-1.88971	0.27819	3.07532	1.12267	1.74354	-2.22773	1.69728	-1.75711	2.1196	-1.268	-1.31437	1.52288	-0.814535	0.928945	-2.04206	-2.14882	0.554691	-0.704164	1.19672	3.04794	0.190833	-1.89198	-0.270995	1.79796	-1.45698	0.291153	1.54714	0.891273	0.912669	-1.66474	2.57397	-1.8615	1.61303	0.301619	-1.73489	1.64028	-0.368443
				Anglechange	0.191124	0	0	0	0	0	-2.69408	0	0	0	0	0	1.74354	0	0	0	0	0	0	0	0	0	0	0	0	-0.704164	0	0	0	0	0	1.79796	0	0	0	0	0	0	0	0	0	-1.71823	-1.73489	1.64028	-0.368443
			PosX(mm)	100	100	100.151	100.302	100.454	100.605	100.756	100.67	100.585	100.499	100.413	100.327	100.242	100.425	100.608	100.791	100.791	100.791	100.974	100.974	100.974	101.157	101.34	101.523	101.706	101.889	101.889	101.993	102.096	102.2	102.304	102.408	102.408	102.408	102.541	102.674	102.807	102.94	102.94	103.073	103.206	103.339	103.455	103.286	103.388	103.388
			PoxY(mm)	100	100	100.117	100.234	100.351	100.468	100.585	100.414	100.243	100.072	99.9012	99.7304	99.5596	99.5045	99.4494	99.3943	99.3943	99.3943	99.3392	99.3392	99.3392	99.2842	99.2291	99.174	99.1189	99.0638	99.0638	98.9033	98.7429	98.5824	98.4219	98.2615	98.2615	98.2615	98.3988	98.536	98.6733	98.8106	98.8106	98.9479	99.0852	99.2225	99.0708	98.9809	98.8189	98.8189
			Worm	34	0.86984	0.617942	0.934447	0.992973	0.271351	0.16577	0.648781	0.0266406	0.0107185	0.995302	0.884998	0.637613	0.559153	0.714871	0.0464161	0.864021	0.444074	0.344994	0.543662	0.21467	0.138316	0.658544	0.830392	0.201791	0.0981886	0.240102	0.670332	0.0794966	0.591666	0.993246	0.735139	0.491855	0.530864	0.834544	0.00965344	0.107372	0.527661	0.635651	0.0238779	0.233589	0.997049	0.12459	0.0831485	0.177748	0.403942
			Time(s)	0	1	2	3	4	5	6	7	8	9	10	11	12	13	14	15	16	17	18	19	20	21	22	23	24	25	26	27	28	29	30	31	32	33	34	35	36	37	38	39	40	41	42	43	44	45
				25	25	25	25	25	25	25	25	25	25	25	25	25	25	25	25	25	25	25	25	25	25	25	25	25	25	25	25	25	25	25	25	25	25	25	25	25	25	25	25	25	25	25	25	25	25
				Speed(mm/s)	0.191124	0.191124	0.191124	0.191124	0.191124	0.191124	0.191124	0.191124	0.191124	0.191124	0.191124	0.191124	0.191124	0	0.191124	0.191124	0.191124	0	0.191124	0.191124	0.191124	0.191124	0.191124	0.191124	0.191124	0.191124	0.191124	0	0.191124	0.191124	0.191124	0.191124	0	0	0.191124	0.191124	0	0.191124	0.191124	0	0	0.191124	0.191124	0	0.191124
				Angle	2.58375	2.58375	2.58375	2.58375	2.58375	2.58375	2.58375	2.58375	2.58375	-1.83524	-1.83524	-1.83524	-1.83524	-1.83524	-1.83524	1.12375	1.12375	1.82638	1.82638	1.82638	1.82638	1.82638	1.82638	1.82638	1.82638	1.82638	1.82638	2.8092	2.8092	2.8092	-1.12717	-1.12717	-1.12717	-1.12717	-1.12717	-1.12717	-1.12717	-1.12717	-1.12717	-1.12717	-1.12717	-1.12717	1.72911	1.72911	1.72911
				Reversal	0	17.9602	0	0	0	0	0	0	0	1	0	0	0	0	0	0	0	0	0	0	0	0	0	0	0	0	0	0	0	0	0	0	0	0	0	0	0	0	0	0	0	0	0	0	0
				Omega	0	0	0	0	0	0	0	0	0	0	0	0	0	0	0	1	0	1	0	0	0	0	0	0	0	0	0	1	0	0	1	0	0	0	0	0	0	0	0	0	0	0	1	0	0
				RevAngle	0	-1.79244	-1.89656	1.19333	0.515378	-1.62797	1.87798	2.0829	1.73635	1.8642	0.295795	-1.6891	1.68615	-1.94652	1.64481	-1.8991	1.66088	-2.07803	1.57559	-1.89072	-1.9655	1.94063	2.08247	-1.88071	1.70407	-1.67628	-2.03973	-1.83071	2.06796	-1.57998	0.523556	-1.69952	-1.90628	2.0593	-1.87507	1.91589	1.60006	-2.0555	-1.89357	-1.84825	-1.9952	-0.337569	1.88245	1.78098	1.69485
				OmegaAngle	0	-2.33566	-2.12066	0.853781	-1.17276	-1.70533	-2.93626	-2.1986	-2.93194	2.69399	1.45618	1.77864	1.54306	1.25902	-0.394824	2.95898	-2.44637	0.702636	1.97237	-2.58056	-1.25699	-2.97874	0.179814	-0.363509	-1.24118	2.86571	1.60825	0.98282	-2.63784	0.301269	2.34682	-0.890181	1.73118	-1.07146	2.60789	-2.96788	2.83574	-0.921397	-0.213001	-2.63155	1.35798	-1.82938	2.85627	3.12551	0.187436
				Anglechange	0.191124	0	0	0	0	0	0	0	0	1.8642	0	0	0	0	0	2.95898	0	0.702636	0	0	0	0	0	0	0	0	0	0.98282	0	0	2.34682	0	0	0	0	0	0	0	0	0	0	0	2.85627	0	0
			PosX(mm)	100	99.8379	99.6757	99.5136	99.3514	99.1893	99.0271	98.865	98.7028	98.5407	98.4907	98.4408	98.3908	98.3408	98.3408	98.2909	98.3735	98.4561	98.4561	98.4078	98.3595	98.3112	98.2629	98.2145	98.1662	98.1179	98.0696	98.0213	98.0213	97.8406	97.6599	97.742	97.824	97.824	97.824	97.906	97.9881	97.9881	98.0701	98.1521	98.1521	98.1521	98.2342	98.2041	98.2041	98.1739
			PoxY(mm)	100	100.101	100.202	100.304	100.405	100.506	100.607	100.708	100.809	100.911	100.726	100.542	100.357	100.173	100.173	99.9882	100.16	100.333	100.333	100.518	100.703	100.888	101.073	101.257	101.442	101.627	101.812	101.997	101.997	102.059	102.122	101.949	101.777	101.777	101.777	101.604	101.431	101.431	101.259	101.086	101.086	101.086	100.913	101.102	101.102	101.291
			Worm	35	0.361815	0.45564	0.0728882	0.156037	0.630373	0.988773	0.133514	0.625312	0.942858	0.295198	0.0228741	0.475321	0.611258	0.604701	0.105885	0.838303	0.295319	0.934349	0.446012	0.432376	0.394956	0.0295859	0.0316435	0.608157	0.815742	0.47165	0.734027	0.437118	0.440176	0.117693	0.145584	0.107428	0.337142	0.71813	0.162559	0.231528	0.934424	0.818511	0.649311	0.404058	0.883554	0.015972	0.240863	0.493752	0.841711
			Time(s)	0	1	2	3	4	5	6	7	8	9	10	11	12	13	14	15	16	17	18	19	20	21	22	23	24	25	26	27	28	29	30	31	32	33	34	35	36	37	38	39	40	41	42	43	44	45
				25	25	25	25	25	25	25	25	25	25	25	25	25	25	25	25	25	25	25	25	25	25	25	25	25	25	25	25	25	25	25	25	25	25	25	25	25	25	25	25	25	25	25	25	25	25
				Speed(mm/s)	0.191124	0.191124	0.191124	0	0.191124	0.191124	0.191124	0.191124	0.191124	0.191124	0.191124	0	0.191124	0.191124	0.191124	0.191124	0.191124	0.191124	0	0	0	0.191124	0.191124	0.191124	0	0	0.191124	0.191124	0.191124	0.191124	0.191124	0	0.191124	0.191124	0.191124	0.191124	0.191124	0.191124	0.191124	0.191124	0.191124	0.191124	0	0.191124	0.191124
				Angle	1.71791	1.71791	1.71791	1.71791	1.71791	2.43277	2.43277	2.43277	-1.74836	-1.74836	-1.74836	-1.74836	-1.74836	-1.74836	-1.74836	-1.74836	-1.74836	-1.74836	-1.74836	-1.74836	-1.74836	-1.74836	-1.74836	-1.74836	-1.74836	-1.74836	2.99513	2.99513	2.99513	2.99513	2.99513	2.99513	2.99513	2.99513	1.1724	1.1724	1.1724	1.00189	1.00189	1.00189	1.00189	1.00189	1.00189	1.00189	1.00189
				Reversal	0	97.7042	0	0	0	0	0	0	0	0	0	0	0	0	0	0	0	0	0	0	0	0	0	0	0	0	0	0	0	0	0	0	0	0	0	0	0	0	0	0	0	0	0	0	0
				Omega	0	0	0	0	0	1	0	0	1	0	0	0	0	0	0	0	0	0	0	0	0	0	0	0	0	0	1	0	0	0	0	0	0	0	1	0	0	1	0	0	0	0	0	0	0
				RevAngle	0	2.04276	2.07237	-1.6085	1.85087	1.97604	0.484925	1.88084	2.06238	0.561377	-1.77232	-1.68209	-1.64747	-2.0178	1.94616	-2.09329	-1.59657	-1.73612	1.56649	1.68292	-1.86969	-1.87202	2.03361	1.90637	-1.80975	1.8286	2.06282	-1.63936	2.09265	-2.07679	1.89799	1.90919	1.85464	-1.69429	1.8003	2.0187	-1.68182	-1.42372	-1.684	1.96782	1.61385	1.96624	1.7142	1.89078	-1.90779
				OmegaAngle	0	1.7696	1.73297	-3.00357	-2.98232	0.714866	0.93871	2.85057	2.10205	0.778861	1.62021	2.72393	-0.274444	2.16393	1.58349	-2.68209	0.931748	-0.840208	1.58985	1.54708	0.8927	-1.77471	3.02889	2.652	-2.11008	2.34288	-1.53969	-0.0274829	0.0435393	-1.07372	-3.07846	2.76771	2.938	-1.66421	-1.82273	2.72969	-1.22907	-0.170517	0.466317	1.8111	-0.424217	-2.15641	2.76768	-0.150114	-0.542263
				Anglechange	0.191124	0	0	0	0	0.714866	0	0	2.10205	0	0	0	0	0	0	0	0	0	0	0	0	0	0	0	0	0	-1.53969	0	0	0	0	0	0	0	-1.82273	0	0	-0.170517	0	0	0	0	0	0	0
			PosX(mm)	100	99.972	99.944	99.916	99.916	99.8879	99.7429	99.5978	99.4527	99.4189	99.3852	99.3514	99.3514	99.3176	99.2839	99.2501	99.2164	99.1826	99.1488	99.1488	99.1488	99.1488	99.1151	99.0813	99.0476	99.0476	99.0476	98.8585	98.6694	98.4803	98.2913	98.1022	98.1022	97.9131	97.724	97.7982	97.8723	97.9465	98.0494	98.1524	98.2553	98.3583	98.4613	98.4613	98.5642	98.6672
			PoxY(mm)	100	100.189	100.378	100.567	100.567	100.756	100.881	101.005	101.129	100.941	100.753	100.565	100.565	100.377	100.189	100.001	99.8126	99.6245	99.4364	99.4364	99.4364	99.4364	99.2483	99.0602	98.872	98.872	98.872	98.8999	98.9278	98.9557	98.9836	99.0115	99.0115	99.0394	99.0673	99.2434	99.4196	99.5958	99.7568	99.9178	100.079	100.24	100.401	100.401	100.562	100.723
			Worm	36	0.993903	0.952265	0.453063	0.30562	0.752191	0.698004	0.55975	0.516349	0.506132	0.672355	0.650067	0.0805644	0.451375	0.530988	0.899769	0.736713	0.78601	0.994356	0.569904	0.0682146	0.767071	0.93225	0.73799	0.311744	0.352308	0.215759	0.0238993	0.158356	0.772232	0.374538	0.221901	0.849971	0.122433	0.560536	0.461516	0.14396	0.770712	0.869977	0.893001	0.20111	0.974185	0.928101	0.274269	0.11749	0.0290862
			Time(s)	0	1	2	3	4	5	6	7	8	9	10	11	12	13	14	15	16	17	18	19	20	21	22	23	24	25	26	27	28	29	30	31	32	33	34	35	36	37	38	39	40	41	42	43	44	45
				25	25	25	25	25	25	25	25	25	25	25	25	25	25	25	25	25	25	25	25	25	25	25	25	25	25	25	25	25	25	25	25	25	25	25	25	25	25	25	25	25	25	25	25	25	25
				Speed(mm/s)	0	0.191124	0	0.191124	0.191124	0.191124	0.191124	0	0.191124	0.191124	0.191124	0.191124	0.191124	0.191124	0.191124	0.191124	0	0	0	0.191124	0	0.191124	0	0	0.191124	0.191124	0.191124	0.191124	0.191124	0.191124	0	0	0.191124	0.191124	0.191124	0.191124	0	0.191124	0.191124	0.191124	0.191124	0.191124	0.191124	0.191124	0.191124
				Angle	1.10196	1.10196	1.10196	1.10196	1.10196	1.10196	1.10196	1.10196	1.10196	1.10196	1.10196	1.10196	-1.63592	-1.63592	-1.63592	-1.63592	-1.63592	-1.63592	-1.63592	-1.63592	0.109588	0.109588	0.109588	0.109588	-1.18763	-1.18763	-1.18763	-1.18763	1.54001	1.54001	1.54001	1.54001	1.54001	1.54001	1.54001	1.54001	-1.93675	-1.93675	-1.93675	-1.93675	-1.93675	-1.93675	-1.93675	-1.93675	-1.93675
				Reversal	0	77.8215	0	0	0	0	0	0	0	0	0	0	0	0	0	0	0	0	0	0	1	0	0	0	0	0	0	0	0	0	0	0	0	0	0	0	0	0	0	0	0	0	0	0	0
				Omega	0	0	0	0	0	0	0	0	0	0	0	0	1	0	0	0	0	0	0	0	0	0	0	0	1	0	0	0	1	0	0	0	0	0	0	0	1	0	0	0	0	0	0	0	0
				RevAngle	0	-0.501825	-0.565317	-1.72796	-1.89701	-1.76521	1.70649	-1.57209	-1.76116	2.08587	-1.68023	1.59777	-1.71147	2.07859	1.89642	1.87381	1.78381	1.79093	0.510837	1.96286	1.74551	-1.64152	-1.51915	-1.83039	-1.94005	2.00163	2.01605	1.99724	-1.57601	-1.69053	-1.92898	1.77713	1.92755	-1.62067	1.61554	-1.96464	-2.07265	-1.7348	-1.82849	2.049	1.74238	0.402996	1.27654	1.69526	-1.804
				OmegaAngle	0	-2.10839	2.23813	0.297883	2.43647	-0.286297	0.588375	-1.84871	0.781521	2.0915	-2.17084	-1.56131	-2.73788	0.706019	-0.541792	-0.562701	1.46307	1.60138	-1.59813	-0.888354	-3.00574	1.9399	1.7008	-1.4621	-1.29722	-0.320116	-0.770647	3.07412	2.72763	1.27644	-0.291372	0.458151	0.282405	2.65047	-2.41998	1.03255	2.80643	-1.58775	0.623722	-1.81298	1.36768	0.433273	-0.622502	-1.83031	-2.66845
				Anglechange	0.191124	0	0	0	0	0	0	0	0	0	0	0	-2.73788	0	0	0	0	0	0	0	1.74551	0	0	0	-1.29722	0	0	0	2.72763	0	0	0	0	0	0	0	2.80643	0	0	0	0	0	0	0	0
			PosX(mm)	100	100	100.086	100.086	100.173	100.259	100.345	100.432	100.432	100.518	100.605	100.691	100.777	100.765	100.752	100.74	100.727	100.727	100.727	100.727	100.715	100.715	100.905	100.905	100.905	100.976	101.048	101.119	101.191	101.197	101.203	101.203	101.203	101.208	101.214	101.22	101.226	101.226	101.158	101.089	101.021	100.953	100.884	100.816	100.747	100.679
			PoxY(mm)	100	100	100.171	100.171	100.341	100.512	100.682	100.853	100.853	101.023	101.194	101.364	101.535	101.344	101.153	100.962	100.772	100.772	100.772	100.772	100.581	100.581	100.602	100.602	100.602	100.425	100.247	100.07	99.8928	100.084	100.275	100.275	100.275	100.466	100.657	100.848	101.039	101.039	100.86	100.682	100.504	100.325	100.147	99.9681	99.7897	99.6112
			Worm	37	0.262194	0.960902	0.969416	0.64484	0.583489	0.488964	0.568735	0.028953	0.564204	0.504305	0.391373	0.0994444	0.263149	0.225976	0.981154	0.775539	0.585594	0.124203	0.160173	0.0121667	0.536281	0.288866	0.276024	0.634552	0.568622	0.157379	0.0724997	0.615335	0.642409	0.256298	0.261477	0.543315	0.0227047	0.700973	0.983852	0.167627	0.131851	0.319609	0.91027	0.827739	0.713854	0.608686	0.642136	0.620274	0.116536
			Time(s)	0	1	2	3	4	5	6	7	8	9	10	11	12	13	14	15	16	17	18	19	20	21	22	23	24	25	26	27	28	29	30	31	32	33	34	35	36	37	38	39	40	41	42	43	44	45
				25	25	25	25	25	25	25	25	25	25	25	25	25	25	25	25	25	25	25	25	25	25	25	25	25	25	25	25	25	25	25	25	25	25	25	25	25	25	25	25	25	25	25	25	25	25
				Speed(mm/s)	0.191124	0.191124	0.191124	0.191124	0.191124	0.191124	0.191124	0	0.191124	0.191124	0.191124	0.191124	0.191124	0.191124	0.191124	0.191124	0.191124	0.191124	0.191124	0	0.191124	0.191124	0	0.191124	0	0.191124	0.191124	0.191124	0.191124	0.191124	0.191124	0.191124	0.191124	0.191124	0	0.191124	0.191124	0.191124	0.191124	0	0.191124	0.191124	0.191124	0.191124	0.191124
				Angle	2.24783	2.24783	2.24783	2.24783	2.50173	2.50173	2.50173	2.50173	2.50173	2.50173	2.50173	2.50173	2.50173	2.50173	2.50173	2.50173	2.50173	2.50173	-0.974506	-0.974506	-0.974506	-0.974506	-0.974506	-0.533113	-0.533113	0.815555	0.815555	0.815555	0.815555	0.815555	-2.87544	-2.87544	-2.87544	-2.87544	1.80244	1.80244	1.80244	1.80244	1.80244	1.80244	1.80244	1.80244	1.80244	1.80244	1.80244
				Reversal	0	81.6112	0	0	0	0	0	0	0	0	0	0	0	0	0	0	0	0	0	0	0	0	0	0	0	0	0	0	0	0	0	0	0	0	0	0	0	0	0	0	0	0	0	0	0
				Omega	0	0	0	0	1	0	0	0	0	0	0	0	0	0	0	0	0	0	1	0	0	0	0	1	0	1	0	0	0	0	1	0	0	0	1	0	0	0	0	0	0	0	0	0	0
				RevAngle	0	-1.8857	0.642638	-0.957182	-1.66254	2.00214	1.64299	-1.70245	1.72255	-2.09301	-1.65637	-2.08741	-1.98899	-2.00196	1.92227	-0.268091	-1.67355	-2.0599	1.85506	-1.82806	1.5815	-1.70002	2.00934	-1.94066	1.62528	1.89596	1.68776	1.93644	-1.61204	1.76545	1.68092	1.99063	-1.84327	2.07181	-1.70146	0.448072	-2.03496	-1.77807	-1.88548	-1.41521	1.99911	1.80008	1.61085	1.91812	1.9775
				OmegaAngle	0	-2.22146	-1.50892	2.55524	0.253901	-1.38101	1.70591	1.58747	2.73844	-0.871127	0.0504417	-2.47457	-2.86259	2.16081	1.57348	-1.4272	2.36917	-1.15137	2.80695	3.03228	3.06884	2.02033	0.63223	0.441393	-0.670236	1.34867	-2.76004	2.79409	1.12798	-1.75864	2.59219	-1.76242	-0.530552	2.89227	-1.6053	-0.888182	1.52517	2.77211	0.244026	-1.792	-0.501907	1.14427	1.98959	-2.35995	-1.45988
				Anglechange	0.191124	0	0	0	0.253901	0	0	0	0	0	0	0	0	0	0	0	0	0	2.80695	0	0	0	0	0.441393	0	1.34867	0	0	0	0	2.59219	0	0	0	-1.6053	0	0	0	0	0	0	0	0	0	0
			PosX(mm)	100	99.8803	99.7605	99.6408	99.5211	99.3677	99.2144	99.0611	99.0611	98.9078	98.7545	98.6012	98.4478	98.2945	98.1412	97.9879	97.8346	97.6813	97.528	97.6353	97.6353	97.7426	97.8499	97.8499	98.0146	98.0146	98.1456	98.2766	98.4076	98.5386	98.6696	98.4852	98.3008	98.1164	97.932	97.932	97.8881	97.8443	97.8004	97.7565	97.7565	97.7126	97.6687	97.6249	97.581	97.5371
			PoxY(mm)	100	100.149	100.298	100.447	100.596	100.71	100.824	100.938	100.938	101.052	101.166	101.281	101.395	101.509	101.623	101.737	101.851	101.965	102.079	101.921	101.921	101.763	101.605	101.605	101.508	101.508	101.647	101.786	101.925	102.064	102.204	102.153	102.103	102.053	102.003	102.003	102.189	102.375	102.561	102.747	102.747	102.933	103.119	103.305	103.491	103.677
			Worm	38	0.880634	0.152024	0.222922	0.708122	0.622493	0.362261	0.909108	0.779825	0.438082	0.0583197	0.240201	0.892993	0.507969	0.409029	0.230843	0.120827	0.637771	0.016357	0.0252702	0.192537	0.801313	0.335177	0.959297	0.804968	0.778537	0.673452	0.5399	0.805823	0.729076	0.283689	0.722127	0.715574	0.398057	0.439435	0.0947161	0.0522658	0.601486	0.141189	0.783851	0.189198	0.816413	0.964761	0.322889	0.610805	0.64282
			Time(s)	0	1	2	3	4	5	6	7	8	9	10	11	12	13	14	15	16	17	18	19	20	21	22	23	24	25	26	27	28	29	30	31	32	33	34	35	36	37	38	39	40	41	42	43	44	45
				25	25	25	25	25	25	25	25	25	25	25	25	25	25	25	25	25	25	25	25	25	25	25	25	25	25	25	25	25	25	25	25	25	25	25	25	25	25	25	25	25	25	25	25	25	25
				Speed(mm/s)	0.191124	0.191124	0.191124	0.191124	0.191124	0.191124	0.191124	0.191124	0.191124	0.191124	0.191124	0.191124	0	0	0.191124	0.191124	0.191124	0.191124	0.191124	0.191124	0.191124	0.191124	0.191124	0.191124	0.191124	0.191124	0.191124	0.191124	0.191124	0.191124	0.191124	0.191124	0.191124	0.191124	0.191124	0.191124	0.191124	0.191124	0.191124	0.191124	0.191124	0.191124	0	0	0.191124
				Angle	3.05836	3.05836	3.05836	3.05836	3.05836	3.05836	3.05836	-1.71968	-1.71968	-1.71968	-1.71968	-1.71968	-1.71968	-1.71968	-1.71968	-1.71968	-1.71968	-1.71968	-1.71968	-1.71968	-1.71968	-1.71968	-1.03957	-1.03957	-1.03957	-1.03957	-1.03957	-1.03957	1.08607	1.08607	1.08607	1.08607	1.08607	1.08607	-2.84425	-2.84425	-2.84425	-2.84425	-2.84425	-2.84425	1.4282	-2.92485	-2.92485	-2.92485	-2.92485
				Reversal	0	36.1313	0	0	0	0	0	0	0	0	0	0	0	0	0	0	0	0	0	0	0	0	0	0	0	0	0	0	0	0	0	0	0	0	0	0	0	0	0	0	0	0	0	0	0
				Omega	0	0	0	0	0	0	0	1	0	0	0	0	0	0	0	0	0	0	0	0	0	0	1	0	0	0	0	0	1	0	0	0	0	0	1	0	0	0	0	0	1	1	0	0	0
				RevAngle	0	1.89279	-1.80923	-1.65881	-1.84996	2.01785	-1.61653	-1.85943	1.63565	1.61589	-1.93328	1.58022	-1.6826	-1.69211	1.57782	1.81539	1.9512	-2.06197	-1.62575	-1.74143	2.01986	1.92833	1.59384	0.795036	-1.76206	1.92775	-1.67621	-1.9811	-1.69476	1.90855	1.7091	1.99154	-1.97485	1.75502	1.70638	-1.90865	2.00748	1.96141	1.6627	2.01541	1.90084	2.01037	0.598232	1.95215	1.85188
				OmegaAngle	0	-0.696909	2.8573	-1.53443	0.59972	1.83151	-1.07078	1.50515	-0.680139	-0.786088	3.0711	1.26977	-1.53789	-2.52539	-1.98682	0.329285	2.92023	-0.269395	-3.02916	3.04662	0.175465	1.59137	0.680104	0.956046	-0.326641	-2.22201	-1.16596	1.63043	2.12564	2.33225	0.747411	-2.30728	0.745415	1.08968	2.35286	3.01285	-2.94311	-1.28298	-3.07513	-1.38462	-2.01073	1.93013	-1.97367	-0.912593	-1.12857
				Anglechange	0.191124	0	0	0	0	0	0	1.50515	0	0	0	0	0	0	0	0	0	0	0	0	0	0	0.680104	0	0	0	0	0	2.12564	0	0	0	0	0	2.35286	0	0	0	0	0	-2.01073	1.93013	0	0	0
			PosX(mm)	100	99.8095	99.6191	99.4286	99.2382	99.0477	98.8572	98.6668	98.6384	98.6101	98.5817	98.5534	98.525	98.525	98.525	98.4967	98.4683	98.44	98.4116	98.3833	98.3549	98.3266	98.2982	98.395	98.4919	98.5887	98.6855	98.7823	98.8791	98.9682	99.0573	99.1463	99.2354	99.3244	99.4135	99.2308	99.048	98.8653	98.6825	98.4998	98.3171	98.3442	98.1576	98.1576	98.1576	97.9709
			PoxY(mm)	100	100.016	100.032	100.048	100.064	100.079	100.095	100.111	99.9222	99.7332	99.5442	99.3552	99.1662	99.1662	99.1662	98.9772	98.7882	98.5991	98.4101	98.2211	98.0321	97.8431	97.6541	97.4893	97.3245	97.1597	96.995	96.8302	96.6654	96.8345	97.0036	97.1727	97.3418	97.5109	97.68	97.624	97.568	97.512	97.4561	97.4001	97.3441	97.5332	97.4921	97.4921	97.4921	97.451
			Worm	39	0.57734	0.714213	0.0581437	0.990076	0.677867	0.468669	0.845613	0.426818	0.814078	0.790303	0.983036	0.892668	0.585919	0.0717849	0.225292	0.0360584	0.787731	0.661045	0.11829	0.499868	0.815298	0.825592	0.620874	0.452479	0.584996	0.733826	0.133095	0.72463	0.0909634	0.622032	0.187764	0.343178	0.897978	0.114448	0.551171	0.926247	0.0632654	0.840817	0.254393	0.915492	0.545367	0.0847692	0.713694	0.0308239	0.472073
			Time(s)	0	1	2	3	4	5	6	7	8	9	10	11	12	13	14	15	16	17	18	19	20	21	22	23	24	25	26	27	28	29	30	31	32	33	34	35	36	37	38	39	40	41	42	43	44	45
				25	25	25	25	25	25	25	25	25	25	25	25	25	25	25	25	25	25	25	25	25	25	25	25	25	25	25	25	25	25	25	25	25	25	25	25	25	25	25	25	25	25	25	25	25	25
				Speed(mm/s)	0.191124	0.191124	0.191124	0	0.191124	0.191124	0.191124	0.191124	0.191124	0.191124	0.191124	0.191124	0.191124	0.191124	0.191124	0	0.191124	0.191124	0.191124	0.191124	0.191124	0.191124	0.191124	0	0.191124	0.191124	0.191124	0.191124	0.191124	0.191124	0	0	0	0.191124	0.191124	0.191124	0	0.191124	0.191124	0.191124	0.191124	0	0.191124	0.191124	0.191124
				Angle	0.321789	2.97892	2.97892	2.97892	3.01857	3.01857	3.01857	-2.17233	-2.17233	-2.17233	-2.17233	-2.17233	-2.17233	-2.17233	-2.17233	-2.17233	-2.17233	-2.17233	-2.17233	1.39024	1.39024	1.39024	0.736324	0.736324	0.736324	-3.09934	-3.09934	-0.450631	-0.450631	-0.450631	-0.450631	-0.450631	-0.450631	-0.450631	-0.450631	-2.92172	-2.92172	-2.92172	-2.92172	-2.92172	-1.82651	-1.82651	-1.82651	-1.82651	-1.82651
				Reversal	0	63.5057	0	0	0	0	0	0	0	0	0	0	0	0	0	0	0	0	0	0	0	0	0	0	0	0	0	0	0	0	0	0	0	0	0	0	0	0	0	0	1	0	0	0	0
				Omega	0	1	0	0	1	0	0	1	0	0	0	0	0	0	0	0	0	0	0	1	0	0	1	0	0	1	0	1	0	0	0	0	0	0	0	1	0	0	0	0	0	0	0	0	0
				RevAngle	0	-1.72236	1.97142	1.7629	0.479286	-1.66544	1.84237	-1.89154	1.57713	1.92223	1.7528	-0.277594	-1.87812	-2.0887	1.66092	-2.03252	1.77629	-1.75547	2.07445	2.03683	2.01182	1.96622	1.98178	2.03936	2.07398	2.07699	-1.62166	-1.90376	2.02878	1.92605	-1.96355	-2.03156	-1.59242	1.84707	1.76443	1.99024	1.36133	-1.81338	-1.78726	2.05993	1.09521	1.6422	1.97203	-2.0213	1.65956
				OmegaAngle	0	2.65713	1.0998	-3.06653	0.0396495	-2.60617	2.57042	1.09228	-0.505834	1.84104	-1.83278	1.76269	0.972297	-0.413671	2.668	0.52071	3.11835	1.36224	0.639857	-2.72062	0.163859	-1.60095	-0.653914	0.612252	-1.09576	2.44752	-2.26829	2.64871	1.80062	2.83133	1.59848	0.0765031	0.854646	-0.460365	-2.77576	-2.47108	1.81246	3.02706	2.01998	2.36981	-1.37956	-1.15004	2.72661	-1.77971	2.98231
				Anglechange	0.191124	2.65713	0	0	0.0396495	0	0	1.09228	0	0	0	0	0	0	0	0	0	0	0	-2.72062	0	0	-0.653914	0	0	2.44752	0	2.64871	0	0	0	0	0	0	0	-2.47108	0	0	0	0	1.09521	0	0	0	0
			PosX(mm)	100	100.181	99.9927	99.8041	99.8041	99.6144	99.4248	99.2351	99.1269	99.0188	98.9106	98.8024	98.6943	98.5861	98.478	98.3698	98.3698	98.2616	98.1535	98.0453	98.0797	98.114	98.1483	98.2899	98.2899	98.4315	98.2406	98.0496	98.2217	98.3937	98.5657	98.5657	98.5657	98.5657	98.7378	98.9098	98.7233	98.7233	98.5368	98.3503	98.1637	98.1154	98.1154	98.0671	98.0187	97.9704
			PoxY(mm)	100	100.06	100.091	100.122	100.122	100.146	100.169	100.193	100.035	99.8776	99.72	99.5624	99.4048	99.2473	99.0897	98.9321	98.9321	98.7745	98.617	98.4594	98.6474	98.8354	99.0234	99.1518	99.1518	99.2801	99.2721	99.264	99.1808	99.0975	99.0143	99.0143	99.0143	99.0143	98.931	98.8478	98.8061	98.8061	98.7644	98.7227	98.681	98.4961	98.4961	98.3112	98.1263	97.9414
			Worm	40	0.168397	0.189035	0.854806	0.18227	0.22633	0.13183	0.85814	0.819347	0.575348	0.477949	0.726587	0.549305	0.399414	0.320947	0.946995	0.786912	0.429742	0.118717	0.689649	0.822073	0.269609	0.099283	0.872364	0.798185	0.227775	0.567997	0.386306	0.980692	0.837532	0.169615	0.326356	0.503801	0.879777	0.904666	0.0166889	0.0184112	0.54796	0.634301	0.986163	0.344032	0.520685	0.306654	0.186741	0.286417	0.893223
			Time(s)	0	1	2	3	4	5	6	7	8	9	10	11	12	13	14	15	16	17	18	19	20	21	22	23	24	25	26	27	28	29	30	31	32	33	34	35	36	37	38	39	40	41	42	43	44	45
				25	25	25	25	25	25	25	25	25	25	25	25	25	25	25	25	25	25	25	25	25	25	25	25	25	25	25	25	25	25	25	25	25	25	25	25	25	25	25	25	25	25	25	25	25	25
				Speed(mm/s)	0.191124	0.191124	0.191124	0.191124	0.191124	0.191124	0.191124	0.191124	0.191124	0	0	0.191124	0.191124	0.191124	0.191124	0.191124	0.191124	0.191124	0.191124	0.191124	0.191124	0.191124	0.191124	0	0.191124	0	0.191124	0	0.191124	0.191124	0.191124	0.191124	0	0.191124	0.191124	0.191124	0	0.191124	0.191124	0	0.191124	0.191124	0.191124	0.191124	0.191124
				Angle	2.85024	2.85024	2.85024	2.85024	-2.24298	-2.24298	-2.24298	-2.24298	-0.964427	-0.964427	-0.964427	-0.964427	0.507433	0.507433	0.507433	0.507433	0.507433	0.507433	0.507433	0.507433	0.507433	0.507433	-2.64013	-2.64013	-2.64013	-2.64013	-2.64013	-2.64013	-2.64013	-2.64013	-2.64013	-2.64013	1.91069	1.91069	1.91069	1.91069	1.91069	1.91069	1.91069	1.91069	1.91069	1.91069	1.91069	1.91069	1.91069
				Reversal	0	49.6954	0	0	0	0	0	0	0	0	0	0	0	0	0	0	0	0	0	0	0	0	0	0	0	0	0	0	0	0	0	0	0	0	0	0	0	0	0	0	0	0	0	0	0
				Omega	0	0	0	0	1	0	0	0	1	0	0	0	1	0	0	0	0	0	0	0	0	0	1	0	0	0	0	0	0	0	0	0	1	0	0	0	0	0	0	0	0	0	0	0	0
				RevAngle	0	1.92686	-1.74142	-1.6887	-1.57368	1.631	1.61473	-1.7185	-1.70425	-1.60526	1.61752	-1.58092	-1.72042	1.64831	-1.79565	-0.528063	1.87812	-1.93785	-2.08681	-1.69137	-1.62298	-1.84757	-1.63941	-1.77613	-1.72073	-1.91189	1.87704	-1.78709	-0.441966	1.61269	-1.77831	1.66812	-1.73313	1.945	-2.02456	-1.88906	1.69133	1.58002	2.08102	0.466808	-1.83656	-1.82049	-1.97428	1.86336	1.8988
				OmegaAngle	0	-2.12643	0.184601	-1.8329	1.18997	-2.45212	3.10694	-0.871016	1.27855	-0.826034	1.63682	1.28898	1.47186	-0.959866	2.26643	-2.61329	1.64285	0.347725	-2.86371	1.05635	-0.112752	-0.504045	3.13562	1.29168	-1.12835	0.495637	-1.02354	-0.2661	1.40769	-0.155854	2.5429	2.51289	-1.73236	-2.43918	-2.31899	-2.93651	-2.64049	-1.39741	1.63336	1.5482	2.31968	-0.991294	2.60905	0.717718	-2.19811
				Anglechange	0.191124	0	0	0	1.18997	0	0	0	1.27855	0	0	0	1.47186	0	0	0	0	0	0	0	0	0	3.13562	0	0	0	0	0	0	0	0	0	-1.73236	0	0	0	0	0	0	0	0	0	0	0	0
			PosX(mm)	100	99.8169	99.6339	99.4508	99.2677	99.1487	99.0297	98.9107	98.7917	98.9006	98.9006	98.9006	99.0095	99.1766	99.3436	99.5106	99.6777	99.8447	100.012	100.179	100.346	100.513	100.68	100.512	100.512	100.345	100.345	100.177	100.177	100.01	99.842	99.6744	99.5068	99.5068	99.4431	99.3793	99.3156	99.3156	99.2519	99.1882	99.1882	99.1245	99.0608	98.997	98.9333	98.8696
			PoxY(mm)	100	100.055	100.11	100.165	100.22	100.07	99.9205	99.771	99.6214	99.4644	99.4644	99.4644	99.3073	99.4002	99.4931	99.5859	99.6788	99.7717	99.8646	99.9574	100.05	100.143	100.236	100.144	100.144	100.052	100.052	99.9604	99.9604	99.8685	99.7767	99.6848	99.5929	99.5929	99.7731	99.9533	100.133	100.133	100.314	100.494	100.494	100.674	100.854	101.034	101.215	101.395
		Worm1	Distance to start	0	0.191124	0.382248	0.573372	0.764495	0.955619	0.955619	1.14674	1.13684	1.15882	1.34456	1.53249	1.72113	1.91027	2.09976	2.28953	2.4795	2.66964	2.85991	3.05029	3.24075	3.43129	3.62189	3.81254	4.00324	4.19397	4.38474	4.57554	4.57554	4.70583	4.84017	4.97822	5.11968	5.11968	5.26428	5.41177	5.56192	5.71451	5.86936	6.02629	6.18515	6.34579	6.50807	6.50807	6.67189	6.67189
		Worm2	Distance to start	0	0	0.191124	0.382248	0.203131	0.185254	0.316911	0.489492	0.477168	0.537433	0.650411	0.793909	0.954257	1.12427	1.30016	1.47983	1.66206	1.84608	2.03142	2.21774	2.40482	2.59249	2.78062	2.78062	2.78062	2.96914	3.15797	3.34706	3.44555	3.5516	3.66455	3.7838	3.90875	4.03888	4.03888	4.17372	4.17372	4.3128	4.45575	4.6022	4.75182	4.90432	5.05945	5.21697	5.37666	5.53835
		Worm3	Distance to start	0	0.191124	0.191124	0.382248	0.382248	0.573372	0.573372	0.573372	0.764495	0.955619	0.955619	1.14674	1.33787	1.45653	1.58938	1.73315	1.88536	2.04411	2.208	2.208	2.37596	2.54719	2.54719	2.72107	2.62968	2.54937	2.48121	2.42623	2.42623	2.38534	2.35926	2.35926	2.21906	2.21906	2.39589	2.57476	2.75528	2.94359	3.13223	3.13223	3.13223	2.997	2.86813	2.74653	2.63319	2.63319
		Worm4	Distance to start	0	0.191124	0.305091	0.305091	0.4719	0.652193	0.837304	1.02463	1.21313	1.40235	1.59202	1.59202	1.782	1.97221	2.16257	2.35306	2.54364	2.7343	2.92502	3.06884	3.21759	3.37062	3.52736	3.68735	3.85017	4.0155	3.96175	3.96175	3.9166	3.9166	3.88035	3.85325	3.83549	3.82721	3.82846	3.83924	3.85946	3.88898	3.92759	3.82289	3.72506	3.72506	3.63465	3.55223	3.47837	3.41362
		Worm5	Distance to start	0	0.191124	0.382248	0.573372	0.764495	0.955619	1.14674	1.33787	1.52899	1.72011	1.91124	1.91124	2.10236	2.29349	2.48461	2.67573	2.61563	2.56837	2.53468	2.51509	2.51509	2.70511	2.89528	2.89528	3.08556	3.27594	3.4664	3.65694	3.65694	3.65694	3.84753	4.03817	4.22885	4.41957	4.41957	4.41957	4.50039	4.50039	4.4989	4.50553	4.52024	4.54295	4.54295	4.59654	4.65736	4.65736
		Worm6	Distance to start	0	0.191124	0.382248	0.573372	0.764495	0.764495	0.577902	0.395657	0.228419	0.14444	0.250214	0.421198	0.604371	0.791315	0.73041	0.716851	0.753199	0.744244	0.744244	0.744244	0.713208	0.732454	0.798353	0.900724	1.02874	1.17403	1.33096	1.22177	1.13449	1.07446	1.04638	1.05282	1.09316	1.16388	1.25988	1.25988	1.37587	1.36605	1.38283	1.42527	1.42527	1.42527	1.49119	1.47859	1.49059	1.51003
		Worm7	Distance to start	0	0.191124	0.382248	0.573372	0.764495	0.955619	1.14674	1.33787	1.33787	1.52899	1.6696	1.59791	1.54666	1.5179	1.51293	1.53198	1.57417	1.63772	1.72026	1.81921	1.93204	1.93204	2.05648	2.19055	2.33259	2.33259	2.4803	2.4803	2.66488	2.85032	3.03646	3.22319	3.4104	3.60151	3.79261	3.98372	4.17484	4.36595	4.55706	4.74818	4.93929	5.13041	5.32152	5.15855	4.99757	4.83879
		Worm8	Distance to start	0	0.191124	0.284805	0.44582	0.44582	0.624063	0.808214	0.808214	0.994998	0.952798	0.947989	0.947989	0.910803	0.910803	0.910803	1.09583	1.28264	1.47057	1.65922	1.65922	1.84838	2.03791	2.22771	2.41772	2.41772	2.60789	2.79819	2.9886	2.9886	3.17909	3.36966	3.36966	3.56028	3.56028	3.56028	3.75095	3.94167	4.13243	4.32322	4.32322	4.51403	4.51403	4.51403	4.70488	4.70488	4.89574
		Worm9	Distance to start	0	0.191124	0.361004	0.545138	0.73286	0.921981	0.921981	1.11179	1.30198	1.49241	1.683	1.87369	1.87369	1.69394	1.69394	1.51696	1.34387	1.17637	1.32678	1.51692	1.70727	1.89778	2.0884	1.89952	2.08831	2.08831	2.08831	2.2775	2.46698	2.46698	2.46698	2.55429	2.55429	2.65251	2.76049	2.76049	2.87712	3.00141	3.13243	3.26938	3.41154	3.49699	3.59058	3.69171	3.69171	3.79977
		Worm10	Distance to start	0	0	0.191124	0.382248	0.573372	0.764495	0.955619	0.955619	1.13276	1.13276	1.3205	1.3205	1.50908	1.69824	1.88779	2.07763	2.26769	2.45791	2.45791	2.51826	2.59133	2.67609	2.77145	2.87636	2.69913	2.52392	2.35119	2.18153	2.01572	1.85479	1.70011	1.55358	1.4177	1.29584	1.29584	1.18724	1.10134	1.10134	1.04374	1.01926	1.03027	1.03027	1.11806	1.11806	1.22951	1.35882
		Worm11	Distance to start	0	0	0.191124	0.382248	0.573372	0.764495	0.764495	0.955619	1.14674	1.33787	1.52899	1.52899	1.72011	1.91124	2.10236	2.29349	2.48461	2.67573	2.86686	3.05798	3.20185	3.32884	3.32884	3.32884	3.49092	3.65581	3.82314	3.99261	4.11099	4.11099	4.11099	4.23469	4.04643	3.85846	3.85846	3.67081	3.48354	3.29671	3.29671	3.32723	3.36833	3.41963	3.48069	3.55099	3.57243	3.60389
		Worm12	Distance to start	0	0.191124	0.382248	0.573372	0.761882	0.951436	1.14151	1.14151	1.14151	1.14151	1.33189	1.52245	1.71314	1.90392	2.09468	2.09468	2.17795	2.27427	2.3563	2.45052	2.55558	2.67021	2.79322	2.93022	3.07301	3.22081	3.37296	3.52891	3.68817	3.85033	4.04056	4.23088	4.42126	4.61171	4.8022	4.99275	5.18334	5.37397	5.19086	5.00836	4.82652	4.64543	4.46517	4.46517	4.28586	4.28586
		Worm13	Distance to start	0	0	0.191124	0.382248	0.573372	0.764495	0.955619	0.78767	0.633006	0.50401	0.424749	0.424092	0.502347	0.652576	0.820009	0.996008	0.996008	0.996008	1.17673	1.17673	1.17673	1.36031	1.54571	1.73236	1.91989	2.10806	2.10806	2.27444	2.44445	2.61736	2.79266	2.9699	2.9699	2.9699	3.0033	3.04833	3.1045	3.17121	3.17121	3.24781	3.33362	3.42795	3.57765	3.44063	3.58765	3.58765
		Worm14	Distance to start	0	0.191124	0.382248	0.573372	0.764495	0.955619	1.14674	1.33787	1.52899	1.72011	1.67486	1.65063	1.64835	1.66811	1.66811	1.70915	1.63439	1.57933	1.57933	1.67425	1.78465	1.90786	2.04154	2.18379	2.33303	2.48801	2.64772	2.81135	2.81135	2.984	3.15879	2.98295	2.80911	2.80911	2.80911	2.63766	2.4691	2.4691	2.30407	2.14338	2.14338	2.14338	1.98809	2.10718	2.10718	2.2363
		Worm15	Distance to start	0	0.191124	0.382248	0.573372	0.573372	0.764495	0.917423	1.08256	1.25509	1.10625	0.97231	0.860253	0.860253	0.779577	0.740609	0.74988	0.805726	0.899514	1.02084	1.02084	1.02084	1.02084	1.1611	1.31425	1.47629	1.47629	1.47629	1.58531	1.70881	1.84389	1.98818	2.13983	2.13983	2.29737	2.45968	2.32819	2.20543	2.09296	1.96569	1.84945	1.74644	1.65913	1.5901	1.5901	1.5418	1.51624
		Worm16	Distance to start	0	0	0.191124	0.191124	0.382248	0.573372	0.764495	0.955619	0.955619	1.14674	1.33787	1.52899	1.72011	1.54618	1.37681	1.21392	1.06049	1.06049	1.06049	1.06049	0.92127	0.92127	1.08685	1.08685	1.08685	1.06477	1.0767	1.12156	1.19565	1.19964	1.2336	1.2336	1.2336	1.29516	1.38065	1.48593	1.60712	1.60712	1.4425	1.28524	1.13839	1.00651	0.89625	0.816406	0.776423	0.782433
		Worm17	Distance to start	0	0.191124	0.382248	0.573372	0.764495	0.950705	1.13854	1.32732	1.32732	1.51669	1.70644	1.89648	2.08671	2.27709	2.46758	2.65817	2.84883	3.03954	3.23031	3.04682	3.04682	2.86432	2.68303	2.68303	2.49311	2.49311	2.48024	2.48205	2.49853	2.52939	2.5741	2.6328	2.70375	2.78604	2.87868	2.87868	3.04135	3.20717	3.37566	3.54644	3.54644	3.71921	3.89369	4.06967	4.24696	4.4254
		Worm18	Distance to start	0	0.191124	0.382248	0.573372	0.764495	0.955619	1.14674	1.33787	1.3638	1.41531	1.48973	1.58383	1.69435	1.69435	1.69435	1.81829	1.9531	2.09668	2.24736	2.40379	2.56492	2.72993	2.89815	2.97984	3.07125	3.17157	3.27996	3.39566	3.51794	3.32941	3.1412	2.95336	2.76597	2.57912	2.39295	2.49738	2.61164	2.7345	2.86485	3.00171	3.14424	2.97093	3.11189	3.11189	3.11189	3.25796
		Worm19	Distance to start	0	0.191124	0.0916892	0.230959	0.230959	0.412215	0.599631	0.788828	0.873791	0.988853	1.12481	1.275	1.43496	1.60177	1.77349	1.94883	1.94883	2.12689	2.30704	2.48882	2.34889	2.21661	2.09344	1.9089	1.9089	1.72579	1.90408	2.08464	1.95798	1.84247	1.74033	1.74033	1.74033	1.74033	1.65405	1.58621	1.74795	1.74795	1.91511	2.08639	2.26086	2.41108	2.41108	2.56675	2.72693	2.89088
		Worm20	Distance to start	0	0.191124	0.382248	0.573372	0.764495	0.854165	0.97355	1.11313	1.26624	1.22295	1.22295	1.22295	1.20867	1.01874	0.829369	0.641035	0.455034	0.276119	0.135957	0.183803	0.349485	0.532496	0.719737	0.532235	0.532235	0.348687	0.348687	0.181517	0.181517	0.131797	0.273586	0.453194	0.639513	0.639513	0.601381	0.622413	0.697275	0.697275	0.811199	0.950238	0.950238	1.10495	1.26962	1.44084	1.61652	1.79537
			time	0	1	2	3	4	5	6	7	8	9	10	11	12	13	14	15	16	17	18	19	20	21	22	23	24	25	26	27	28	29	30	31	32	33	34	35	36	37	38	39	40	41	42	43	44	45
			average distance to start	0	0.143343	0.30059	0.468154	0.601025	0.764966	0.889458	1.00046	1.08044	1.1563	1.25699	1.33157	1.44656	1.52113	1.59699	1.6797	1.73864	1.81869	1.92243	1.99409	2.07587	2.17378	2.28332	2.3431	2.41506	2.47418	2.55094	2.62876	2.67035	2.70406	2.76327	2.81689	2.84087	2.87426	2.92283	2.95549	3.02364	3.08627	3.13305	3.16604	3.20467	3.23101	3.26664	3.29659	3.32527	3.38498
			SD	0	0.084909	0.0989778	0.128479	0.190823	0.211525	0.236392	0.288212	0.341139	0.405748	0.446081	0.445322	0.463937	0.490171	0.564432	0.63085	0.69765	0.776083	0.825815	0.845188	0.872286	0.882178	0.865476	0.904261	0.91918	0.993166	1.02613	1.09352	1.11162	1.14819	1.1763	1.20204	1.23042	1.25218	1.2767	1.32139	1.3454	1.3991	1.4287	1.4501	1.49092	1.52395	1.55727	1.56026	1.56716	1.55884
		Worm1	Summed track length	0	0.191124	0.382248	0.573372	0.764495	0.955619	0.955619	1.14674	1.33787	1.52899	1.72011	1.91124	2.10236	2.29349	2.48461	2.67573	2.86686	3.05798	3.24911	3.44023	3.63135	3.82248	4.0136	4.20472	4.39585	4.58697	4.7781	4.96922	4.96922	5.16034	5.35147	5.54259	5.73372	5.73372	5.92484	6.11596	6.30709	6.49821	6.68934	6.88046	7.07158	7.26271	7.45383	7.45383	7.64495	7.64495
		Worm2	Summed track length	0	0	0.191124	0.382248	0.573372	0.764495	0.955619	1.14674	1.33787	1.52899	1.72011	1.91124	2.10236	2.29349	2.48461	2.67573	2.86686	3.05798	3.24911	3.44023	3.63135	3.82248	4.0136	4.0136	4.0136	4.20472	4.39585	4.58697	4.7781	4.96922	5.16034	5.35147	5.54259	5.73372	5.73372	5.92484	5.92484	6.11596	6.30709	6.49821	6.68934	6.88046	7.07158	7.26271	7.45383	7.64495
		Worm3	Summed track length	0	0.191124	0.191124	0.382248	0.382248	0.573372	0.573372	0.573372	0.764495	0.955619	0.955619	1.14674	1.33787	1.52899	1.72011	1.91124	2.10236	2.29349	2.48461	2.48461	2.67573	2.86686	2.86686	3.05798	3.24911	3.44023	3.63135	3.82248	3.82248	4.0136	4.20472	4.20472	4.39585	4.39585	4.58697	4.7781	4.96922	5.16034	5.35147	5.35147	5.35147	5.54259	5.73372	5.92484	6.11596	6.11596
		Worm4	Summed track length	0	0.191124	0.382248	0.382248	0.573372	0.764495	0.955619	1.14674	1.33787	1.52899	1.72011	1.72011	1.91124	2.10236	2.29349	2.48461	2.67573	2.86686	3.05798	3.24911	3.44023	3.63135	3.82248	4.0136	4.20472	4.39585	4.58697	4.58697	4.7781	4.7781	4.96922	5.16034	5.35147	5.54259	5.73372	5.92484	6.11596	6.30709	6.49821	6.68934	6.88046	6.88046	7.07158	7.26271	7.45383	7.64495
		Worm5	Summed track length	0	0.191124	0.382248	0.573372	0.764495	0.955619	1.14674	1.33787	1.52899	1.72011	1.91124	1.91124	2.10236	2.29349	2.48461	2.67573	2.86686	3.05798	3.24911	3.44023	3.44023	3.63135	3.82248	3.82248	4.0136	4.20472	4.39585	4.58697	4.58697	4.58697	4.7781	4.96922	5.16034	5.35147	5.35147	5.35147	5.54259	5.54259	5.73372	5.92484	6.11596	6.30709	6.30709	6.49821	6.68934	6.68934
		Worm6	Summed track length	0	0.191124	0.382248	0.573372	0.764495	0.764495	0.955619	1.14674	1.33787	1.52899	1.72011	1.91124	2.10236	2.29349	2.48461	2.67573	2.86686	3.05798	3.05798	3.05798	3.24911	3.44023	3.63135	3.82248	4.0136	4.20472	4.39585	4.58697	4.7781	4.96922	5.16034	5.35147	5.54259	5.73372	5.92484	5.92484	6.11596	6.30709	6.49821	6.68934	6.68934	6.68934	6.88046	7.07158	7.26271	7.45383
		Worm7	Summed track length	0	0.191124	0.382248	0.573372	0.764495	0.955619	1.14674	1.33787	1.33787	1.52899	1.72011	1.91124	2.10236	2.29349	2.48461	2.67573	2.86686	3.05798	3.24911	3.44023	3.63135	3.63135	3.82248	4.0136	4.20472	4.20472	4.39585	4.39585	4.58697	4.7781	4.96922	5.16034	5.35147	5.54259	5.73372	5.92484	6.11596	6.30709	6.49821	6.68934	6.88046	7.07158	7.26271	7.45383	7.64495	7.83608
		Worm8	Summed track length	0	0.191124	0.382248	0.573372	0.573372	0.764495	0.955619	0.955619	1.14674	1.33787	1.52899	1.52899	1.72011	1.72011	1.72011	1.91124	2.10236	2.29349	2.48461	2.48461	2.67573	2.86686	3.05798	3.24911	3.24911	3.44023	3.63135	3.82248	3.82248	4.0136	4.20472	4.20472	4.39585	4.39585	4.39585	4.58697	4.7781	4.96922	5.16034	5.16034	5.35147	5.35147	5.35147	5.54259	5.54259	5.73372
		Worm9	Summed track length	0	0.191124	0.382248	0.573372	0.764495	0.955619	0.955619	1.14674	1.33787	1.52899	1.72011	1.91124	1.91124	2.10236	2.10236	2.29349	2.48461	2.67573	2.86686	3.05798	3.24911	3.44023	3.63135	3.82248	4.0136	4.0136	4.0136	4.20472	4.39585	4.39585	4.39585	4.58697	4.58697	4.7781	4.96922	4.96922	5.16034	5.35147	5.54259	5.73372	5.92484	6.11596	6.30709	6.49821	6.49821	6.68934
		Worm10	Summed track length	0	0	0.191124	0.382248	0.573372	0.764495	0.955619	0.955619	1.14674	1.14674	1.33787	1.33787	1.52899	1.72011	1.91124	2.10236	2.29349	2.48461	2.48461	2.67573	2.86686	3.05798	3.24911	3.44023	3.63135	3.82248	4.0136	4.20472	4.39585	4.58697	4.7781	4.96922	5.16034	5.35147	5.35147	5.54259	5.73372	5.73372	5.92484	6.11596	6.30709	6.30709	6.49821	6.49821	6.68934	6.88046
		Worm11	Summed track length	0	0	0.191124	0.382248	0.573372	0.764495	0.764495	0.955619	1.14674	1.33787	1.52899	1.52899	1.72011	1.91124	2.10236	2.29349	2.48461	2.67573	2.86686	3.05798	3.24911	3.44023	3.44023	3.44023	3.63135	3.82248	4.0136	4.20472	4.39585	4.39585	4.39585	4.58697	4.7781	4.96922	4.96922	5.16034	5.35147	5.54259	5.54259	5.73372	5.92484	6.11596	6.30709	6.49821	6.68934	6.88046
		Worm12	Summed track length	0	0.191124	0.382248	0.573372	0.764495	0.955619	1.14674	1.14674	1.14674	1.14674	1.33787	1.52899	1.72011	1.91124	2.10236	2.10236	2.29349	2.48461	2.67573	2.86686	3.05798	3.24911	3.44023	3.63135	3.82248	4.0136	4.20472	4.39585	4.58697	4.7781	4.96922	5.16034	5.35147	5.54259	5.73372	5.92484	6.11596	6.30709	6.49821	6.68934	6.88046	7.07158	7.26271	7.26271	7.45383	7.45383
		Worm13	Summed track length	0	0	0.191124	0.382248	0.573372	0.764495	0.955619	1.14674	1.33787	1.52899	1.72011	1.91124	2.10236	2.29349	2.48461	2.67573	2.67573	2.67573	2.86686	2.86686	2.86686	3.05798	3.24911	3.44023	3.63135	3.82248	3.82248	4.0136	4.20472	4.39585	4.58697	4.7781	4.7781	4.7781	4.96922	5.16034	5.35147	5.54259	5.54259	5.73372	5.92484	6.11596	6.30709	6.49821	6.68934	6.68934
		Worm14	Summed track length	0	0.191124	0.382248	0.573372	0.764495	0.955619	1.14674	1.33787	1.52899	1.72011	1.91124	2.10236	2.29349	2.48461	2.48461	2.67573	2.86686	3.05798	3.05798	3.24911	3.44023	3.63135	3.82248	4.0136	4.20472	4.39585	4.58697	4.7781	4.7781	4.96922	5.16034	5.35147	5.54259	5.54259	5.54259	5.73372	5.92484	5.92484	6.11596	6.30709	6.30709	6.30709	6.49821	6.68934	6.68934	6.88046
		Worm15	Summed track length	0	0.191124	0.382248	0.573372	0.573372	0.764495	0.955619	1.14674	1.33787	1.52899	1.72011	1.91124	1.91124	2.10236	2.29349	2.48461	2.67573	2.86686	3.05798	3.05798	3.05798	3.05798	3.24911	3.44023	3.63135	3.63135	3.63135	3.82248	4.0136	4.20472	4.39585	4.58697	4.58697	4.7781	4.96922	5.16034	5.35147	5.54259	5.73372	5.92484	6.11596	6.30709	6.49821	6.49821	6.68934	6.88046
		Worm16	Summed track length	0	0	0.191124	0.191124	0.382248	0.573372	0.764495	0.955619	0.955619	1.14674	1.33787	1.52899	1.72011	1.91124	2.10236	2.29349	2.48461	2.48461	2.48461	2.48461	2.67573	2.67573	2.86686	2.86686	2.86686	3.05798	3.24911	3.44023	3.63135	3.82248	4.0136	4.0136	4.0136	4.20472	4.39585	4.58697	4.7781	4.7781	4.96922	5.16034	5.35147	5.54259	5.73372	5.92484	6.11596	6.30709
		Worm17	Summed track length	0	0.191124	0.382248	0.573372	0.764495	0.955619	1.14674	1.33787	1.33787	1.52899	1.72011	1.91124	2.10236	2.29349	2.48461	2.67573	2.86686	3.05798	3.24911	3.44023	3.44023	3.63135	3.82248	3.82248	4.0136	4.0136	4.20472	4.39585	4.58697	4.7781	4.96922	5.16034	5.35147	5.54259	5.73372	5.73372	5.92484	6.11596	6.30709	6.49821	6.49821	6.68934	6.88046	7.07158	7.26271	7.45383
		Worm18	Summed track length	0	0.191124	0.382248	0.573372	0.764495	0.955619	1.14674	1.33787	1.52899	1.72011	1.91124	2.10236	2.29349	2.29349	2.29349	2.48461	2.67573	2.86686	3.05798	3.24911	3.44023	3.63135	3.82248	4.0136	4.20472	4.39585	4.58697	4.7781	4.96922	5.16034	5.35147	5.54259	5.73372	5.92484	6.11596	6.30709	6.49821	6.68934	6.88046	7.07158	7.26271	7.45383	7.64495	7.64495	7.64495	7.83608
		Worm19	Summed track length	0	0.191124	0.382248	0.573372	0.573372	0.764495	0.955619	1.14674	1.33787	1.52899	1.72011	1.91124	2.10236	2.29349	2.48461	2.67573	2.67573	2.86686	3.05798	3.24911	3.44023	3.63135	3.82248	4.0136	4.0136	4.20472	4.39585	4.58697	4.7781	4.96922	5.16034	5.16034	5.16034	5.16034	5.35147	5.54259	5.73372	5.73372	5.92484	6.11596	6.30709	6.49821	6.49821	6.68934	6.88046	7.07158
		Worm20	Summed track length	0	0.191124	0.382248	0.573372	0.764495	0.955619	1.14674	1.33787	1.52899	1.72011	1.72011	1.72011	1.91124	2.10236	2.29349	2.48461	2.67573	2.86686	3.05798	3.24911	3.44023	3.63135	3.82248	4.0136	4.0136	4.20472	4.20472	4.39585	4.39585	4.58697	4.7781	4.96922	5.16034	5.16034	5.35147	5.54259	5.73372	5.73372	5.92484	6.11596	6.11596	6.30709	6.49821	6.68934	6.88046	7.07158
			time	0	1	2	3	4	5	6	7	8	9	10	11	12	13	14	15	16	17	18	19	20	21	22	23	24	25	26	27	28	29	30	31	32	33	34	35	36	37	38	39	40	41	42	43	44	45
			summed distance of the path	0	0.143343	0.324911	0.496922	0.649821	0.831389	0.984288	1.13719	1.29009	1.4621	1.63411	1.7679	1.93991	2.11192	2.26482	2.44639	2.6184	2.79041	2.94331	3.07709	3.22999	3.39245	3.56446	3.7078	3.85115	4.00404	4.15694	4.32896	4.46274	4.61564	4.78765	4.94055	5.08389	5.20813	5.34191	5.49481	5.67638	5.81017	5.98218	6.15419	6.29753	6.44087	6.60333	6.74667	6.89957	7.04291
			SD	0	0.084909	0.0898592	0.114339	0.130071	0.12821	0.155332	0.190872	0.19486	0.217252	0.235919	0.254727	0.250158	0.25169	0.257728	0.26743	0.25642	0.265988	0.280071	0.333351	0.327533	0.344553	0.363029	0.368939	0.388608	0.384629	0.401264	0.388608	0.388608	0.388608	0.404129	0.448332	0.48983	0.50709	0.51312	0.50709	0.500315	0.520283	0.53378	0.563564	0.566541	0.572029	0.596301	0.561856	0.578047	0.582602
			Worm	41	0.722221	0.303499	0.932397	0.258049	0.639352	0.632812	0.329987	0.313321	0.210296	0.236473	0.435821	0.212827	0.490828	0.741761	0.358755	0.965359	0.947291	0.749607	0.0506416	0.618014	0.224465	0.310651	0.521456	0.492244	0.275759	0.235766	0.955748	0.290496	0.866201	0.0194764	0.323276	0.886534	0.66417	0.504566	0.896732	0.898611	0.248424	0.881929	0.816987	0.968625	0.620829	0.641479	0.716242	0.818236	0.676545
			Time(s)	0	1	2	3	4	5	6	7	8	9	10	11	12	13	14	15	16	17	18	19	20	21	22	23	24	25	26	27	28	29	30	31	32	33	34	35	36	37	38	39	40	41	42	43	44	45
				25	25	25	25	25	25	25	25	25	25	25	25	25	25	25	25	25	25	25	25	25	25	25	25	25	25	25	25	25	25	25	25	25	25	25	25	25	25	25	25	25	25	25	25	25	25
				Speed(mm/s)	0.191124	0.191124	0.191124	0	0.191124	0.191124	0	0.191124	0.191124	0.191124	0.191124	0.191124	0	0.191124	0.191124	0.191124	0.191124	0.191124	0.191124	0.191124	0.191124	0.191124	0.191124	0.191124	0.191124	0.191124	0.191124	0.191124	0.191124	0.191124	0.191124	0.191124	0.191124	0.191124	0.191124	0.191124	0.191124	0.191124	0.191124	0	0.191124	0.191124	0.191124	0.191124	0.191124
				Angle	0.706547	0.706547	0.706547	0.706547	-3.02923	-3.02923	-3.02923	-3.02923	-0.444558	-0.444558	-0.444558	-0.444558	-0.444558	-0.444558	-0.444558	-0.444558	-0.444558	-0.444558	-0.444558	-0.444558	-0.444558	-0.444558	-0.444558	-0.115194	-0.115194	-0.115194	-0.115194	-0.115194	-1.29998	-1.29998	-1.29998	-1.29998	-1.29998	-1.29998	-1.29998	-1.29998	-2.27065	-2.27065	-2.27065	-2.27065	-2.27065	-2.27065	-0.304102	-0.304102	-0.304102
				Reversal	0	33.6352	0	0	0	0	0	0	0	0	0	0	0	0	0	0	0	0	0	0	0	0	0	0	0	0	0	0	0	0	0	0	0	0	0	0	0	0	0	0	0	0	1	0	0
				Omega	0	0	0	0	1	0	0	0	1	0	0	0	0	0	0	0	0	0	0	0	0	0	0	1	0	0	0	0	1	0	0	0	0	0	0	0	1	0	0	0	0	0	0	0	0
				RevAngle	0	-1.92149	2.02774	1.17162	-1.77553	-1.74451	-1.60288	1.67925	1.63012	-1.68232	-2.04783	1.82262	1.7838	-2.00507	-1.95327	-1.9858	0.560426	0.896945	-1.76902	1.89826	-1.65041	-1.9445	1.73404	1.67376	-1.8537	-1.98803	-1.90685	-0.742504	1.79476	1.5793	1.92795	1.85445	-2.04561	-1.98331	1.77932	-1.69089	1.99034	1.90366	-1.65173	-1.70042	-0.993928	-1.65318	1.96655	-1.85726	1.61304
				OmegaAngle	0	2.21802	0.332705	1.11886	2.54741	-0.836881	-1.29988	0.135492	2.58467	-2.57137	1.07752	-0.931552	-0.666508	1.99994	-1.23377	-0.140978	-0.715979	1.97953	-1.44406	2.79728	-0.347635	-1.9178	1.40125	0.329363	1.87653	1.46181	-1.34923	-2.51464	-1.18479	-1.72724	3.08687	-0.648812	-0.153185	-1.15719	-1.07031	-2.43237	-0.970668	0.763522	2.57634	-0.144561	-0.714682	-1.35468	-1.6899	0.407571	2.23732
				Anglechange	0.191124	0	0	0	2.54741	0	0	0	2.58467	0	0	0	0	0	0	0	0	0	0	0	0	0	0	0.329363	0	0	0	0	-1.18479	0	0	0	0	0	0	0	-0.970668	0	0	0	0	0	1.96655	0	0
			PosX(mm)	100	100.145	100.291	100.436	100.436	100.246	100.056	100.056	99.8664	100.039	100.211	100.384	100.557	100.557	100.729	100.902	101.074	101.247	101.419	101.592	101.764	101.937	102.109	102.282	102.472	102.662	102.852	103.041	103.231	103.282	103.334	103.385	103.436	103.487	103.538	103.589	103.64	103.517	103.394	103.271	103.271	103.148	103.025	103.207	103.39	103.572
			PoxY(mm)	100	100.124	100.248	100.372	100.372	100.351	100.329	100.329	100.308	100.226	100.144	100.061	99.9792	99.9792	99.897	99.8148	99.7326	99.6504	99.5682	99.486	99.4038	99.3216	99.2394	99.1572	99.1353	99.1133	99.0913	99.0694	99.0474	98.8632	98.6791	98.4949	98.3108	98.1266	97.9424	97.7583	97.5741	97.4279	97.2817	97.1355	97.1355	96.9893	96.8431	96.7859	96.7287	96.6714
			Worm	42	0.195113	0.133316	0.210177	0.04388	0.380264	0.292679	0.973746	0.157409	0.487193	0.299219	0.190641	0.0760944	0.0843755	0.297318	0.880442	0.00806957	0.61996	0.294712	0.137186	0.114527	0.0405199	0.937056	0.391351	0.748594	0.209417	0.330942	0.0109718	0.0688644	0.791031	0.708942	0.43789	0.82427	0.192659	0.680358	0.43203	0.968593	0.299072	0.188528	0.872269	0.696441	0.214102	0.0322921	0.300744	0.0679462	0.457278
			Time(s)	0	1	2	3	4	5	6	7	8	9	10	11	12	13	14	15	16	17	18	19	20	21	22	23	24	25	26	27	28	29	30	31	32	33	34	35	36	37	38	39	40	41	42	43	44	45
				25	25	25	25	25	25	25	25	25	25	25	25	25	25	25	25	25	25	25	25	25	25	25	25	25	25	25	25	25	25	25	25	25	25	25	25	25	25	25	25	25	25	25	25	25	25
				Speed(mm/s)	0.191124	0.191124	0.191124	0.191124	0.191124	0.191124	0.191124	0	0.191124	0.191124	0.191124	0.191124	0.191124	0.191124	0.191124	0.191124	0.191124	0.191124	0.191124	0.191124	0.191124	0.191124	0.191124	0.191124	0.191124	0.191124	0	0.191124	0.191124	0.191124	0	0.191124	0.191124	0.191124	0	0.191124	0.191124	0.191124	0.191124	0.191124	0.191124	0	0.191124	0	0
				Angle	2.41811	-0.231279	2.4238	2.4238	2.4238	2.4238	2.4238	2.4238	2.4238	2.4238	2.4238	2.4238	2.4238	2.4238	2.4238	2.4238	2.4238	2.4238	2.4238	2.4238	2.4238	2.4238	2.4238	2.4238	2.4238	2.4238	2.4238	2.4238	-0.963933	0.926371	0.926371	0.926371	0.926371	-1.57583	-1.57583	-1.57583	-1.57583	-1.57583	-1.57583	-1.57583	-1.57583	-1.57583	-1.57583	-2.72066	-2.72066
				Reversal	0	26.0795	0	0	0	0	0	0	0	0	0	0	0	0	0	0	0	0	0	0	0	0	0	0	0	0	0	0	0	0	0	0	0	0	0	0	0	0	0	0	0	0	0	0	0
				Omega	0	1	1	0	0	0	0	0	0	0	0	0	0	0	0	0	0	0	0	0	0	0	0	0	0	0	0	0	1	1	0	0	0	1	0	0	0	0	0	0	0	0	0	1	0
				RevAngle	0	-1.65569	-2.00929	1.87318	-2.0247	1.89205	-1.5977	-0.51904	-1.81945	2.03849	1.81902	-1.63586	-1.6739	-1.80426	-1.75649	-1.6196	-1.67749	1.95313	-1.92807	-1.90891	1.80626	2.04129	1.14992	1.71814	1.67128	1.7462	-1.6351	2.05143	1.98011	1.92215	-2.07889	1.61169	2.08391	-1.8175	-2.00938	-1.62323	-1.02761	2.01162	1.6651	1.64949	1.76144	-1.63248	1.8005	1.7518	-1.60327
				OmegaAngle	0	-2.64939	2.65508	2.39131	2.74693	-1.42925	-1.83824	-1.82567	3.10522	0.85746	-2.16018	0.952952	2.84871	-3.13905	-0.405453	1.97656	-2.65015	-0.408602	2.43949	-2.89147	-2.85795	2.80483	-0.151938	-2.2734	2.5274	-1.21866	-0.511904	3.11363	2.89545	1.8903	-1.94515	-1.56416	-0.201978	-2.5022	-0.726252	-1.95042	0.803855	0.293016	0.491539	2.41	-1.90585	1.01446	3.13473	-1.14483	-2.68017
				Anglechange	0.191124	-2.64939	2.65508	0	0	0	0	0	0	0	0	0	0	0	0	0	0	0	0	0	0	0	0	0	0	0	0	0	2.89545	1.8903	0	0	0	-2.5022	0	0	0	0	0	0	0	0	0	-1.14483	0
			PosX(mm)	100	99.8568	100.043	99.8988	99.7549	99.6109	99.4669	99.323	99.323	99.179	99.035	98.8911	98.7471	98.6031	98.4592	98.3152	98.1712	98.0273	97.8833	97.7393	97.5954	97.4514	97.3074	97.1635	97.0195	96.8755	96.7316	96.7316	96.5876	96.6966	96.8114	96.8114	96.9262	97.0411	97.0401	97.0401	97.0391	97.0382	97.0372	97.0362	97.0353	97.0343	97.0343	97.0334	97.0334	97.0334
			PoxY(mm)	100	100.127	100.083	100.208	100.334	100.46	100.586	100.711	100.711	100.837	100.963	101.088	101.214	101.34	101.465	101.591	101.717	101.843	101.968	102.094	102.22	102.345	102.471	102.597	102.723	102.848	102.974	102.974	103.1	102.943	103.095	103.095	103.248	103.401	103.21	103.21	103.019	102.828	102.637	102.445	102.254	102.063	102.063	101.872	101.872	101.872
			Worm	43	0.593467	0.758785	0.0827391	0.958098	0.285545	0.837558	0.330004	0.306333	0.726875	0.321544	0.0750141	0.2637	0.0186881	0.877205	0.985212	0.305371	0.259697	0.511815	0.0793453	0.0207275	0.709259	0.0524757	0.104811	0.59332	0.27706	0.408851	0.810874	0.739071	0.761648	0.288296	0.290279	0.222304	0.582336	0.83017	0.370819	0.842631	0.710458	0.949564	0.43264	0.549884	0.0900965	0.328905	0.273849	0.721957	0.368418
			Time(s)	0	1	2	3	4	5	6	7	8	9	10	11	12	13	14	15	16	17	18	19	20	21	22	23	24	25	26	27	28	29	30	31	32	33	34	35	36	37	38	39	40	41	42	43	44	45
				25	25	25	25	25	25	25	25	25	25	25	25	25	25	25	25	25	25	25	25	25	25	25	25	25	25	25	25	25	25	25	25	25	25	25	25	25	25	25	25	25	25	25	25	25	25
				Speed(mm/s)	0.191124	0	0.191124	0.191124	0.191124	0.191124	0.191124	0.191124	0.191124	0	0	0.191124	0.191124	0.191124	0	0.191124	0.191124	0.191124	0.191124	0.191124	0.191124	0.191124	0.191124	0.191124	0.191124	0.191124	0.191124	0.191124	0	0	0.191124	0.191124	0	0.191124	0.191124	0	0.191124	0.191124	0	0	0	0.191124	0.191124	0.191124	0.191124
				Angle	0.953337	3.08723	3.08723	3.08723	3.08723	3.08723	3.08723	3.08723	3.08723	3.08723	3.08723	-0.0268937	-0.0268937	-0.0268937	-0.0268937	-0.0268937	-0.0268937	-0.0268937	-0.0268937	-0.0268937	-0.0268937	-0.0268937	-0.0268937	-2.7634	2.32404	2.32404	2.32404	2.32404	2.32404	2.32404	2.32404	2.32404	0.48604	0.48604	-1.65229	-1.65229	-1.65229	-1.65229	-0.692774	-0.692774	-0.692774	-0.692774	-0.692774	-0.692774	-0.692774
				Reversal	0	53.4363	0	0	0	0	0	0	0	0	0	0	0	0	0	0	0	0	0	0	0	0	0	0	0	0	0	0	0	0	0	0	1	0	0	0	0	0	0	0	0	0	0	0	0
				Omega	0	1	0	0	0	0	0	0	0	0	0	1	0	0	0	0	0	0	0	0	0	0	0	1	1	0	0	0	0	0	0	0	0	0	1	0	0	0	1	0	0	0	0	0	0
				RevAngle	0	-1.98582	-1.90534	1.76207	0.828005	-1.84364	1.78887	1.83531	1.88997	1.91971	1.7941	1.76386	2.02313	-1.92065	1.76657	-0.351224	-1.74692	-1.62747	-2.0129	-1.72814	1.69515	-1.8652	1.98152	-1.87511	2.01775	1.82074	-1.86198	2.07454	-1.71136	1.58515	1.95909	-2.05354	-1.838	-2.08982	-2.03131	-1.94117	2.04681	2.04374	-0.824889	-1.80032	-2.00242	1.74026	-1.90141	1.79577	1.91079
				OmegaAngle	0	2.13389	-0.659699	2.69612	-0.22189	-1.72601	1.69772	1.76924	0.704778	-0.86146	-2.26971	-3.11412	-0.684018	3.11925	2.51586	-2.47663	2.00129	-0.840987	-1.83138	-2.77922	-3.00512	1.55318	-2.65385	-2.73651	-1.19574	2.00009	1.45968	-2.099	0.66973	-1.35752	-1.65038	2.59317	-0.247735	0.220153	-2.13833	0.756556	2.43382	-1.54493	0.959518	1.84605	1.00048	-2.78431	-1.16161	1.11978	0.206443
				Anglechange	0.191124	2.13389	0	0	0	0	0	0	0	0	0	-3.11412	0	0	0	0	0	0	0	0	0	0	0	-2.73651	-1.19574	0	0	0	0	0	0	0	-1.838	0	-2.13833	0	0	0	0.959518	0	0	0	0	0	0
			PosX(mm)	100	100.111	100.111	99.9198	99.729	99.5381	99.3473	99.1564	98.9656	98.7748	98.7748	98.7748	98.9658	99.1569	99.3479	99.3479	99.539	99.73	99.9211	100.112	100.303	100.494	100.685	100.876	100.699	100.568	100.437	100.307	100.176	100.176	100.176	100.045	99.9144	99.9144	100.083	100.068	100.068	100.052	100.037	100.037	100.037	100.037	100.184	100.331	100.478	100.625
			PoxY(mm)	100	100.156	100.156	100.166	100.177	100.187	100.197	100.208	100.218	100.229	100.229	100.229	100.223	100.218	100.213	100.213	100.208	100.203	100.198	100.193	100.187	100.182	100.177	100.172	100.101	100.241	100.38	100.52	100.659	100.659	100.659	100.799	100.938	100.938	101.027	100.837	100.837	100.646	100.456	100.456	100.456	100.456	100.334	100.212	100.09	99.9675
			Worm	44	0.34747	0.0700855	0.12334	0.704293	0.455837	0.36253	0.69173	0.289115	0.852831	0.116522	0.634185	0.987277	0.115114	0.414596	0.057065	0.0653318	0.901086	0.0583021	0.544346	0.826992	0.531478	0.491566	0.477263	0.477908	0.880336	0.386464	0.58293	0.253761	0.496694	0.483567	0.810274	0.457795	0.726233	0.420787	0.0601885	0.965963	0.969891	0.713625	0.631875	0.308587	0.412425	0.730751	0.539219	0.0667442	0.812546
			Time(s)	0	1	2	3	4	5	6	7	8	9	10	11	12	13	14	15	16	17	18	19	20	21	22	23	24	25	26	27	28	29	30	31	32	33	34	35	36	37	38	39	40	41	42	43	44	45
				25	25	25	25	25	25	25	25	25	25	25	25	25	25	25	25	25	25	25	25	25	25	25	25	25	25	25	25	25	25	25	25	25	25	25	25	25	25	25	25	25	25	25	25	25	25
				Speed(mm/s)	0	0.191124	0	0.191124	0.191124	0.191124	0.191124	0	0.191124	0	0.191124	0.191124	0.191124	0.191124	0.191124	0	0.191124	0.191124	0.191124	0.191124	0.191124	0.191124	0.191124	0	0.191124	0.191124	0.191124	0	0.191124	0	0.191124	0.191124	0	0	0	0.191124	0	0.191124	0.191124	0.191124	0.191124	0.191124	0.191124	0	0.191124
				Angle	1.71936	1.71936	1.71936	1.71936	-2.027	-2.027	-2.027	-2.027	-2.027	-2.027	-2.027	2.63911	2.63911	2.63911	2.63911	2.63911	2.63911	2.63911	2.63911	2.63911	2.63911	2.63911	2.63911	2.63911	2.63911	2.63911	2.63911	2.94834	2.94834	2.94834	2.94834	2.94834	2.94834	1.2894	1.2894	1.2894	1.2894	1.92522	-2.81403	-2.81403	-2.81403	-2.81403	-2.81403	-2.81403	-2.81403
				Reversal	0	68.0575	0	0	0	0	0	0	0	0	0	1	0	0	0	0	0	0	0	0	0	0	0	0	0	0	0	0	0	0	0	0	0	1	0	0	0	0	0	0	0	0	0	0	0
				Omega	0	0	0	0	1	0	0	0	0	0	0	0	0	0	0	0	0	0	0	0	0	0	0	0	0	0	0	1	0	0	0	0	0	0	0	0	0	1	1	0	0	0	0	0	0
				RevAngle	0	-1.98329	1.76913	-1.98196	1.65936	-1.97074	-1.6693	2.03022	1.80818	1.58973	1.58106	-1.61707	-0.331011	1.90412	-1.58028	-1.82532	-1.57272	1.62028	-1.61895	-1.69099	-1.81956	2.06673	-1.89078	1.82399	1.71904	-2.01295	-2.08614	-1.90815	-1.74883	1.98856	1.69655	-1.79032	-1.76428	-1.65894	1.61489	-1.70068	0.697627	-0.425348	-1.7411	1.67021	-1.74205	1.96491	1.71827	1.57111	2.05172
				OmegaAngle	0	-0.628952	-2.96528	2.83792	2.53682	-0.407424	2.42446	0.0135132	-0.269436	1.79051	2.92713	-0.175111	-1.98692	2.90996	1.33177	3.11958	-3.08343	0.418479	2.97495	1.14979	-1.41252	-1.6814	-0.681202	-1.34091	0.411465	-1.90783	0.582053	0.309228	-2.09825	0.775444	-2.57841	1.86527	-0.597489	-0.184022	-0.661045	2.62401	-1.67528	0.635821	1.54394	-2.55163	1.8602	1.28276	0.805919	2.61738	2.6728
				Anglechange	0.191124	0	0	0	2.53682	0	0	0	0	0	0	-1.61707	0	0	0	0	0	0	0	0	0	0	0	0	0	0	0	0.309228	0	0	0	0	0	-1.65894	0	0	0	0.635821	1.54394	0	0	0	0	0	0
			PosX(mm)	100	100	99.9717	99.9717	99.9434	99.8592	99.775	99.6908	99.6908	99.6066	99.6066	99.5224	99.3549	99.1874	99.0199	98.8524	98.8524	98.6849	98.5174	98.3499	98.1824	98.0149	97.8474	97.6799	97.6799	97.5124	97.3449	97.1774	97.1774	96.9899	96.9899	96.8023	96.6147	96.6147	96.6147	96.6147	96.6678	96.6678	96.6015	96.4205	96.2396	96.0586	95.8776	95.6967	95.6967	95.5157
			PoxY(mm)	100	100	100.189	100.189	100.378	100.206	100.035	99.8633	99.8633	99.6917	99.6917	99.5201	99.6122	99.7042	99.7963	99.8883	99.8883	99.9804	100.072	100.164	100.257	100.349	100.441	100.533	100.533	100.625	100.717	100.809	100.809	100.845	100.845	100.882	100.919	100.919	100.919	100.919	101.103	101.103	101.282	101.22	101.159	101.097	101.036	100.974	100.974	100.913
			Worm	45	0.00291941	0.888896	0.602414	0.478103	0.162924	0.698366	0.713938	0.797768	0.915345	0.308724	0.915265	0.257381	0.569451	0.739943	0.250308	0.433593	0.163346	0.515508	0.991307	0.343296	0.54603	0.315675	0.416478	0.525042	0.899905	0.978741	0.472618	0.394206	0.108969	0.257121	0.167934	0.450068	0.671385	0.650691	0.925126	0.534578	0.263069	0.909937	0.30385	0.752205	0.754295	0.412201	0.486287	0.847742	0.384764
			Time(s)	0	1	2	3	4	5	6	7	8	9	10	11	12	13	14	15	16	17	18	19	20	21	22	23	24	25	26	27	28	29	30	31	32	33	34	35	36	37	38	39	40	41	42	43	44	45
				25	25	25	25	25	25	25	25	25	25	25	25	25	25	25	25	25	25	25	25	25	25	25	25	25	25	25	25	25	25	25	25	25	25	25	25	25	25	25	25	25	25	25	25	25	25
				Speed(mm/s)	0.191124	0.191124	0.191124	0.191124	0.191124	0.191124	0	0	0.191124	0.191124	0.191124	0.191124	0.191124	0	0.191124	0	0.191124	0.191124	0.191124	0.191124	0.191124	0	0.191124	0.191124	0.191124	0.191124	0.191124	0.191124	0.191124	0.191124	0.191124	0	0.191124	0.191124	0.191124	0.191124	0.191124	0	0.191124	0.191124	0.191124	0.191124	0.191124	0.191124	0.191124
				Angle	-0.539366	-0.539366	-0.539366	-0.539366	-0.539366	-0.539366	-1.31248	-1.31248	-1.31248	-1.31248	-1.31248	-1.31248	-3.01083	-3.01083	-3.01083	-3.01083	-3.01083	-3.01083	-3.01083	2.4773	1.83289	1.83289	1.83289	-0.749612	-0.749612	-0.749612	-1.61404	-1.61404	-1.61404	1.25605	-0.24729	-0.24729	-0.24729	-0.24729	-0.24729	-1.02209	-1.02209	-1.02209	-1.02209	-1.02209	-1.02209	-1.02209	-1.02209	-1.02209	-1.02209
				Reversal	0	11.4617	0	0	0	0	0	0	0	0	0	0	1	0	0	0	0	0	0	0	0	0	0	0	0	0	0	0	0	0	0	0	0	0	0	0	0	0	0	0	0	0	0	0	0
				Omega	0	0	0	0	0	0	1	0	0	0	0	0	0	0	0	0	0	0	0	1	1	0	0	1	0	0	1	0	0	1	1	0	0	0	0	1	0	0	0	0	0	0	0	0	0
				RevAngle	0	1.85137	-2.00451	-1.62185	-1.64533	1.8054	-1.96497	-1.69557	-1.93884	-1.09602	-1.89531	1.41788	-1.69834	1.69905	-1.65753	-1.77897	1.59038	1.67667	-1.63047	-0.519334	-1.59667	-1.80042	-2.01204	2.03859	1.63761	2.0496	0.444902	1.74326	-1.76608	1.60025	1.66582	-1.85718	-1.64954	1.69699	1.98034	1.45221	1.65703	-1.80379	1.29276	-1.69422	1.67249	1.69104	-2.08639	1.772	2.02507
				OmegaAngle	0	-0.586644	-1.45294	-0.271163	1.07396	-3.08572	-0.773118	-1.4703	-0.315201	-0.722018	1.65472	-1.58773	-0.75468	1.45002	-2.44533	-0.190139	0.688944	-2.90051	-1.83862	-0.795058	-0.644414	-1.26102	-2.28362	-2.5825	0.321882	-1.95686	-0.864431	2.27479	0.00120019	2.8701	-1.50334	-1.32101	-1.37983	2.31401	1.1933	-0.774802	0.159272	1.65615	-1.21123	2.09159	-0.459189	-0.987169	-2.21409	1.76952	-0.83566
				Anglechange	0.191124	0	0	0	0	0	-0.773118	0	0	0	0	0	-1.69834	0	0	0	0	0	0	-0.795058	-0.644414	0	0	-2.5825	0	0	-0.864431	0	0	2.8701	-1.50334	0	0	0	0	-0.774802	0	0	0	0	0	0	0	0	0
			PosX(mm)	100	100.164	100.328	100.492	100.656	100.82	100.984	100.984	100.984	101.033	101.082	101.13	101.179	100.99	100.99	100.8	100.8	100.611	100.421	100.232	100.081	100.032	100.032	99.9823	100.122	100.262	100.402	100.394	100.385	100.377	100.436	100.622	100.622	100.807	100.992	101.178	101.277	101.377	101.377	101.477	101.576	101.676	101.776	101.875	101.975	102.075
			PoxY(mm)	100	99.9018	99.8037	99.7055	99.6074	99.5092	99.411	99.411	99.411	99.2263	99.0415	98.8567	98.6719	98.647	98.647	98.6221	98.6221	98.5971	98.5722	98.5473	98.6651	98.8497	98.8497	99.0343	98.9041	98.7739	98.6437	98.4527	98.2618	98.0708	98.2526	98.2058	98.2058	98.159	98.1122	98.0654	97.9024	97.7393	97.7393	97.5762	97.4132	97.2501	97.087	96.924	96.7609	96.5978
			Worm	46	0.440029	0.219147	0.129388	0.283242	0.404295	0.501048	0.456992	0.521834	0.270997	0.528031	0.720358	0.404041	0.472906	0.227842	0.0250871	0.712436	0.491422	0.730847	0.686732	0.334976	0.73542	0.983347	0.328315	0.757181	0.826847	0.398551	0.412736	0.143935	0.907305	0.62147	0.610157	0.729776	0.458548	0.982929	0.858832	0.660636	0.125449	0.460314	0.253031	0.631574	0.14226	0.987006	0.400939	0.907936	0.836961
			Time(s)	0	1	2	3	4	5	6	7	8	9	10	11	12	13	14	15	16	17	18	19	20	21	22	23	24	25	26	27	28	29	30	31	32	33	34	35	36	37	38	39	40	41	42	43	44	45
				25	25	25	25	25	25	25	25	25	25	25	25	25	25	25	25	25	25	25	25	25	25	25	25	25	25	25	25	25	25	25	25	25	25	25	25	25	25	25	25	25	25	25	25	25	25
				Speed(mm/s)	0.191124	0.191124	0.191124	0.191124	0.191124	0.191124	0.191124	0	0.191124	0	0.191124	0.191124	0	0.191124	0.191124	0.191124	0.191124	0	0	0.191124	0	0.191124	0.191124	0.191124	0	0	0.191124	0	0.191124	0.191124	0.191124	0.191124	0.191124	0.191124	0	0.191124	0.191124	0	0	0.191124	0.191124	0.191124	0.191124	0.191124	0.191124
				Angle	-2.73837	-2.73837	-2.73837	-2.73837	-2.73837	-2.02981	0.269957	0.269957	0.269957	0.269957	0.269957	0.269957	0.913455	0.913455	0.913455	0.913455	0.913455	0.913455	0.913455	-0.25225	-0.25225	-0.25225	-0.25225	-0.25225	-2.78104	-0.447112	-0.447112	-0.447112	-0.447112	-2.00537	-2.00537	-0.109593	-0.109593	-0.109593	-0.109593	-0.109593	0.638709	-2.82146	-2.82146	-2.82146	-2.82146	-2.82146	-2.82146	-2.82146	-2.82146
				Reversal	0	35.3702	0	0	0	0	0	0	0	0	0	0	0	0	0	0	0	0	0	0	0	0	0	0	0	0	0	0	0	0	0	0	0	0	0	0	0	0	0	0	0	0	0	0	0
				Omega	0	0	0	0	0	1	1	0	0	0	0	0	1	0	0	0	0	0	0	1	0	0	0	0	1	1	0	0	0	1	0	1	0	0	0	0	1	1	0	0	0	0	0	0	0
				RevAngle	0	1.85953	-1.91883	2.02332	-1.73282	-2.07814	-1.67901	-1.81622	1.83458	1.62605	-1.90446	1.57452	2.02913	-1.69396	1.76385	1.71451	1.60652	1.60096	-2.03269	1.71967	-1.99333	-2.02575	-0.407639	2.08404	1.83275	-1.99633	2.06375	1.83803	1.98482	-1.57661	-1.76604	1.95788	1.96638	1.74164	0.333688	1.87711	1.58461	-1.60358	-1.82002	-1.89332	-1.83072	-1.69368	-0.413129	1.73189	1.82516
				OmegaAngle	0	-0.921053	-0.302269	-2.65995	-2.30727	0.708565	2.29977	-1.53407	-1.9174	0.612346	-2.6175	0.497565	0.643498	0.107893	1.59201	-2.76033	2.4076	-1.79549	0.632419	-1.1657	1.00366	1.75455	0.197792	1.48917	-2.52879	2.33393	2.32641	1.75139	-2.96286	-1.55826	1.49345	1.89577	1.55427	-2.16615	1.45545	-1.20716	0.748302	2.82301	-0.540067	-2.23737	-1.91458	2.83336	-1.83213	0.0676392	-2.52649
				Anglechange	0.191124	0	0	0	0	0.708565	2.29977	0	0	0	0	0	0.643498	0	0	0	0	0	0	-1.1657	0	0	0	0	-2.52879	2.33393	0	0	0	-1.55826	0	1.89577	0	0	0	0	0.748302	2.82301	0	0	0	0	0	0	0
			PosX(mm)	100	99.8242	99.6484	99.4726	99.2968	99.121	99.0363	99.2205	99.2205	99.4047	99.4047	99.5889	99.7731	99.7731	99.8899	100.007	100.123	100.24	100.24	100.24	100.425	100.425	100.61	100.795	100.981	100.981	100.981	101.153	101.153	101.325	101.245	101.164	101.354	101.544	101.734	101.734	101.924	102.078	102.078	102.078	101.896	101.715	101.533	101.352	101.171	100.989
			PoxY(mm)	100	99.925	99.85	99.775	99.7	99.625	99.4537	99.5047	99.5047	99.5556	99.5556	99.6066	99.6576	99.6576	99.8089	99.9602	100.111	100.263	100.263	100.263	100.215	100.215	100.167	100.12	100.072	100.072	100.072	99.9893	99.9893	99.9067	99.7333	99.56	99.5391	99.5182	99.4973	99.4973	99.4764	99.5903	99.5903	99.5903	99.5302	99.47	99.4099	99.3497	99.2896	99.2294
			Worm	47	0.461555	0.240044	0.306633	0.902786	0.537154	0.37459	0.553611	0.792929	0.609668	0.135207	0.214996	0.389116	0.813055	0.0209833	0.837713	0.300369	0.344345	0.597192	0.858351	0.340452	0.266445	0.275939	0.523817	0.129273	0.900868	0.998009	0.803991	0.0652575	0.150476	0.999522	0.506926	0.680414	0.5509	0.816132	0.641535	0.32569	0.0604851	0.344702	0.504873	0.687587	0.922151	0.214542	0.656156	0.806288	0.26049
			Time(s)	0	1	2	3	4	5	6	7	8	9	10	11	12	13	14	15	16	17	18	19	20	21	22	23	24	25	26	27	28	29	30	31	32	33	34	35	36	37	38	39	40	41	42	43	44	45
				25	25	25	25	25	25	25	25	25	25	25	25	25	25	25	25	25	25	25	25	25	25	25	25	25	25	25	25	25	25	25	25	25	25	25	25	25	25	25	25	25	25	25	25	25	25
				Speed(mm/s)	0.191124	0	0.191124	0.191124	0.191124	0.191124	0.191124	0.191124	0	0.191124	0	0.191124	0	0	0.191124	0.191124	0	0.191124	0.191124	0	0	0.191124	0.191124	0.191124	0.191124	0	0.191124	0.191124	0.191124	0	0.191124	0.191124	0.191124	0.191124	0	0.191124	0	0.191124	0.191124	0.191124	0.191124	0.191124	0.191124	0	0.191124
				Angle	-0.11821	-0.11821	-0.11821	-0.11821	-0.11821	-0.11821	-0.924327	-0.924327	-0.924327	-0.924327	-0.924327	-0.924327	0.475017	0.475017	0.475017	0.475017	0.475017	0.475017	0.475017	0.475017	0.475017	1.37285	1.37285	1.37285	1.37285	1.37285	1.37285	1.37285	-3.11992	-3.11992	-3.11992	-3.11992	0.696825	0.696825	0.696825	0.696825	1.38408	1.38408	1.53956	1.53956	1.53956	1.53956	1.53956	1.53956	1.53956
				Reversal	0	23.2909	0	0	0	0	0	0	0	0	0	0	0	0	0	0	0	0	0	0	0	0	0	0	0	0	0	0	1	0	0	0	0	0	0	0	0	0	0	0	0	0	0	0	0
				Omega	0	0	0	0	0	0	1	0	0	0	0	0	1	0	0	0	0	0	0	0	0	1	0	0	0	0	0	0	0	0	0	0	1	0	0	0	1	0	1	0	0	0	0	0	0
				RevAngle	0	1.5974	-2.02714	-1.65415	1.66181	1.73498	1.81011	1.61452	1.70429	1.80979	-1.73853	1.8628	-1.85472	1.8989	1.8929	-1.87746	1.82258	1.85664	-1.81707	1.90543	-1.7018	1.77454	1.58493	1.95629	1.76106	-1.91823	-0.487584	1.87624	1.79041	1.81052	-0.387208	1.73259	-1.70116	1.61257	1.60193	1.78164	-1.81724	-1.65894	1.60112	1.70139	2.07991	1.08677	-1.61957	-1.70611	-2.04338
				OmegaAngle	0	-1.79177	-2.50614	-2.08706	-0.415151	0.578635	-0.806117	-0.408918	1.05366	1.27197	-3.00051	1.20592	1.39934	-0.924546	2.78856	-1.59082	1.78925	1.79274	2.43287	-0.601572	-0.00967871	0.897836	-2.44711	2.02272	-2.84348	0.298255	-1.34419	-0.716688	-3.10564	-2.84408	-1.15709	-1.63621	-2.46644	2.35024	-1.69746	-1.10154	0.687254	3.10904	0.155482	1.39696	2.09551	-2.36796	-0.745945	2.02466	0.818995
				Anglechange	0.191124	0	0	0	0	0	-0.806117	0	0	0	0	0	1.39934	0	0	0	0	0	0	0	0	0.897836	0	0	0	0	0	0	1.79041	0	0	0	-2.46644	0	0	0	0.687254	0	0.155482	0	0	0	0	0	0
			PosX(mm)	100	100.19	100.19	100.38	100.569	100.759	100.949	101.064	101.179	101.179	101.294	101.294	101.409	101.409	101.409	101.579	101.749	101.749	101.919	102.089	102.089	102.089	102.127	102.164	102.202	102.24	102.24	102.277	102.315	102.124	102.124	101.933	101.742	101.888	102.035	102.035	102.181	102.181	102.217	102.223	102.229	102.235	102.241	102.247	102.247	102.253
			PoxY(mm)	100	99.9775	99.9775	99.9549	99.9324	99.9098	99.8873	99.7347	99.5822	99.5822	99.4296	99.4296	99.2771	99.2771	99.2771	99.3645	99.4519	99.4519	99.5393	99.6267	99.6267	99.6267	99.8141	100.001	100.189	100.376	100.376	100.564	100.751	100.747	100.747	100.743	100.739	100.861	100.984	100.984	101.107	101.107	101.294	101.485	101.676	101.868	102.059	102.25	102.25	102.441
			Worm	48	0.396949	0.773527	0.831901	0.397967	0.795828	0.531391	0.72498	0.476399	0.64769	0.789235	0.813936	0.877568	0.0255351	0.443202	0.89509	0.73126	0.88755	0.953368	0.0739439	0.00519633	0.944804	0.923502	0.0701615	0.597166	0.991457	0.419053	0.395665	0.00833185	0.649544	0.787961	0.00807492	0.708183	0.934735	0.800709	0.718015	0.572704	0.674209	0.942949	0.314774	0.737789	0.541298	0.102947	0.500095	0.24459	0.946007
			Time(s)	0	1	2	3	4	5	6	7	8	9	10	11	12	13	14	15	16	17	18	19	20	21	22	23	24	25	26	27	28	29	30	31	32	33	34	35	36	37	38	39	40	41	42	43	44	45
				25	25	25	25	25	25	25	25	25	25	25	25	25	25	25	25	25	25	25	25	25	25	25	25	25	25	25	25	25	25	25	25	25	25	25	25	25	25	25	25	25	25	25	25	25	25
				Speed(mm/s)	0.191124	0.191124	0.191124	0	0.191124	0.191124	0	0.191124	0.191124	0.191124	0	0.191124	0.191124	0.191124	0.191124	0.191124	0.191124	0	0.191124	0.191124	0.191124	0.191124	0.191124	0.191124	0.191124	0.191124	0	0.191124	0.191124	0.191124	0.191124	0.191124	0.191124	0.191124	0	0.191124	0.191124	0.191124	0.191124	0.191124	0	0.191124	0.191124	0.191124	0.191124
				Angle	-0.598071	-0.598071	-0.598071	-0.598071	-0.598071	-1.08192	-1.70603	-1.70603	-1.70603	-1.70603	-1.70603	-1.70603	-1.70603	-1.70603	-1.70603	-1.70603	-1.70603	-1.70603	-1.70603	-1.70603	-1.70603	-1.70603	0.211325	0.211325	0.211325	0.211325	0.211325	-1.34531	-1.34531	-2.01987	-2.01987	-2.01987	-1.216	-1.216	-1.216	-1.216	-1.216	-1.216	-1.216	-1.216	-1.216	-1.216	-1.216	-1.216	-1.33925
				Reversal	0	37.9118	0	0	0	0	0	0	0	0	0	0	0	0	0	0	0	0	0	0	0	0	0	0	0	0	0	0	0	0	0	0	0	0	0	0	0	0	0	0	0	0	0	0	0
				Omega	0	0	0	0	0	1	1	0	0	0	0	0	0	0	0	0	0	0	0	0	0	0	1	0	0	0	0	1	0	1	0	0	1	0	0	0	0	0	0	0	0	0	0	0	1
				RevAngle	0	2.02143	1.89428	-1.9762	1.58102	-1.93803	1.97845	2.07807	-1.91674	2.06227	-1.80288	1.97875	1.83586	-2.00229	-1.75393	1.77218	1.73412	1.80635	0.98994	-1.63182	-1.71992	1.0067	1.17083	-2.02762	-1.95582	0.405001	-1.58942	1.57734	-1.77167	1.94683	1.87972	-1.57208	1.7975	-1.48308	-1.94604	-1.66526	-1.75816	1.65814	0.593748	2.04475	-2.04916	1.6011	-1.59488	2.06296	-1.68799
				OmegaAngle	0	0.253238	0.561747	0.524999	2.34183	-0.483846	-0.624116	0.747638	-1.90138	-0.276743	0.829349	-1.64796	0.223304	-2.73007	0.352505	1.38157	0.955532	2.15795	-0.938097	-2.70814	-2.65153	-0.416958	1.91736	3.05432	-1.29324	1.07172	-1.94756	-1.55664	3.09563	-0.674554	-0.543398	2.8878	0.80387	1.78652	2.14635	-0.578125	0.603688	0.57837	-0.26154	-0.73165	-0.415336	2.15333	-2.65986	1.28045	-0.123258
				Anglechange	0.191124	0	0	0	0	-0.483846	-0.624116	0	0	0	0	0	0	0	0	0	0	0	0	0	0	0	1.91736	0	0	0	0	-1.55664	0	-0.674554	0	0	0.80387	0	0	0	0	0	0	0	0	0	0	0	-0.123258
			PosX(mm)	100	100.158	100.316	100.474	100.474	100.632	100.722	100.722	100.696	100.67	100.644	100.644	100.618	100.593	100.567	100.541	100.515	100.49	100.49	100.464	100.438	100.412	100.387	100.573	100.76	100.947	101.134	101.134	101.177	101.22	101.137	101.054	100.971	101.037	101.103	101.103	101.17	101.236	101.303	101.369	101.435	101.435	101.502	101.568	101.635	101.678
			PoxY(mm)	100	99.8924	99.7848	99.6772	99.6772	99.5696	99.4008	99.4008	99.2114	99.0221	98.8327	98.8327	98.6433	98.4539	98.2645	98.0752	97.8858	97.6964	97.6964	97.507	97.3176	97.1283	96.9389	96.979	97.0191	97.0592	97.0992	97.0992	96.913	96.7267	96.5545	96.3823	96.2102	96.0309	95.8517	95.8517	95.6725	95.4933	95.3141	95.1348	94.9556	94.9556	94.7764	94.5972	94.418	94.2319
			Worm	49	0.7422	0.118239	0.680446	0.0197325	0.707536	0.629528	0.1107	0.810604	0.629585	0.606415	0.364705	0.357142	0.403271	0.658319	0.216148	0.868135	0.0487022	0.936103	0.642571	0.85803	0.922122	0.616302	0.811698	0.862318	0.0959417	0.49816	0.377758	0.40516	0.405329	0.98986	0.651686	0.852108	0.229538	0.111746	0.740577	0.708007	0.61845	0.545449	0.176692	0.528898	0.89294	0.820301	0.703336	0.136807	0.327102
			Time(s)	0	1	2	3	4	5	6	7	8	9	10	11	12	13	14	15	16	17	18	19	20	21	22	23	24	25	26	27	28	29	30	31	32	33	34	35	36	37	38	39	40	41	42	43	44	45
				25	25	25	25	25	25	25	25	25	25	25	25	25	25	25	25	25	25	25	25	25	25	25	25	25	25	25	25	25	25	25	25	25	25	25	25	25	25	25	25	25	25	25	25	25	25
				Speed(mm/s)	0.191124	0.191124	0.191124	0.191124	0	0.191124	0.191124	0	0.191124	0	0.191124	0	0.191124	0.191124	0.191124	0.191124	0.191124	0.191124	0.191124	0.191124	0.191124	0.191124	0.191124	0.191124	0.191124	0.191124	0.191124	0.191124	0.191124	0.191124	0.191124	0.191124	0	0.191124	0.191124	0.191124	0.191124	0	0	0.191124	0.191124	0.191124	0	0.191124	0.191124
				Angle	-0.511854	-0.511854	-0.511854	-0.511854	-0.511854	-0.511854	-0.511854	-2.5504	-2.5504	-2.5504	-2.78025	-2.78025	-2.78025	-2.78025	-2.78025	-2.78025	-2.78025	-2.78025	-2.78025	-2.78025	1.94616	1.94616	1.94616	1.94616	1.94616	1.94616	1.14665	1.14665	1.14665	1.14665	0.144889	2.10705	2.10705	2.10705	2.10705	2.10705	2.10705	2.10705	2.10705	2.10705	2.10705	2.10705	2.10705	2.10705	2.10705
				Reversal	0	41.8089	0	0	0	0	0	1	0	0	0	0	0	0	0	0	0	0	0	0	0	0	0	0	0	0	0	0	0	0	0	0	0	0	0	0	0	0	0	0	0	0	0	0	0
				Omega	0	0	0	0	0	0	0	0	0	0	1	0	0	0	0	0	0	0	0	0	1	0	0	0	0	0	1	0	0	0	1	1	0	0	0	0	0	0	0	0	0	0	0	0	0
				RevAngle	0	2.04583	-1.76656	1.98598	1.89369	1.88956	-1.84576	-2.03855	-1.98563	-2.05875	1.78688	1.71823	1.71882	1.60725	1.64393	-1.79559	1.72207	1.70546	-1.42798	2.04341	1.57723	1.4121	1.73124	1.94472	1.75171	-1.93323	-1.9203	-1.6148	-1.92357	-1.6572	0.52295	-1.96318	1.97662	-1.98882	1.89649	-1.63163	1.66395	-1.63743	-1.88426	-1.75862	-1.72632	-1.77309	1.58473	2.04488	1.91475
				OmegaAngle	0	2.39616	2.75301	-2.17325	-2.76466	0.22216	-1.64404	-2.62908	0.00861339	1.40712	-0.229841	-0.467996	-1.23131	0.621639	-1.61524	-2.55055	0.463766	-2.71262	2.55621	-0.292727	-1.55678	-1.70808	-1.41079	-0.942769	-2.36789	-2.93661	-0.799516	0.663402	1.29604	-1.05564	-1.00176	1.96216	0.483449	-0.59885	2.65433	0.416512	1.63963	0.743894	-1.73831	-0.0797531	-1.18557	1.26194	1.77783	-2.17456	-3.10302
				Anglechange	0.191124	0	0	0	0	0	0	-2.03855	0	0	-0.229841	0	0	0	0	0	0	0	0	0	-1.55678	0	0	0	0	0	-0.799516	0	0	0	-1.00176	1.96216	0	0	0	0	0	0	0	0	0	0	0	0	0
			PosX(mm)	100	100.167	100.333	100.5	100.667	100.667	100.833	101	101	100.841	100.841	100.662	100.662	100.484	100.305	100.126	99.9472	99.7684	99.5896	99.4108	99.2321	99.162	99.0919	99.0219	98.9518	98.8817	98.8116	98.8903	98.969	99.0476	99.1263	99.3154	99.2177	99.2177	99.1201	99.0224	98.9248	98.8272	98.8272	98.8272	98.7295	98.6319	98.5342	98.5342	98.4366	98.3389
			PoxY(mm)	100	99.9064	99.8128	99.7192	99.6256	99.6256	99.5319	99.4383	99.4383	99.3318	99.3318	99.2642	99.2642	99.1967	99.1291	99.0615	98.994	98.9264	98.8588	98.7913	98.7237	98.9015	99.0793	99.2571	99.435	99.6128	99.7906	99.9648	100.139	100.313	100.487	100.515	100.679	100.679	100.844	101.008	101.172	101.336	101.336	101.336	101.501	101.665	101.829	101.829	101.994	102.158
			Worm	50	0.0987081	0.826266	0.528132	0.333982	0.0190365	0.519357	0.0894916	0.722231	0.505623	0.91466	0.062411	0.404671	0.0479148	0.633128	0.906304	0.638366	0.306335	0.125129	0.177902	0.463306	0.573456	0.446363	0.466267	0.849074	0.205657	0.586277	0.325709	0.0263383	0.777546	0.889768	0.0174477	0.121124	0.89484	0.0267579	0.162782	0.0938437	0.0113787	0.784548	0.814965	0.149568	0.133935	0.909967	0.888492	0.232476	0.550079
			Time(s)	0	1	2	3	4	5	6	7	8	9	10	11	12	13	14	15	16	17	18	19	20	21	22	23	24	25	26	27	28	29	30	31	32	33	34	35	36	37	38	39	40	41	42	43	44	45
				25	25	25	25	25	25	25	25	25	25	25	25	25	25	25	25	25	25	25	25	25	25	25	25	25	25	25	25	25	25	25	25	25	25	25	25	25	25	25	25	25	25	25	25	25	25
				Speed(mm/s)	0.191124	0.191124	0.191124	0.191124	0.191124	0.191124	0.191124	0.191124	0.191124	0.191124	0.191124	0.191124	0.191124	0.191124	0.191124	0	0.191124	0.191124	0.191124	0	0.191124	0.191124	0.191124	0.191124	0.191124	0	0	0.191124	0	0	0.191124	0.191124	0.191124	0.191124	0.191124	0.191124	0.191124	0	0	0	0	0.191124	0.191124	0.191124	0.191124
				Angle	-0.692509	-0.692509	-0.692509	-0.692509	-0.692509	1.30215	1.30215	-1.88366	-1.88366	-1.88366	-1.88366	-1.88366	-1.88366	1.22003	1.22003	-3.13183	-3.13183	-3.13183	-3.13183	-3.13183	-3.13183	-1.07657	-1.07657	0.0499419	0.0499419	0.0499419	0.0499419	0.0499419	0.0499419	0.0499419	0.0499419	0.0499419	2.12419	-2.93266	0.330416	0.330416	0.330416	0.330416	0.330416	0.330416	0.330416	3.11695	3.11695	1.13273	1.13273
				Reversal	0	20.1576	0	0	0	1	0	0	0	0	0	0	0	0	0	0	0	0	0	0	0	1	0	0	0	0	0	0	0	0	0	0	1	0	0	0	0	0	0	0	0	0	0	0	0
				Omega	0	0	0	0	0	0	0	1	0	0	0	0	0	1	0	1	0	0	0	0	0	0	0	1	0	0	0	0	0	0	0	0	0	1	1	0	0	0	0	0	0	1	0	1	0
				RevAngle	0	1.74521	-1.59388	-1.64087	1.97698	1.99465	-1.68558	1.6604	1.90639	-1.82928	-1.39223	1.93091	1.96929	2.00825	-1.89043	-1.8206	-1.76565	2.00972	-2.09038	-1.71867	-1.57818	2.05526	1.78279	-1.71123	-2.05641	2.0837	1.87708	-1.62433	-1.66772	-1.66628	1.92302	-2.05813	2.07424	1.80338	-1.98696	-1.87886	2.01677	-1.75156	-2.02611	2.02043	-1.75217	1.99949	1.32516	-1.73661	-1.77092
				OmegaAngle	0	2.04825	2.44136	2.61629	0.266236	2.92487	1.19201	3.09738	1.35147	-0.998751	0.714042	2.88212	2.25937	3.10369	-0.718906	1.93132	1.67291	-1.25926	-2.7424	-1.07208	1.18364	1.04782	-0.189757	1.12651	-0.757588	-2.2509	-1.95341	-1.87342	-2.75753	1.62532	-1.89529	-2.92643	3.13819	1.22634	-3.02011	3.07738	-3.11739	-2.79694	0.336407	-0.305778	-3.09871	2.78654	-2.00117	-1.98422	-2.61281
				Anglechange	0.191124	0	0	0	0	1.99465	0	3.09738	0	0	0	0	0	3.10369	0	1.93132	0	0	0	0	0	2.05526	0	1.12651	0	0	0	0	0	0	0	0	2.07424	1.22634	-3.02011	0	0	0	0	0	0	2.78654	0	-1.98422	0
			PosX(mm)	100	100.147	100.294	100.441	100.588	100.735	100.786	100.837	100.778	100.719	100.66	100.602	100.543	100.484	100.55	100.615	100.615	100.424	100.233	100.042	100.042	99.8509	99.9416	100.032	100.223	100.414	100.414	100.414	100.605	100.605	100.605	100.796	100.987	100.886	100.699	100.88	101.061	101.242	101.242	101.242	101.242	101.242	101.051	100.859	100.941	101.022
			PoxY(mm)	100	99.878	99.7559	99.6339	99.5119	99.3899	99.5741	99.7584	99.5766	99.3947	99.2129	99.031	98.8492	98.6673	98.8468	99.0263	99.0263	99.0244	99.0226	99.0207	99.0207	99.0188	98.8506	98.6823	98.6919	98.7014	98.7014	98.7014	98.711	98.711	98.711	98.7205	98.73	98.8926	98.853	98.915	98.977	99.039	99.039	99.039	99.039	99.039	99.0437	99.0484	99.2215	99.3946
			Worm	51	0.571898	0.651755	0.916396	0.143796	0.787915	0.321164	0.896605	0.72211	0.180081	0.0654571	0.807681	0.105609	0.978011	0.0772831	0.421157	0.571264	0.715236	0.102557	0.218365	0.39122	0.774338	0.376293	0.814646	0.287828	0.642117	0.0123492	0.912914	0.478567	0.0418492	0.833154	0.825422	0.328501	0.661843	0.829967	0.297289	0.900272	0.159024	0.457979	0.910733	0.53065	0.0491986	0.142113	0.958628	0.721209	0.287093
			Time(s)	0	1	2	3	4	5	6	7	8	9	10	11	12	13	14	15	16	17	18	19	20	21	22	23	24	25	26	27	28	29	30	31	32	33	34	35	36	37	38	39	40	41	42	43	44	45
				25	25	25	25	25	25	25	25	25	25	25	25	25	25	25	25	25	25	25	25	25	25	25	25	25	25	25	25	25	25	25	25	25	25	25	25	25	25	25	25	25	25	25	25	25	25
				Speed(mm/s)	0.191124	0.191124	0.191124	0.191124	0.191124	0.191124	0	0.191124	0.191124	0.191124	0.191124	0.191124	0.191124	0.191124	0.191124	0.191124	0.191124	0.191124	0	0.191124	0	0.191124	0.191124	0.191124	0.191124	0.191124	0.191124	0.191124	0.191124	0.191124	0	0.191124	0.191124	0.191124	0.191124	0.191124	0.191124	0.191124	0.191124	0.191124	0.191124	0.191124	0.191124	0.191124	0.191124
				Angle	0.0298307	0.0298307	0.0298307	0.0298307	0.0298307	-0.0115715	-0.0115715	-0.0115715	-0.0115715	-0.0115715	-0.0115715	-0.0115715	2.9886	2.9886	2.9886	2.9886	2.9886	2.9886	2.9886	2.9886	2.9886	-1.66802	-0.66661	-0.66661	-0.66661	-0.66661	-0.66661	-0.66661	-0.66661	2.45643	2.45643	2.45643	2.45643	2.45643	2.45643	2.45643	2.45643	2.45643	2.45643	2.45643	2.45643	-0.720701	-0.720701	-0.720701	-0.720701
				Reversal	0	70.9049	0	0	0	0	0	0	0	0	0	0	0	0	0	0	0	0	0	0	0	0	0	0	0	0	0	0	0	0	0	0	0	0	0	0	0	0	0	0	0	0	0	0	0
				Omega	0	0	0	0	0	1	0	0	0	0	0	0	1	0	0	0	0	0	0	0	0	1	1	0	0	0	0	0	0	1	0	0	0	0	0	0	0	0	0	0	0	1	0	0	0
				RevAngle	0	2.0572	-1.75411	-1.47607	1.93239	1.66672	1.73084	1.8195	-2.07422	1.61914	1.70755	1.95102	-2.05359	-0.459448	-2.02544	1.86515	-1.94286	1.6937	-2.06168	-1.73779	1.70648	-2.0557	1.76421	1.82482	1.63787	1.74837	-1.62444	-1.26886	1.83744	-1.87812	-1.61333	-1.90023	-1.97515	-1.59547	-1.77447	-1.89713	-1.84339	-1.73913	-1.9014	-1.41746	1.98017	-2.0807	-2.05656	0.748984	-1.82896
				OmegaAngle	0	1.62921	2.54077	-2.61512	-2.75248	-0.0414022	1.52151	1.69008	-2.06245	-1.34464	-2.77544	1.01264	3.00018	-1.36586	-2.86706	1.4802	1.53144	-2.16681	2.86032	1.63772	0.737607	1.62656	1.00141	-1.26952	1.6113	0.612664	2.84736	1.48016	2.60982	3.12304	-0.99323	0.496208	-2.4439	1.53186	-2.57611	-1.17437	-0.538349	3.07125	-2.44142	1.87873	-0.911809	3.10606	-2.79485	-2.04491	0.104209
				Anglechange	0.191124	0	0	0	0	-0.0414022	0	0	0	0	0	0	3.00018	0	0	0	0	0	0	0	0	1.62656	1.00141	0	0	0	0	0	0	3.12304	0	0	0	0	0	0	0	0	0	0	0	3.10606	0	0	0
			PosX(mm)	100	100.191	100.382	100.573	100.764	100.955	101.146	101.146	101.337	101.529	101.72	101.911	102.102	101.913	101.724	101.535	101.346	101.157	100.969	100.969	100.78	100.78	100.761	100.911	101.061	101.212	101.362	101.512	101.662	101.813	101.665	101.665	101.517	101.369	101.221	101.073	100.925	100.777	100.629	100.481	100.333	100.185	100.328	100.472	100.615	100.759
			PoxY(mm)	100	100.006	100.011	100.017	100.023	100.029	100.026	100.026	100.024	100.022	100.02	100.017	100.015	100.044	100.073	100.103	100.132	100.161	100.19	100.19	100.219	100.219	100.029	99.9107	99.7925	99.6744	99.5562	99.438	99.3198	99.2017	99.3226	99.3226	99.4435	99.5645	99.6854	99.8064	99.9273	100.048	100.169	100.29	100.411	100.532	100.406	100.28	100.154	100.028
			Worm	52	0.390466	0.319794	0.470378	0.143828	0.974196	0.80235	0.277794	0.721834	0.576124	0.769147	0.919441	0.123509	0.504398	0.582888	0.558139	0.333485	0.223933	0.973591	0.921919	0.636266	0.587703	0.836032	0.559064	0.554305	0.15851	0.649759	0.105601	0.166938	0.341274	0.262343	0.874821	0.0371809	0.357893	0.62021	0.881363	0.810252	0.46851	0.390203	0.00617153	0.719292	0.445604	0.49179	0.973873	0.347415	0.266468
			Time(s)	0	1	2	3	4	5	6	7	8	9	10	11	12	13	14	15	16	17	18	19	20	21	22	23	24	25	26	27	28	29	30	31	32	33	34	35	36	37	38	39	40	41	42	43	44	45
				25	25	25	25	25	25	25	25	25	25	25	25	25	25	25	25	25	25	25	25	25	25	25	25	25	25	25	25	25	25	25	25	25	25	25	25	25	25	25	25	25	25	25	25	25	25
				Speed(mm/s)	0.191124	0.191124	0	0.191124	0	0.191124	0	0.191124	0.191124	0.191124	0.191124	0	0.191124	0.191124	0.191124	0	0.191124	0.191124	0.191124	0.191124	0.191124	0.191124	0.191124	0.191124	0.191124	0.191124	0.191124	0.191124	0	0	0.191124	0.191124	0.191124	0.191124	0.191124	0.191124	0	0.191124	0.191124	0	0.191124	0.191124	0.191124	0.191124	0.191124
				Angle	-1.98743	-1.98743	0.258155	0.258155	0.258155	0.258155	0.258155	0.258155	0.258155	0.258155	0.258155	0.258155	0.258155	0.258155	0.966899	0.966899	0.966899	0.966899	0.966899	1.75653	1.75653	1.75653	1.75653	1.75653	-0.430085	-0.430085	-0.430085	-0.430085	-0.430085	1.99032	1.99032	1.99032	1.99032	1.99032	-1.97914	-1.97914	-1.97914	-0.282189	-0.282189	-0.282189	-0.282189	-0.282189	-0.282189	0.428717	0.428717
				Reversal	0	5.36667	0	0	0	0	0	0	0	0	0	0	0	0	0	0	0	0	0	0	0	0	0	0	0	0	0	0	0	0	0	0	0	0	0	0	0	0	0	0	0	0	0	0	0
				Omega	0	0	1	0	0	0	0	0	0	0	0	0	0	0	1	0	0	0	0	1	0	0	0	0	1	0	0	0	0	1	0	0	0	0	1	0	0	1	0	0	0	0	0	1	0
				RevAngle	0	-1.95506	-1.71224	-1.84965	2.0084	-0.476969	-1.87484	-1.75375	-1.93658	1.98648	1.62979	1.18066	-1.83345	2.0854	-1.77369	-1.68002	-1.86956	-1.94954	-0.465393	1.16073	-2.0285	1.72483	1.78521	1.76867	-1.70064	-1.61207	-2.08864	1.89775	-1.81105	1.98005	1.70797	1.70105	-1.98095	-1.81473	-1.77287	-2.02108	1.7858	1.58757	-1.90394	-1.62744	-1.57573	1.69151	-2.0624	-0.377339	-1.82273
				OmegaAngle	0	2.41112	2.24559	0.185599	-2.84126	1.81445	-1.61509	-0.872333	-1.67477	-0.861235	0.704177	-0.766947	-3.03582	-0.143436	0.708744	-1.66369	-1.59659	0.537117	0.743501	0.78963	-1.86404	-2.00752	-2.05559	0.387528	-2.18661	-2.72837	2.48797	2.9205	-1.20927	2.4204	-0.57553	-0.709659	2.61901	-1.63755	2.31372	1.36655	1.60966	1.69696	1.08027	-2.81642	-2.41799	2.18019	-1.18162	0.710906	-0.757586
				Anglechange	0.191124	0	2.24559	0	0	0	0	0	0	0	0	0	0	0	0.708744	0	0	0	0	0.78963	0	0	0	0	-2.18661	0	0	0	0	2.4204	0	0	0	0	2.31372	0	0	1.69696	0	0	0	0	0	0.710906	0
			PosX(mm)	100	99.9227	99.8453	99.8453	100.03	100.03	100.215	100.215	100.4	100.584	100.769	100.954	100.954	101.139	101.324	101.432	101.432	101.541	101.649	101.758	101.722	101.687	101.652	101.617	101.581	101.755	101.929	102.102	102.276	102.276	102.276	102.198	102.12	102.043	101.965	101.889	101.813	101.813	101.997	102.18	102.18	102.364	102.547	102.731	102.905	103.078
			PoxY(mm)	100	99.8252	99.6505	99.6505	99.6992	99.6992	99.748	99.748	99.7968	99.8456	99.8944	99.9432	99.9432	99.992	100.041	100.198	100.198	100.355	100.513	100.67	100.858	101.046	101.234	101.421	101.609	101.53	101.45	101.37	101.291	101.291	101.291	101.465	101.64	101.814	101.989	101.813	101.638	101.638	101.585	101.531	101.531	101.478	101.425	101.372	101.451	101.531
			Worm	53	0.883716	0.276205	0.265508	0.664504	0.469242	0.310959	0.297934	0.449678	0.726123	0.856355	0.490302	0.51635	0.571245	0.214022	0.940873	0.957587	0.65564	0.301138	0.57881	0.985736	0.82051	0.930254	0.503488	0.626143	0.422158	0.52279	0.0361492	0.0757397	0.117769	0.718703	0.449803	0.869524	0.36436	0.646239	0.68368	0.313241	0.593045	0.966079	0.536542	0.35561	0.808661	0.212272	0.984568	0.402959	0.714264
			Time(s)	0	1	2	3	4	5	6	7	8	9	10	11	12	13	14	15	16	17	18	19	20	21	22	23	24	25	26	27	28	29	30	31	32	33	34	35	36	37	38	39	40	41	42	43	44	45
				25	25	25	25	25	25	25	25	25	25	25	25	25	25	25	25	25	25	25	25	25	25	25	25	25	25	25	25	25	25	25	25	25	25	25	25	25	25	25	25	25	25	25	25	25	25
				Speed(mm/s)	0.191124	0.191124	0.191124	0.191124	0.191124	0.191124	0.191124	0	0.191124	0.191124	0.191124	0.191124	0.191124	0.191124	0.191124	0.191124	0.191124	0.191124	0.191124	0	0.191124	0.191124	0.191124	0	0.191124	0.191124	0.191124	0.191124	0.191124	0.191124	0.191124	0.191124	0.191124	0.191124	0	0.191124	0.191124	0.191124	0.191124	0	0.191124	0	0.191124	0	0.191124
				Angle	2.96286	2.96286	-2.33898	-2.33898	-2.33898	-2.33898	-2.33898	-2.33898	-2.33898	-2.33898	-2.33898	-0.564061	-0.564061	-0.564061	-0.564061	-0.564061	-0.564061	-0.564061	0.622877	0.622877	0.622877	0.622877	0.622877	0.622877	2.85621	2.85621	2.85621	2.85621	2.85621	2.85621	2.85621	2.85621	-3.09771	-2.07171	-2.07171	-2.07171	-2.07171	-2.07171	-2.07171	-2.07171	-2.07171	-0.293496	-0.293496	-0.293496	-0.293496
				Reversal	0	64.6575	0	0	0	0	0	0	0	0	0	0	0	0	0	0	0	0	0	0	0	0	0	0	0	0	0	0	0	0	0	0	0	0	0	0	0	0	0	0	0	1	0	0	0
				Omega	0	0	1	0	0	0	0	0	0	0	0	1	0	0	0	0	0	0	1	0	0	0	0	0	1	0	0	0	0	0	0	0	1	1	0	0	0	0	0	0	0	0	0	0	0
				RevAngle	0	1.89071	1.78929	2.01161	-2.0327	-1.96819	-1.74377	-1.69464	1.69012	1.58851	-1.91195	1.86258	1.75458	2.03177	-1.89805	0.596995	0.90594	1.90942	-1.8107	-1.88267	0.266144	2.03807	-1.2075	-1.75901	-1.96429	1.77783	-1.6591	2.01278	2.00984	1.77021	-2.04433	1.85721	-1.75806	1.60322	-1.81608	1.64208	-1.58059	1.60904	-0.857812	1.83091	1.66133	1.77821	-1.75274	-0.484331	1.71306
				OmegaAngle	0	1.88763	0.981345	2.14709	2.39697	-2.48673	2.11198	-1.32652	-0.222413	-1.74453	1.78644	1.77492	1.38508	0.402687	1.59863	-1.25006	-1.44147	2.6152	1.18694	2.29953	0.26674	-1.22119	1.91303	0.362877	2.23333	-1.78445	2.10685	-3.10015	2.81461	3.07925	0.287982	-2.01287	0.329266	1.026	1.41285	-0.292811	-0.188151	-0.945756	-0.37196	-0.133665	1.57295	2.15605	2.5891	1.41645	1.46998
				Anglechange	0.191124	0	0.981345	0	0	0	0	0	0	0	0	1.77492	0	0	0	0	0	0	1.18694	0	0	0	0	0	2.23333	0	0	0	0	0	0	0	0.329266	1.026	0	0	0	0	0	0	0	1.77821	0	0	0
			PosX(mm)	100	99.8119	99.6238	99.491	99.3582	99.2254	99.0926	98.9599	98.9599	98.8271	98.6943	98.5615	98.723	98.8845	99.046	99.2075	99.369	99.5306	99.6921	99.8473	99.8473	100.003	100.158	100.313	100.313	100.13	99.9462	99.7628	99.5794	99.396	99.2126	99.0292	98.8459	98.6549	98.5631	98.5631	98.4713	98.3796	98.2878	98.196	98.196	98.1042	98.1042	98.2872	98.2872	98.4701
			PoxY(mm)	100	100.034	100.068	99.9305	99.7931	99.6556	99.5181	99.3807	99.3807	99.2432	99.1058	98.9683	98.8662	98.764	98.6618	98.5596	98.4574	98.3553	98.2531	98.3646	98.3646	98.4761	98.5876	98.6991	98.6991	98.7529	98.8067	98.8605	98.9143	98.9681	99.0219	99.0757	99.1295	99.1211	98.9535	98.9535	98.7859	98.6182	98.4506	98.2829	98.2829	98.1153	98.1153	98.06	98.06	98.0047
			Worm	54	0.393677	0.833302	0.345426	0.565851	0.714412	0.137689	0.494304	0.560694	0.398906	0.723436	0.510051	0.374984	0.182291	0.0985815	0.149929	0.743199	0.752401	0.0648744	0.183351	0.0186227	0.529831	0.745696	0.678176	0.897485	0.617377	0.25717	0.745559	0.12881	0.133508	0.900559	0.422722	0.451736	0.106854	0.518817	0.619943	0.918674	0.360956	0.58909	0.0808724	0.224623	0.612341	0.568546	0.766647	0.551808	0.948425
			Time(s)	0	1	2	3	4	5	6	7	8	9	10	11	12	13	14	15	16	17	18	19	20	21	22	23	24	25	26	27	28	29	30	31	32	33	34	35	36	37	38	39	40	41	42	43	44	45
				25	25	25	25	25	25	25	25	25	25	25	25	25	25	25	25	25	25	25	25	25	25	25	25	25	25	25	25	25	25	25	25	25	25	25	25	25	25	25	25	25	25	25	25	25	25
				Speed(mm/s)	0.191124	0.191124	0.191124	0.191124	0.191124	0.191124	0.191124	0.191124	0.191124	0	0.191124	0	0.191124	0.191124	0.191124	0.191124	0.191124	0	0.191124	0.191124	0.191124	0	0.191124	0.191124	0.191124	0.191124	0.191124	0.191124	0.191124	0.191124	0.191124	0	0.191124	0	0.191124	0.191124	0.191124	0	0	0	0.191124	0.191124	0.191124	0.191124	0.191124
				Angle	-2.14584	-0.667183	-2.31824	-2.31824	-2.31824	-2.31824	-2.31824	-2.31824	-2.31824	-2.31824	-2.31824	-2.31824	-2.31824	-2.31824	0.399963	0.399963	0.399963	0.885936	-2.52558	-2.52558	-2.52558	-2.52558	-2.52558	-2.52558	-2.52558	-2.52558	-2.52558	-2.52558	-2.52558	-2.52558	-2.52558	-2.52558	-2.52558	-2.52558	-2.52558	-2.52558	-2.52558	-2.52558	-2.52558	-2.52558	-2.52558	-2.52558	-2.52558	-2.52558	-2.52558
				Reversal	0	44.7476	0	0	0	0	0	0	0	0	0	0	0	0	0	0	0	0	0	0	0	0	0	0	0	0	0	0	0	0	0	0	0	0	0	0	0	0	0	0	0	0	0	0	0
				Omega	0	1	1	0	0	0	0	0	0	0	0	0	0	0	1	0	0	1	1	0	0	0	0	0	0	0	0	0	0	0	0	0	0	0	0	0	0	0	0	0	0	0	0	0	0
				RevAngle	0	-1.73223	-1.98433	1.78847	-1.72384	1.75693	-1.68282	-2.0787	2.07538	-2.00798	1.7101	-1.74713	1.7941	-1.96862	-1.81448	-1.80078	1.72912	-1.82041	-2.03321	-1.61182	-1.98684	-2.05282	1.83728	-2.03325	-1.96567	-1.73626	1.91184	1.87506	1.68517	1.87346	2.02451	1.99591	2.06581	-1.65549	-1.90575	2.08086	-1.05137	1.92131	-1.57984	-1.99483	-1.6218	1.84864	1.83965	1.90446	-1.99163
				OmegaAngle	0	1.47866	-1.65106	-1.10266	1.84865	-1.33229	-3.0708	-0.474767	1.85304	0.303731	0.459184	-2.14307	-1.30421	-1.83037	2.7182	-2.66117	0.786516	0.485973	2.87167	-1.9351	3.05626	0.233376	-1.95433	-0.335148	0.00597678	-1.94585	-1.55616	0.60038	2.91149	3.05834	0.186452	0.471046	0.354635	-3.09862	1.07791	2.42964	2.35666	-1.43611	-2.33836	2.83758	1.75641	0.240861	-1.27567	-2.57827	0.0817343
				Anglechange	0.191124	1.47866	-1.65106	0	0	0	0	0	0	0	0	0	0	0	2.7182	0	0	0.485973	2.87167	0	0	0	0	0	0	0	0	0	0	0	0	0	0	0	0	0	0	0	0	0	0	0	0	0	0
			PosX(mm)	100	99.8961	100.046	99.9163	99.7864	99.6564	99.5265	99.3966	99.2667	99.1368	99.1368	99.0068	99.0068	98.8769	98.747	98.923	99.0991	99.2751	99.2751	99.1191	98.9631	98.8071	98.8071	98.6511	98.4952	98.3392	98.1832	98.0272	97.8712	97.7152	97.5592	97.4032	97.4032	97.2472	97.2472	97.0912	96.9352	96.7792	96.7792	96.7792	96.7792	96.6232	96.4672	96.3113	96.1553	95.9993
			PoxY(mm)	100	99.8396	99.7214	99.5812	99.441	99.3008	99.1606	99.0205	98.8803	98.7401	98.7401	98.5999	98.5999	98.4598	98.3196	98.394	98.4684	98.5429	98.5429	98.4324	98.322	98.2116	98.2116	98.1011	97.9907	97.8803	97.7699	97.6594	97.549	97.4386	97.3281	97.2177	97.2177	97.1073	97.1073	96.9968	96.8864	96.776	96.776	96.776	96.776	96.6656	96.5551	96.4447	96.3343	96.2238
			Worm	55	0.00197194	0.0341659	0.127991	0.328336	0.746107	0.88862	0.403245	0.704634	0.606867	0.225294	0.557241	0.598515	0.421661	0.737826	0.974203	0.726598	0.69926	0.89735	0.533856	0.407385	0.484373	0.0888181	0.310193	0.95402	0.738798	0.21697	0.641203	0.840568	0.324538	0.378643	0.932204	0.159957	0.164085	0.576805	0.901378	0.275396	0.596255	0.525629	0.297266	0.291986	0.219962	0.607455	0.998192	0.425009	0.107711
			Time(s)	0	1	2	3	4	5	6	7	8	9	10	11	12	13	14	15	16	17	18	19	20	21	22	23	24	25	26	27	28	29	30	31	32	33	34	35	36	37	38	39	40	41	42	43	44	45
				25	25	25	25	25	25	25	25	25	25	25	25	25	25	25	25	25	25	25	25	25	25	25	25	25	25	25	25	25	25	25	25	25	25	25	25	25	25	25	25	25	25	25	25	25	25
				Speed(mm/s)	0.191124	0.191124	0.191124	0.191124	0.191124	0.191124	0.191124	0.191124	0.191124	0.191124	0.191124	0.191124	0.191124	0.191124	0.191124	0.191124	0.191124	0.191124	0.191124	0	0.191124	0.191124	0.191124	0.191124	0.191124	0.191124	0.191124	0.191124	0.191124	0.191124	0.191124	0.191124	0.191124	0	0	0.191124	0.191124	0	0	0.191124	0.191124	0.191124	0	0.191124	0.191124
				Angle	-2.764	-2.764	-2.764	-2.764	-2.764	0.984687	0.984687	0.984687	2.67165	2.67165	2.67165	2.90173	2.90173	2.47483	2.47483	2.47483	2.47483	2.47483	2.47483	2.47483	2.47483	2.47483	2.47483	2.47483	2.47483	2.47483	-2.18097	-2.18097	-2.18097	-2.18097	-2.18097	-2.18097	-2.18097	-2.18097	-2.18097	-2.18097	-2.18097	-2.18097	-2.18097	2.06745	-2.36095	-2.36095	-2.36095	-2.36095	-2.36095
				Reversal	0	47.4017	0	0	0	0	0	0	0	0	0	0	0	0	0	0	0	0	0	0	0	0	0	0	0	0	0	0	0	0	0	0	0	0	0	0	0	0	0	0	0	0	0	0	0
				Omega	0	0	0	0	0	1	0	0	1	0	0	1	0	1	0	0	0	0	0	0	0	0	0	0	0	0	1	0	0	0	0	0	0	0	0	0	0	0	0	1	1	0	0	0	0
				RevAngle	0	1.7469	1.69637	-1.92595	1.95648	1.60399	-2.01527	-1.8945	-1.80097	-1.71519	-1.92405	-1.66078	1.87358	1.72034	1.84953	0.384159	1.63827	1.77495	-1.90531	-1.71495	-1.97676	1.59029	-1.75732	2.0776	-1.0114	1.85965	1.97637	1.88646	-1.93605	-2.03052	2.06424	-1.19863	1.70554	1.96522	-2.01546	2.08435	2.05709	-1.66332	1.90479	-1.936	2.06411	2.06169	-1.87925	-0.437341	-1.86474
				OmegaAngle	0	-0.0785031	2.64972	3.10627	-0.185585	-2.5345	-0.678336	-0.121846	1.68696	0.72879	-0.545411	0.230083	-0.44727	-0.426905	-1.80229	-2.21814	-2.08782	-2.23212	-1.06234	-0.232385	0.78207	1.31502	3.01843	1.13056	1.79901	-0.0398267	1.62739	-1.96602	1.60082	0.649101	0.938103	-0.0567786	-2.71602	-2.65893	-0.407686	-1.37191	-1.23135	1.19231	-0.346016	-2.03477	1.85479	1.33694	0.15822	-0.560093	0.401991
				Anglechange	0.191124	0	0	0	0	-2.5345	0	0	1.68696	0	0	0.230083	0	-0.426905	0	0	0	0	0	0	0	0	0	0	0	0	1.62739	0	0	0	0	0	0	0	0	0	0	0	0	-2.03477	1.85479	0	0	0	0
			PosX(mm)	100	99.8223	99.6447	99.467	99.2894	99.1117	99.2174	99.3231	99.4288	99.2584	99.088	98.9176	98.732	98.5463	98.3961	98.2459	98.0958	97.9456	97.7954	97.6452	97.6452	97.495	97.3448	97.1946	97.0444	96.8942	96.744	96.6345	96.525	96.4155	96.306	96.1965	96.0869	95.9774	95.9774	95.9774	95.8679	95.7584	95.7584	95.7584	95.6673	95.5315	95.3958	95.3958	95.26	95.1242
			PoxY(mm)	100	99.9295	99.8591	99.7886	99.7181	99.6477	99.8069	99.9661	100.125	100.212	100.298	100.385	100.43	100.476	100.594	100.712	100.83	100.949	101.067	101.185	101.185	101.303	101.421	101.54	101.658	101.776	101.894	101.738	101.581	101.424	101.268	101.111	100.954	100.798	100.798	100.798	100.641	100.484	100.484	100.484	100.653	100.518	100.384	100.384	100.249	100.115
			Worm	56	0.645258	0.183562	0.010387	0.437057	0.187923	0.811299	0.38512	0.863656	0.946712	0.764848	0.831568	0.17879	0.773494	0.40906	0.347242	0.109665	0.913007	0.997549	0.945868	0.292637	0.179477	0.264129	0.517496	0.720591	0.345539	0.204169	0.045681	0.454613	0.781256	0.96468	0.348755	0.937598	0.278117	0.598978	0.17011	0.154324	0.409544	0.0917766	0.238411	0.519702	0.309154	0.704419	0.815636	0.518279	0.647838
			Time(s)	0	1	2	3	4	5	6	7	8	9	10	11	12	13	14	15	16	17	18	19	20	21	22	23	24	25	26	27	28	29	30	31	32	33	34	35	36	37	38	39	40	41	42	43	44	45
				25	25	25	25	25	25	25	25	25	25	25	25	25	25	25	25	25	25	25	25	25	25	25	25	25	25	25	25	25	25	25	25	25	25	25	25	25	25	25	25	25	25	25	25	25	25
				Speed(mm/s)	0.191124	0	0.191124	0	0.191124	0.191124	0	0.191124	0.191124	0.191124	0.191124	0.191124	0.191124	0.191124	0.191124	0.191124	0.191124	0	0.191124	0.191124	0.191124	0.191124	0.191124	0.191124	0.191124	0	0.191124	0.191124	0	0	0.191124	0	0.191124	0.191124	0.191124	0.191124	0.191124	0.191124	0.191124	0.191124	0.191124	0.191124	0.191124	0.191124	0.191124
				Angle	0.379214	0.379214	0.379214	0.379214	0.379214	0.379214	-0.544182	-0.544182	-0.544182	-0.544182	-0.544182	-0.808387	-0.808387	-0.808387	-0.808387	-0.808387	-0.808387	0.0601641	0.0601641	0.0601641	2.11875	2.11875	2.11875	2.11875	2.11875	0.504719	0.504719	0.504719	0.504719	0.504719	0.504719	1.91653	1.91653	1.91653	1.91653	1.91653	1.91653	1.91653	1.91653	1.91653	1.91653	1.91653	1.91653	1.91653	1.91653
				Reversal	0	81.3868	0	0	0	0	0	0	0	0	0	0	0	0	0	0	0	0	0	0	0	0	0	0	0	0	0	0	0	0	0	0	0	0	0	0	0	0	0	0	0	0	0	0	0
				Omega	0	0	0	0	0	0	1	0	0	0	0	1	0	0	0	0	0	1	0	0	1	0	0	0	0	1	0	0	0	0	0	1	0	0	0	0	0	0	0	0	0	0	0	0	0
				RevAngle	0	-1.85256	-1.58122	-1.94094	-1.6522	1.59741	-1.60607	1.85155	2.00671	0.908014	-1.83261	-1.59443	1.88946	1.87634	1.61335	1.68691	1.69144	1.54877	0.282734	0.979992	1.83935	1.73739	1.96985	-1.84573	-1.90191	-1.63709	1.70256	1.64628	-1.84328	1.95338	0.586028	-1.94959	-1.07798	-1.62494	1.58683	-2.00231	1.98174	-1.6916	-1.61011	2.0123	1.7518	2.09245	1.96291	-1.94051	1.99897
				OmegaAngle	0	2.6632	-0.95873	2.65218	-1.76169	-1.0329	-0.923396	-1.104	-1.37062	0.760953	1.59886	-0.264206	-2.19472	-2.5891	-0.838259	-0.835155	-3.11238	0.868551	-1.02787	1.27522	2.05859	0.976989	1.40443	1.28045	-2.0841	-1.61403	0.0118176	3.08103	1.58511	1.13134	1.60122	1.41181	-1.72598	1.72649	-0.90301	0.763721	3.00742	2.24319	2.79016	1.09755	-2.37419	-0.656974	-1.14927	-2.47041	0.945611
				Anglechange	0.191124	0	0	0	0	0	-0.923396	0	0	0	0	-0.264206	0	0	0	0	0	0.868551	0	0	2.05859	0	0	0	0	-1.61403	0	0	0	0	0	1.41181	0	0	0	0	0	0	0	0	0	0	0	0	0
			PosX(mm)	100	100.178	100.178	100.355	100.355	100.533	100.71	100.71	100.874	101.037	101.201	101.364	101.496	101.628	101.76	101.892	102.024	102.156	102.156	102.347	102.538	102.438	102.339	102.239	102.14	102.04	102.04	102.207	102.375	102.375	102.375	102.542	102.542	102.477	102.412	102.348	102.283	102.218	102.153	102.088	102.024	101.959	101.894	101.829	101.765	101.7
			PoxY(mm)	100	100.071	100.071	100.142	100.142	100.212	100.283	100.283	100.184	100.085	99.9862	99.8872	99.749	99.6108	99.4726	99.3344	99.1961	99.0579	99.0579	99.0694	99.0809	99.244	99.4072	99.5703	99.7335	99.8966	99.8966	99.989	100.081	100.081	100.081	100.174	100.174	100.354	100.534	100.713	100.893	101.073	101.253	101.433	101.612	101.792	101.972	102.152	102.332	102.511
			Worm	57	0.342833	0.243167	0.207615	0.211475	0.252803	0.480813	0.108562	0.33446	0.17282	0.742218	0.309394	0.443073	0.378643	0.179627	0.131184	0.926094	0.747724	0.216332	0.736669	0.955586	0.869453	0.12043	0.744562	0.625664	0.816153	0.509669	0.101276	0.148952	0.929318	0.886008	0.0292629	0.647579	0.975146	0.595833	0.944185	0.622926	0.161724	0.384013	0.838803	0.50238	0.33447	0.273304	0.86866	0.508891	0.238761
			Time(s)	0	1	2	3	4	5	6	7	8	9	10	11	12	13	14	15	16	17	18	19	20	21	22	23	24	25	26	27	28	29	30	31	32	33	34	35	36	37	38	39	40	41	42	43	44	45
				25	25	25	25	25	25	25	25	25	25	25	25	25	25	25	25	25	25	25	25	25	25	25	25	25	25	25	25	25	25	25	25	25	25	25	25	25	25	25	25	25	25	25	25	25	25
				Speed(mm/s)	0.191124	0.191124	0.191124	0.191124	0.191124	0	0.191124	0.191124	0	0	0.191124	0.191124	0.191124	0.191124	0.191124	0	0.191124	0.191124	0.191124	0.191124	0.191124	0.191124	0.191124	0.191124	0.191124	0.191124	0.191124	0	0	0.191124	0.191124	0.191124	0.191124	0	0.191124	0.191124	0.191124	0.191124	0.191124	0.191124	0.191124	0	0.191124	0.191124	0
				Angle	-0.54375	-0.54375	-0.54375	-0.765879	-0.765879	0.550149	0.550149	0.550149	0.550149	0.550149	2.30134	2.30134	2.30134	2.30134	2.30134	2.30134	1.59063	1.59063	1.59063	1.59063	1.59063	1.59063	-2.07155	-2.07155	-2.07155	-2.07155	-2.07155	-2.07155	-2.07155	-2.07155	-2.07155	-2.07155	-2.07155	-2.07155	0.480069	-1.4768	-1.4768	-1.4768	-1.4768	0.304891	0.304891	0.304891	0.304891	0.304891	0.304891
				Reversal	0	83.3328	0	0	0	0	0	0	0	0	0	0	0	0	0	0	0	0	0	0	0	0	0	0	0	0	0	0	0	0	0	0	0	0	0	0	0	0	0	0	0	0	0	0	0
				Omega	0	0	0	1	0	1	0	0	0	0	1	0	0	0	0	0	1	0	0	0	0	0	1	0	0	0	0	0	0	0	0	0	0	0	1	1	0	0	0	1	0	0	0	0	0
				RevAngle	0	2.04232	1.66633	1.96746	1.70511	1.90693	-1.95893	-2.06842	1.86624	-1.83188	1.59677	-1.94256	1.90851	-1.81489	-1.81142	-1.77571	-1.10352	1.8127	1.91732	-2.0247	0.782543	-1.86399	2.04092	-1.80269	-1.5764	1.7803	1.80288	-1.80158	-1.95659	1.44392	2.07764	-1.5843	-1.81626	0.265525	-1.80243	-0.571386	1.97167	-1.9083	-1.67976	-1.73373	-1.88663	-1.88347	1.82412	1.99741	2.03154
				OmegaAngle	0	-1.85138	1.96546	-0.222129	-0.118228	1.31603	-0.495855	2.84404	-1.83081	-1.17519	1.75119	0.712135	2.44366	-1.58424	-0.230289	-3.09073	-0.710708	1.1853	-1.18029	2.41969	-1.87409	0.791704	2.621	1.39049	-0.561135	-1.03771	-0.324329	3.01369	-2.65254	1.80406	2.58813	-3.06579	1.90163	0.619364	2.55162	-1.95687	-1.93217	-2.92504	-0.268919	1.78169	-1.2769	-2.37717	1.76744	-1.5622	-0.387879
				Anglechange	0.191124	0	0	-0.222129	0	1.31603	0	0	0	0	1.75119	0	0	0	0	0	-0.710708	0	0	0	0	0	2.621	0	0	0	0	0	0	0	0	0	0	0	2.55162	-1.95687	0	0	0	1.78169	0	0	0	0	0
			PosX(mm)	100	100.164	100.327	100.491	100.628	100.766	100.766	100.929	101.092	101.092	101.092	100.965	100.837	100.709	100.582	100.454	100.454	100.451	100.447	100.443	100.439	100.435	100.432	100.34	100.248	100.156	100.065	99.9729	99.9729	99.9729	99.8811	99.7893	99.6976	99.6058	99.6058	99.7753	99.7933	99.8112	99.8292	99.8471	100.029	100.212	100.212	100.394	100.576	100.576
			PoxY(mm)	100	99.9011	99.8022	99.7034	99.5709	99.4384	99.4384	99.5383	99.6382	99.6382	99.6382	99.7806	99.923	100.065	100.208	100.35	100.35	100.541	100.732	100.923	101.114	101.305	101.497	101.329	101.161	100.994	100.826	100.658	100.658	100.658	100.491	100.323	100.155	99.9876	99.9876	100.076	99.8856	99.6953	99.505	99.3148	99.3721	99.4295	99.4295	99.4869	99.5442	99.5442
			Worm	58	0.701244	0.939525	0.203031	0.102495	0.662916	0.7053	0.0434951	0.716595	0.981046	0.766598	0.0655646	0.979663	0.728832	0.420971	0.479984	0.197694	0.398584	0.644764	0.679852	0.975408	0.680896	0.331875	0.624244	0.959462	0.502449	0.286885	0.084039	0.385795	0.519069	0.11257	0.384254	0.0292491	0.561731	0.785701	0.550175	0.724434	0.0174488	0.181126	0.765644	0.389181	0.74767	0.754283	0.20246	0.118371	0.251454
			Time(s)	0	1	2	3	4	5	6	7	8	9	10	11	12	13	14	15	16	17	18	19	20	21	22	23	24	25	26	27	28	29	30	31	32	33	34	35	36	37	38	39	40	41	42	43	44	45
				25	25	25	25	25	25	25	25	25	25	25	25	25	25	25	25	25	25	25	25	25	25	25	25	25	25	25	25	25	25	25	25	25	25	25	25	25	25	25	25	25	25	25	25	25	25
				Speed(mm/s)	0.191124	0.191124	0	0.191124	0.191124	0.191124	0.191124	0.191124	0	0.191124	0.191124	0	0.191124	0.191124	0.191124	0.191124	0	0	0	0.191124	0.191124	0.191124	0.191124	0.191124	0	0.191124	0	0.191124	0	0.191124	0	0	0.191124	0.191124	0.191124	0	0.191124	0.191124	0.191124	0	0.191124	0.191124	0.191124	0.191124	0
				Angle	1.42104	-2.32065	-2.32065	-2.32065	-2.32065	-2.32065	-0.190255	-0.190255	-0.190255	-0.190255	-0.190255	-0.190255	-0.190255	-0.190255	-2.15423	-2.15423	-1.33077	-1.33077	-1.33077	-1.33077	-1.33077	-1.33077	-1.33077	-1.33077	-1.33077	-1.33077	-1.33077	-1.33077	-1.33077	-1.33077	-1.33077	3.11961	3.11961	3.11961	3.11961	3.11961	3.11961	3.11961	3.11961	3.11961	3.11961	3.11961	3.11961	3.11961	0.0857359
				Reversal	0	39.3915	0	0	0	0	0	0	0	0	0	0	0	0	1	0	0	0	0	0	0	0	0	0	0	0	0	0	0	0	0	0	0	0	0	0	0	0	0	0	0	0	0	0	0
				Omega	0	1	0	0	0	0	1	0	0	0	0	0	0	0	0	0	1	0	0	0	0	0	0	0	0	0	0	0	0	0	0	1	0	0	0	0	0	0	0	0	0	0	0	0	1
				RevAngle	0	-1.94316	-0.782585	1.90683	2.06612	-1.57836	2.06735	1.58956	1.82327	-0.451549	1.65609	1.63096	0.493829	-2.00911	-1.96397	2.05395	1.91521	-1.68892	1.61346	-1.93201	0.458953	-1.70482	1.84682	1.90825	-0.647104	1.77733	2.04735	-1.75189	-1.95263	-1.63129	-1.69672	-1.62301	1.60142	-1.82931	-1.66147	-2.05289	-2.0121	1.60625	1.91911	-1.74005	1.88126	1.87762	1.63359	-1.57155	2.07494
				OmegaAngle	0	2.5415	1.29343	0.648546	2.81745	-0.387102	2.13039	2.69123	1.65049	0.938124	-1.36296	3.1234	1.5763	-2.16993	-2.49628	-1.81039	0.823456	-0.721432	0.685888	-2.25146	0.328894	2.14703	-0.552391	0.306856	-2.07342	-1.93199	2.29339	2.87474	0.483259	0.196597	-2.99106	-1.83281	3.06825	-2.34721	-2.37098	-2.51712	0.270587	-2.72574	1.07175	-0.77798	-0.245736	-0.349654	2.21823	1.31405	-3.03387
				Anglechange	0.191124	2.5415	0	0	0	0	2.13039	0	0	0	0	0	0	0	-1.96397	0	0.823456	0	0	0	0	0	0	0	0	0	0	0	0	0	0	-1.83281	0	0	0	0	0	0	0	0	0	0	0	0	-3.03387
			PosX(mm)	100	100.029	99.8983	99.8983	99.768	99.6377	99.5075	99.6952	99.8828	99.8828	100.071	100.258	100.258	100.446	100.634	100.528	100.423	100.423	100.423	100.423	100.468	100.514	100.559	100.605	100.65	100.65	100.696	100.696	100.741	100.741	100.786	100.786	100.786	100.595	100.404	100.213	100.213	100.022	99.8311	99.64	99.64	99.4489	99.2578	99.0667	98.8757	98.8757
			PoxY(mm)	100	100.189	100.049	100.049	99.9093	99.7694	99.6295	99.5934	99.5572	99.5572	99.5211	99.485	99.485	99.4488	99.4127	99.2532	99.0937	99.0937	99.0937	99.0937	98.908	98.7224	98.5367	98.3511	98.1654	98.1654	97.9798	97.9798	97.7941	97.7941	97.6085	97.6085	97.6085	97.6127	97.6169	97.6211	97.6211	97.6253	97.6295	97.6337	97.6337	97.6379	97.6421	97.6463	97.6505	97.6505
			Worm	59	0.874206	0.246685	0.459992	0.951079	0.253869	0.385288	0.80386	0.666316	0.664893	0.99158	0.780987	0.9505	0.127239	0.313746	0.716928	0.0594659	0.764781	0.764695	0.784273	0.137707	0.869874	0.318657	0.340087	0.771895	0.190207	0.850861	0.988512	0.130869	0.304681	0.650294	0.32554	0.132063	0.915101	0.282917	0.772499	0.16076	0.860743	0.153925	0.752659	0.178494	0.908748	0.81961	0.236482	0.245117	0.816721
			Time(s)	0	1	2	3	4	5	6	7	8	9	10	11	12	13	14	15	16	17	18	19	20	21	22	23	24	25	26	27	28	29	30	31	32	33	34	35	36	37	38	39	40	41	42	43	44	45
				25	25	25	25	25	25	25	25	25	25	25	25	25	25	25	25	25	25	25	25	25	25	25	25	25	25	25	25	25	25	25	25	25	25	25	25	25	25	25	25	25	25	25	25	25	25
				Speed(mm/s)	0.191124	0.191124	0.191124	0.191124	0.191124	0.191124	0.191124	0.191124	0.191124	0.191124	0.191124	0.191124	0	0.191124	0.191124	0.191124	0.191124	0	0.191124	0.191124	0.191124	0.191124	0.191124	0.191124	0.191124	0.191124	0.191124	0.191124	0.191124	0.191124	0	0.191124	0.191124	0.191124	0.191124	0.191124	0.191124	0.191124	0.191124	0.191124	0.191124	0	0.191124	0.191124	0.191124
				Angle	-2.90479	-2.90479	-1.22162	-1.22162	-1.22162	-1.22162	-1.22162	-1.22162	-1.22162	-1.22162	-1.22162	-1.18903	-0.489326	2.88265	2.88265	2.88265	2.88265	2.88265	2.88265	2.88265	-1.51664	-1.51664	-1.51664	-1.51664	-1.51664	-1.51664	-1.51664	-1.51664	-1.51664	-1.51664	-1.51664	-1.51664	-1.51664	-1.51664	-1.51664	-1.51664	1.89593	1.89593	1.89593	1.89593	1.89593	1.89593	1.89593	1.89593	2.53232
				Reversal	0	73.6253	0	0	0	0	0	0	0	0	0	0	0	0	0	0	0	0	0	0	1	0	0	0	0	0	0	0	0	0	0	0	0	0	0	0	0	0	0	0	0	0	0	0	0
				Omega	0	0	1	0	0	0	0	0	0	0	0	1	1	1	0	0	0	0	0	0	0	0	0	0	0	0	0	0	0	0	0	0	0	0	0	0	1	0	0	0	0	0	0	0	1
				RevAngle	0	1.57304	1.67476	1.73649	-0.711213	-1.68617	1.68981	-1.67529	-1.63401	-1.74096	0.32177	-1.77915	-0.948304	-1.98677	1.99651	-1.71251	-1.9709	1.66869	1.705	1.58803	1.8839	1.92529	-1.6121	-1.63679	1.72394	1.74248	1.888	0.309973	1.76706	1.88158	2.09315	-1.90788	1.68064	1.43275	-1.67639	2.08768	1.82299	1.91774	-2.08883	1.59842	1.9059	2.01882	-1.88857	-1.69743	-1.72293
[truncated: 2,064 more rows]
[truncated: 15 more columns]

## Sheet: Input values
Input values for simulations
	15°C Fed	25°C Fed	15°C Starved	25°C Starved
[truncated: 4 more rows]
