# Supplementary material for: Multisite regulation integrates multimodal context in sensory circuits to control persistent behavioral states in C. elegans
Source: Nat Commun. 2023 May 26;14:3052. doi: 10.1038/s41467-023-38685-1 (PMC10220067; doi:10.1038/s41467-023-38685-1)
Supplement: Supplementary file 7 — Supplementary Data 3 [file 41467_2023_38685_MOESM7_ESM.xlsx]

## Sheet: tierpsy_output_47_parameters
	15to15_fed_0hr_1	15to15_fed_0hr_2	15to15_fed_0hr_3	15to15_fed_0hr_4	15to15_fed_0hr_5	15to15_fed_0hr_6	15to15_fed_0hr_7	15to15_fed_0hr_8	15to15_fed_0hr_9	15to15_fed_0hr_10	15to15_fed_0hr_11	15to15_fed_0hr_12	15to15_fed_0hr_13	15to15_fed_0hr_14	15to15_fed_0hr_15	15to15_fed_0hr_16	15to15_fed_0hr_17	15to15_fed_0hr_18	15to15_fed_0hr_19	15to15_fed_0hr_20	15to15_fed_0hr_21	15to15_fed_0hr_average	15to15_fed_1hr_average	15to15_fed_2hr_average	15to15_fed_3hr_average	15to15_fed_4hr_average	15to15_fed_5hr_average	15to15_fed_6hr_1	15to15_fed_6hr_2	15to15_fed_6hr_3	15to15_fed_6hr_4	15to15_fed_6hr_5	15to15_fed_6hr_6	15to15_fed_6hr_7	15to15_fed_6hr_8	15to15_fed_6hr_average	25to25_fed_0hr_1	25to25_fed_0hr_2	25to25_fed_0hr_3	25to25_fed_0hr_4	25to25_fed_0hr_5	25to25_fed_0hr_6	25to25_fed_0hr_7	25to25_fed_0hr_8	25to25_fed_0hr_9	25to25_fed_0hr_10	25to25_fed_0hr_11	25to25_fed_0hr_12	25to25_fed_0hr_13
genotype	N2	N2	N2	N2	N2	N2	N2	N2	N2	N2	N2	N2	N2	N2	N2	N2	N2	N2	N2	N2	N2	N2	N2	N2	N2	N2	N2	N2	N2	N2	N2	N2	N2	N2	N2	N2	N2	N2	N2	N2	N2	N2	N2	N2	N2	N2	N2	N2	N2
temperature	15to15	15to15	15to15	15to15	15to15	15to15	15to15	15to15	15to15	15to15	15to15	15to15	15to15	15to15	15to15	15to15	15to15	15to15	15to15	15to15	15to15	15to15	15to15	15to15	15to15	15to15	15to15	15to15	15to15	15to15	15to15	15to15	15to15	15to15	15to15	15to15	25to25	25to25	25to25	25to25	25to25	25to25	25to25	25to25	25to25	25to25	25to25	25to25	25to25
feeding	fed	fed	fed	fed	fed	fed	fed	fed	fed	fed	fed	fed	fed	fed	fed	fed	fed	fed	fed	fed	fed	fed	fed	fed	fed	fed	fed	fed	fed	fed	fed	fed	fed	fed	fed	fed	fed	fed	fed	fed	fed	fed	fed	fed	fed	fed	fed	fed	fed
time	0	0	0	0	0	0	0	0	0	0	0	0	0	0	0	0	0	0	0	0	0	0	1	2	3	4	5	6	6	6	6	6	6	6	6	6	0	0	0	0	0	0	0	0	0	0	0	0	0
head_bend_mean_abs	19.3156	19.5248	19.827	18.108	18.6502	19.1405	19.2172	20.021	18.5023	19.5631	19.5916	19.7346	17.736	18.2285	19.5191	18.5474	19.5031	19.2613	20.1435	19.6548	20.2323	19.2391	19.2872	19.1246	19.4677	19.4953	19.3093	19.0471	18.9375	19.5305	19.8165	19.9039	19.4936	19.7059	20.0524	19.5609	18.9238	21.0468	19.588	20.0719	20.1124	18.385	17.9781	17.8982	18.2245	19.2385	19.8699	19.397	19.3925
neck_bend_mean_abs	17.61	18.0353	17.2399	16.2535	16.5884	17.5467	16.5654	17.6195	17.4684	17.2553	17.8338	17.0172	17.8814	18.529	17.2148	18.3402	17.4068	18.0329	17.9661	18.3129	18.2065	17.5678	17.1587	17.5684	17.4611	17.599	17.6119	18.4285	18.5319	18.221	16.7794	17.0701	17.2825	18.9121	17.3239	17.8187	19.4615	20.2695	18.0281	17.2377	18.7475	17.2708	17.7459	17.6187	17.3241	18.5004	20.0265	19.6895	18.1558
midbody_bend_mean_abs	10.7824	10.822	9.69963	8.54767	9.42052	10.8496	10.0199	10.6131	9.39001	9.58039	9.34067	10.1655	10.2525	9.69924	11.5788	10.8725	10.2549	10.9167	11.6952	10.4694	10.4025	10.2559	9.95979	10.1711	10.2887	9.8811	10.2335	10.5867	10.4242	10.1987	9.10709	8.7504	9.83097	11.6171	9.46731	9.9978	11.2665	11.3311	10.9953	11.1553	11.3684	10.3013	11.855	10.5515	11.4668	11.5751	12.0009	11.1032	11.2104
hips_bend_mean_abs	17.9794	17.4249	15.4016	15.4491	16.4215	16.0025	16.6078	15.6705	18.7058	17.2896	16.0062	17.3669	17.9276	16.4788	16.3842	16.7801	16.8259	17.3046	17.0107	16.7271	18.2989	16.8602	16.522	17.1464	17.4693	17.0783	17.5163	16.3155	17.1888	17.4077	16.3364	15.8143	16.0947	19.457	16.8578	16.934	18.8387	18.1105	15.8404	16.4258	15.3285	17.5889	16.5942	18.0765	20.1501	17.6053	18.1497	18.2217	18.3431
tail_bend_mean_abs	19.6595	19.0149	18.1883	17.7233	18.9318	19.3144	18.3044	17.8107	19.5009	18.5055	17.8852	19.9787	18.1192	17.7925	19.2825	18.8356	18.3316	17.9249	18.1287	18.2655	19.1701	18.6033	18.2221	19.0349	19.4339	19.0625	19.1626	17.964	18.3147	19.3138	18.5994	18.5216	19.396	20.5071	19.5245	19.0176	19.3259	18.1361	18.6968	18.7093	17.0703	20.1552	17.5652	20.2144	21.0919	20.0756	19.3883	19.8789	19.5464
head_bend_sd_abs	4.72243	4.58462	4.74669	4.69651	4.76923	4.88235	4.6662	4.92141	4.67619	4.75863	4.80315	4.56298	4.35139	4.40746	4.80793	4.71956	5.06898	4.61257	4.72543	4.73751	4.92965	4.72147	4.78313	4.72674	4.76408	4.79576	4.6362	4.70806	4.81086	4.44203	4.67497	4.65637	4.78573	5.05106	4.79279	4.74023	4.53306	4.7271	5.02555	5.00238	5.11134	4.4072	4.45381	4.7113	4.74196	4.84993	4.64568	4.37189	4.90135
neck_bend_sd_abs	10.6246	10.3701	10.1341	9.87866	10.1351	10.4154	10.065	11.0212	10.0086	10.188	10.2914	10.0148	9.85838	9.5126	10.5104	9.70002	10.2674	10.0067	10.2687	10.234	10.269	10.1797	10.2887	10.2503	10.5491	10.5288	10.3172	10.2317	10.1139	10.1203	10.4862	10.25	10.0252	11.0322	10.9491	10.4011	10.5077	10.2041	10.2367	10.6985	10.2842	10.3044	9.67453	9.75139	10.2795	10.1786	9.82706	9.95955	10.4189
midbody_bend_sd_abs	18.6558	19.3443	17.7675	17.6019	18.6104	17.6755	17.5139	17.1046	19.1187	18.3507	18.6532	17.6194	18.5115	17.4323	18.0171	17.3185	18.3034	17.8742	18.2665	17.6117	18.0134	18.065	17.9967	18.4547	18.7332	18.7258	18.6854	17.9047	19.4339	18.3557	18.1501	18.5774	17.6538	20.3141	19.0818	18.6839	19.9151	18.2902	17.519	18.2773	17.695	17.4347	17.442	17.1436	18.7033	18.8361	18.6847	18.5293	18.0155
hips_bend_sd_abs	10.4833	10.3423	10.2478	10.3413	11.0858	10.2963	9.98477	9.85955	10.36	10.3472	9.98533	10.4869	9.9807	9.7899	10.93	9.98615	10.5247	10.0753	10.3375	10.4562	10.1373	10.2875	10.1991	10.5751	10.774	10.702	10.4237	10.1531	10.6165	10.0879	10.1281	10.1289	10.4392	11.3666	10.9787	10.4874	10.3797	10.4286	10.1696	10.5292	10.4623	9.89244	10.187	9.58763	10.1207	10.4834	10.3957	9.9298	10.23
tail_bend_sd_abs	4.29885	4.01127	4.25305	4.25504	4.30142	4.26904	4.20639	4.16776	4.24258	4.27302	3.9662	4.06463	3.87278	3.98323	4.20248	4.03971	4.55928	4.34536	4.31737	4.12585	4.54959	4.20499	4.34223	4.29772	4.37217	4.23726	4.17953	4.00443	3.91197	3.8586	4.13537	4.19023	4.1675	4.53373	4.4389	4.15509	4.03967	4.33306	4.35505	4.27692	4.17009	3.82801	4.15136	4.08815	4.3439	4.73799	4.0295	4.0246	4.4586
bend_count	3.478	3.46771	3.54467	3.61159	3.53195	3.40392	3.45577	3.37572	3.4157	3.48986	3.45739	3.44281	3.25604	3.40476	3.45392	3.29852	3.41034	3.27126	3.36323	3.37961	3.30947	3.42011	3.47631	3.46582	3.50917	3.50653	3.45617	3.4352	3.46722	3.44478	3.5654	3.57483	3.48864	3.37188	3.5942	3.49277	3.40398	3.31575	3.43269	3.50132	3.52086	3.45747	3.39435	3.37529	3.37	3.37342	3.32003	3.37185	3.46003
eigen_projection_1_abs	2.07167	1.8342	1.89209	1.82803	1.73317	2.35631	1.99033	2.27588	2.08173	2.02973	1.86189	2.08174	1.92579	2.20349	2.00902	2.18996	2.14813	2.38723	2.16366	2.12955	2.21045	2.06686	1.97894	2.07739	2.02413	1.97779	1.9876	2.14075	1.88683	1.83607	1.82932	1.79355	1.84206	2.18619	1.80191	1.91458	2.73207	3.15026	2.51173	2.47691	2.40371	2.52774	2.61786	2.71273	2.53621	2.66637	2.79338	2.70509	2.65916
eigen_projection_2_abs	1.62556	1.68189	1.3591	1.30254	1.56292	1.64567	1.76267	1.65197	1.64161	1.58817	1.65356	1.59979	1.71171	1.61317	1.67115	1.77245	1.68839	1.8164	1.77048	1.68455	1.85673	1.6505	1.56475	1.65126	1.65528	1.63193	1.66914	1.56348	1.79153	1.66197	1.51301	1.44385	1.56842	2.08452	1.41696	1.63047	1.96489	1.72228	1.75921	1.67	1.91951	1.69647	1.78958	1.83498	2.04081	1.95179	2.07167	1.88344	1.88128
eigen_projection_3_abs	1.74691	1.76551	1.57139	1.38012	1.49766	1.70839	1.61296	1.69664	1.53258	1.58627	1.54934	1.62274	1.69075	1.54161	1.81648	1.74211	1.6416	1.73524	1.85628	1.65506	1.69296	1.64965	1.59657	1.62473	1.64181	1.59306	1.65877	1.68644	1.66712	1.66838	1.47281	1.47198	1.54517	1.856	1.51682	1.61059	1.72962	1.71467	1.65819	1.7156	1.64893	1.56781	1.78819	1.57568	1.75782	1.76243	1.80488	1.71922	1.60364
eigen_projection_4_abs	1.14144	1.05788	1.08927	1.02734	1.09547	1.06623	1.01095	1.06299	1.1296	0.974197	0.988128	1.1384	0.928777	0.981471	1.01087	0.988189	1.03565	1.00446	1.01277	1.05291	1.11695	1.04352	1.08112	1.07547	1.11485	1.09821	1.09307	1.035	1.08844	1.07302	1.18059	1.094	1.16698	1.12578	1.18716	1.11887	1.13922	1.10044	1.11599	1.18497	1.10518	1.14504	0.983208	1.14624	1.14339	1.19828	1.16413	1.11407	1.19362
eigen_projection_5_abs	0.587247	0.578469	0.570078	0.584584	0.588508	0.573034	0.506601	0.608399	0.593172	0.566338	0.552329	0.568397	0.508479	0.541562	0.563705	0.55032	0.627861	0.575395	0.570277	0.554702	0.556786	0.567916	0.59095	0.589686	0.606281	0.599901	0.589474	0.598738	0.573437	0.572703	0.626118	0.591704	0.580035	0.596912	0.609904	0.593694	0.629049	0.659453	0.621223	0.686908	0.636134	0.615285	0.596869	0.646113	0.674891	0.664778	0.65155	0.615158	0.677919
eigen_projection_6_abs	0.439916	0.381552	0.41207	0.41897	0.395916	0.423596	0.377733	0.416505	0.422565	0.395848	0.39992	0.416585	0.336764	0.365012	0.399982	0.389532	0.429279	0.424625	0.413874	0.414709	0.43186	0.405086	0.414675	0.416472	0.420187	0.41417	0.406295	0.417051	0.400531	0.379248	0.43576	0.407934	0.41577	0.418724	0.408613	0.410454	0.495491	0.471822	0.461684	0.455185	0.454567	0.428709	0.416127	0.441245	0.476095	0.449312	0.443347	0.438838	0.482741
head_crawling_amplitude_abs	25.2117	26.1307	25.3277	24.5426	25.6153	26.9098	24.0837	23.0912	24.8606	25.3271	26.0463	25.8708	26.1622	24.0876	24.7432	24.5344	25.4541	22.5255	23.7011	23.1641	23.6004	24.8091	25.1783	24.7048	25.1114	25.5212	25.6679	25.469	25.5196	26.9994	24.8566	26.3528	23.7734	25.0346	27.5748	25.6975	23.3258	23.5101	23.1736	22.4617	20.7411	23.1723	23.4213	21.5848	22.0952	23.1002	24.264	22.4026	20.0337
midbody_crawling_amplitude_abs	25.1755	26.7191	24.0293	24.2639	24.8295	23.1005	23.5053	21.772	24.6076	25.1971	26.0461	24.8547	27.5227	23.8425	26.1766	23.1497	23.8064	23.709	25.7347	23.1874	22.5822	24.4672	24.3525	24.7792	24.7752	24.6537	24.8489	25.2046	27.0013	26.3285	23.5504	25.0557	22.1336	24.2502	26.3846	24.9886	23.4661	22.0345	22.4966	20.6051	20.6054	21.946	22.5829	22.5787	21.2715	23.6551	22.4607	23.2658	19.8445
tail_crawling_amplitude_abs	23.5762	25.7097	23.93	23.2964	26.4364	24.0898	22.1228	19.3717	24.559	24.971	23.9798	23.9239	26.8884	23.5992	24.2155	24.4827	22.473	22.3771	23.4866	22.3116	23.7957	23.7903	23.3901	24.0393	23.7919	24.4472	24.2295	21.7236	24.6185	24.3788	22.2828	23.4184	23.4003	26.8313	26.113	24.0958	20.4534	18.6306	21.1422	18.4107	17.0444	19.4981	20.3977	19.7212	21.4379	23.5294	19.4836	19.5298	17.5845
head_crawling_frequency_abs	0.191351	0.178303	0.202647	0.215106	0.203022	0.150174	0.187887	0.200664	0.19732	0.188807	0.182012	0.182256	0.173733	0.17373	0.191863	0.213796	0.174458	0.211281	0.206772	0.229597	0.201695	0.193165	0.183582	0.199919	0.183642	0.185092	0.18238	0.210989	0.201369	0.16025	0.188491	0.18801	0.205806	0.191324	0.164567	0.188851	0.232249	0.256814	0.240723	0.19881	0.274048	0.167606	0.203503	0.231793	0.214994	0.189116	0.208856	0.215357	0.285003
midbody_crawling_frequency_abs	0.115477	0.118966	0.166929	0.145701	0.158695	0.122991	0.138123	0.150688	0.126889	0.153883	0.135155	0.129276	0.0992474	0.132545	0.118961	0.178702	0.13275	0.129766	0.133323	0.166568	0.135146	0.137609	0.129357	0.130802	0.128759	0.130472	0.129071	0.113834	0.112132	0.114667	0.129765	0.11858	0.184813	0.1304	0.130119	0.129289	0.144425	0.141989	0.136932	0.172854	0.192463	0.138434	0.143644	0.134639	0.171966	0.129188	0.17536	0.139031	0.173497
tail_crawling_frequency_abs	0.130083	0.131513	0.14189	0.164672	0.142835	0.137916	0.14074	0.212295	0.114668	0.130303	0.142336	0.138685	0.106514	0.114863	0.16198	0.120102	0.115175	0.155103	0.146351	0.14807	0.126948	0.139192	0.147928	0.148854	0.150089	0.139226	0.129302	0.159061	0.14616	0.125896	0.149714	0.130217	0.150637	0.114044	0.134252	0.138748	0.15593	0.210672	0.233082	0.213474	0.201886	0.190786	0.160532	0.160746	0.148614	0.158854	0.196507	0.197782	0.208635
midbody_dwelling	26.6966	19.0953	20.8997	22.8029	17.7108	40.4748	40.1286	36.3955	32.8291	24.362	29.6568	28.1846	26.8694	39.2449	31.7555	34.9493	34.5609	32.7883	31.9336	30.6959	32.4933	30.2156	29.4758	28.485	28.7523	26.8159	28.1209	25.8192	28.802	17.4438	25.2157	22.0396	31.29	17.2249	22.3005	23.7669	41.5485	38.3028	34.7525	42.3427	32.9142	41.5981	49.1474	38.9709	53.9069	45.1165	36.6574	35.8389	32.7892
midbody_speed_abs	25.4798	36.6685	31.4086	32.9831	40.1521	20.8279	21.6817	19.2439	22.9991	31.1151	30.4439	27.9708	28.1581	21.7414	27.4796	23.526	23.6762	20.8233	22.9101	21.7001	21.5274	26.3103	26.7926	26.8253	26.9423	28.9255	28.7647	25.8737	25.8354	36.6315	29.4433	32.1783	27.5276	27.8317	36.9918	30.2892	21.0183	22.2146	23.9065	20.6126	25.172	20.1282	22.6913	26.5663	19.2505	20.6379	21.4012	24.0839	20.732
midbody_motion_direction_abs	8.25994	10.7538	8.90555	8.95998	10.7712	6.64482	6.69279	6.76542	7.03395	8.95302	8.44802	7.77871	8.45706	6.74343	8.4752	7.5593	7.47018	6.67911	7.46301	6.77825	7.01293	7.9336	8.02519	8.16518	7.99847	8.50128	8.23349	7.65815	7.84938	9.57273	7.94252	8.73623	7.60967	9.68291	10.096	8.64345	7.40541	7.29277	7.65394	6.82682	8.12427	6.21287	7.12726	7.78598	6.66856	7.46	7.34035	7.84443	6.67824
foraging_amplitude_abs	57.6296	56.1078	57.2852	53.5299	56.2914	56.4075	54.4149	58.9365	56.2401	55.0445	55.3233	56.9229	52.4788	50.3325	54.9885	55.0396	58.7776	55.7628	57.2396	55.3997	57.4894	55.7925	56.1983	55.6928	56.1829	57.4449	56.0545	55.533	55.3031	55.2303	57.8274	56.9836	57.2919	55.238	57.0302	56.3047	54.3349	56.2798	56.6523	58.0762	55.3777	49.9513	53.6417	52.7912	54.662	53.8416	55.9007	54.3205	55.7984
foraging_speed_abs	95.3995	88.9954	93.6479	90.2213	94.6081	90.5722	85.8755	89.498	92.7949	95.7786	93.3077	86.2744	86.2651	82.5284	89.5403	89.0767	102.527	90.4337	91.4055	85.697	97.8358	91.0611	89.9182	91.3155	88.8457	90.3369	88.7015	90.8422	91.5631	84.3749	84.1361	89.2925	96.6466	97.8469	93.3421	91.0055	96.6636	100.534	93.4929	84.0537	94.8845	78.1651	82.8919	90.4965	97.6699	99.9864	94.6257	87.6654	99.7038
path_range	169.495	307.256	335.045	350.147	464.119	207.961	145.973	110.653	268.213	272.342	317.857	235.724	384.92	139.57	252.995	204.551	178.595	89.8931	174.182	146.188	112.593	231.822	227.61	211.283	207.874	231.798	222.539	168.335	216.217	267.332	217.775	315.679	222.872	78.0069	417.238	237.932	87.5504	74.1501	110.882	68.1384	142.307	92.7213	100.896	189.507	95.3181	84.5073	85.9448	93.4228	89.5022
path_curvature_abs	0.26668	0.205444	0.216223	0.237358	0.198043	0.304695	0.328222	0.31586	0.277346	0.246243	0.238846	0.272483	0.286305	0.314183	0.265265	0.316857	0.280961	0.328391	0.303589	0.314654	0.2984	0.276955	0.26609	0.267735	0.259022	0.244688	0.248171	0.266798	0.241226	0.200722	0.233382	0.216575	0.247263	0.22502	0.204363	0.229419	0.305598	0.300676	0.292973	0.330399	0.286917	0.31276	0.311528	0.28464	0.340616	0.309797	0.313693	0.28682	0.304089
omega_turns_time	10.1655	4.22667	5.925	9.8	20.7571	25.5667	8.41667	13.2731	7.075	15.0389	5.65972	3.775	9.075	10.8625	2.04429	9.13333	11.6982	13.8014	8.47692	9.04286	13.1057	10.3295	9.22085	10.4581	7.85935	9.27682	9.97498	17.4357	11.1143	11.8495	3.88403	16.9312	8.16905	1.7	6.015	9.63735	8.31795	6.42593	10.8205	5.40333	8.39556	5.23095	9.72962	9.60357	4.18889	13.9375	9.49873	4.37958	5.65262
inter_omega_turns_time	20.9333	9.68333	7.4	0.45	16.65	14.9667	27.6	16.6667	14.7667	6.06667	8.4125	16.6125	49.75	29.7	9	30.15	4.23571	5.28333	12.6333	NA	4.86	NA	19.3751	16.7258	19.3211	9.8284	19.7563	7.405	NA	4.44722	3.14762	2.8	10.3389	0.4	0.966667	4.21506	17.7222	11.2375	9.158	7.45	34.6655	10.8656	19.1893	4.4875	18.95	13.9123	8.51667	17.2417	19.926
omega_turns_frequency	0.0127837	0.0121891	0.0134218	0.0151242	0.0123498	0.009727	0.0129837	0.0142025	0.0104118	0.0209975	0.015667	0.014816	0.00883266	0.0131569	0.0133833	0.0127378	0.0138937	0.0287318	0.0114572	0.00868151	0.013781	0.0137776	0.0179168	0.0202703	0.0201677	0.0189871	0.0192692	0.0212392	0.00752834	0.0404065	0.031529	0.0135597	0.0153934	NA	0.0143822	0.0205769	0.018549	0.0191281	0.0209072	0.0295061	0.0273229	0.0128702	0.0162448	0.012274	0.0162884	0.032354	0.0138844	0.0239893	0.0229318
omega_turns_time_ratio	0.114331	0.0401695	0.071024	0.11498	0.204346	0.172586	0.0845105	0.102209	0.0742134	0.118359	0.0857894	0.0501104	0.0637311	0.077734	0.0348205	0.058567	0.0894813	0.177424	0.100099	0.103508	0.101709	0.0971286	0.109177	0.107675	0.0804717	0.110755	0.108981	0.159419	0.0914344	0.195573	0.085684	0.113653	0.113379	0.315545	0.0836553	0.144793	0.129474	0.0832277	0.126972	0.0661425	0.10366	0.0555135	0.0998925	0.0711188	0.0813729	0.244785	0.121229	0.0670464	0.0912809
forward_time	2.44583	3.80988	3.07945	4.43068	5.57566	1.83089	3.38244	1.40634	2.13687	3.81838	3.04236	2.86747	3.84677	1.67887	3.02289	2.07127	2.08861	1.93926	2.24405	2.03915	1.80379	2.78861	2.82401	3.05908	2.48865	2.90706	2.7916	2.1669	2.21973	3.89428	3.34433	4.51445	3.19563	1.50476	4.59447	3.17932	1.43433	1.50506	1.59405	1.3938	1.51328	1.29052	1.39225	1.75625	1.23843	1.34842	1.43726	1.25015	1.37747
inter_forward_time	16.0497	8.87209	9.46299	10.9071	6.02258	22.0092	11.9379	16.7698	14.3109	9.15594	11.0422	13.6015	9.18921	9.61287	11.4036	9.87609	19.7042	17.18	15.4014	14.822	20.3915	13.2249	13.6266	15.0942	13.5285	14.1835	15.1649	12.1076	21.3713	13.5413	10.9796	9.97961	25.2642	6.71444	10.9192	13.8597	21.2638	18.4853	22.3627	20.3104	13.1866	25.5179	25.4794	18.9789	27.0233	34.4034	22.2838	16.662	24.501
forward_frequency	0.0448064	0.0597076	0.0750128	0.0724976	0.0769415	0.0320455	0.0357861	0.0554086	0.063715	0.0491373	0.0506636	0.0494451	0.050493	0.0432294	0.0541102	0.05652	0.0344498	0.0395406	0.0425457	0.0380105	0.037908	0.0505702	0.05421	0.0528191	0.0536472	0.0539997	0.0521384	0.0444119	0.0409555	0.059153	0.063086	0.0593043	0.0364182	0.0593798	0.0784311	0.0551425	0.0354067	0.0347022	0.0497262	0.0347531	0.052166	0.0314616	0.0246692	0.0402436	0.0280059	0.0240992	0.032368	0.0319019	0.0417385
forward_time_ratio	0.158892	0.281938	0.289208	0.379198	0.46955	0.0912864	0.174349	0.110124	0.169218	0.259023	0.212316	0.208047	0.255097	0.102542	0.207965	0.151968	0.107444	0.103251	0.142218	0.108201	0.102336	0.194484	0.207768	0.188984	0.178573	0.205988	0.193994	0.133897	0.0998597	0.232432	0.269766	0.322803	0.190008	0.108361	0.352313	0.21368	0.0573346	0.0728757	0.102452	0.0678743	0.116308	0.0538862	0.0497941	0.108065	0.0386591	0.0386563	0.0631112	0.05417	0.0756991
paused_time	3.82762	2.94176	2.99815	5.00507	3.67396	6.22726	6.76244	4.46605	4.12724	4.1801	4.76085	4.18298	5.2013	5.60564	4.1869	6.16362	4.7223	5.93415	4.50849	4.73456	3.7172	4.66322	4.212	4.08877	3.82406	3.55234	4.03116	3.86739	3.23142	3.15564	3.40074	3.60946	3.34262	1.92341	2.74786	3.15982	3.95509	4.4251	3.8242	4.58568	3.41361	4.41794	3.90624	4.11117	3.92125	3.20152	3.9283	3.56002	3.97393
inter_paused_time	2.17997	1.87103	2.49232	3.07026	3.62872	1.37151	1.14565	1.57556	1.49476	2.1465	1.94424	1.99398	1.81195	1.6693	1.8823	1.64428	2.03867	1.26187	1.51867	1.45044	1.38575	1.88465	2.3014	1.94015	1.84865	2.22918	1.80082	1.65349	1.56322	1.93693	1.83577	2.58213	1.45094	1.35357	3.30945	1.96069	1.48781	1.63514	1.79457	1.59935	2.45057	1.43929	1.25629	1.96571	1.14298	1.73542	1.37947	1.24147	1.45532
paused_frequency	0.191285	0.192757	0.188362	0.155533	0.151428	0.197868	0.183122	0.200219	0.206863	0.177771	0.184434	0.175608	0.169622	0.17779	0.184297	0.167056	0.202054	0.175416	0.197654	0.1868	0.213689	0.184744	0.187993	0.18922	0.194828	0.194916	0.196177	0.19261	0.222489	0.203796	0.197821	0.175612	0.220118	0.301619	0.196361	0.213803	0.212383	0.191414	0.194897	0.178205	0.19629	0.191961	0.202785	0.188682	0.209824	0.216932	0.200023	0.211426	0.197141
paused_time_ratio	0.660182	0.578508	0.546183	0.572068	0.486448	0.700475	0.734732	0.670224	0.673666	0.610075	0.621962	0.67459	0.610846	0.71489	0.646546	0.663775	0.651725	0.718346	0.671655	0.700479	0.696094	0.647784	0.636253	0.644183	0.646535	0.617907	0.644416	0.686194	0.646867	0.579419	0.632637	0.601956	0.694024	0.589889	0.526741	0.619716	0.690806	0.691518	0.673563	0.731723	0.633835	0.744346	0.72389	0.683952	0.735987	0.67332	0.710052	0.683951	0.722474
backward_time	1.44256	1.50527	1.49832	1.49168	1.45135	1.3763	1.43107	1.43105	1.35166	1.43042	1.43732	1.64137	1.47292	1.42196	1.53971	1.53277	1.53453	1.39365	1.45272	1.32825	1.27986	1.44975	1.50688	1.50756	1.51737	1.53872	1.61022	1.33314	1.49497	1.567	1.48735	1.39885	1.47557	1.40089	1.94098	1.51234	1.19445	1.3061	1.50501	1.24821	1.44792	1.40913	1.44738	1.4846	1.40376	1.27103	1.47643	2.73459	1.24023
inter_backward_time	19.0941	18.7032	18.2088	21.016	19.4072	24.6018	23.4631	21.4898	23.7391	19.7098	23.3595	20.3579	19.952	28.8745	22.9723	20.8522	21.9694	21.0849	21.648	22.3901	22.3214	21.6769	22.9111	21.4399	22.7153	20.5991	21.574	21.3556	18.558	15.6319	26.6335	28.9523	28.1897	11.855	23.7094	21.8607	21.0819	21.5836	23.8431	17.7642	23.1789	22.7838	27.0867	18.1569	19.1804	24.5171	20.1052	19.3803	25.1174
backward_frequency	0.0438963	0.047447	0.0424602	0.036769	0.0418954	0.0400908	0.0358495	0.0366588	0.0349658	0.0377323	0.0362279	0.0366688	0.0390843	0.0372292	0.0420886	0.0357463	0.0355402	0.0389192	0.0373696	0.0439746	0.0402222	0.0390874	0.0380192	0.0407827	0.0394698	0.0391321	0.0403867	0.0432021	0.0461228	0.0547853	0.0416118	0.0345576	0.032747	0.0473632	0.0343007	0.0418363	0.0411486	0.0391008	0.0390609	0.0299903	0.0343946	0.0303509	0.0361494	0.0352792	0.0303483	0.0324476	0.0402527	0.0445518	0.0347452
backward_time_ratio	0.0644665	0.0792668	0.0646284	0.0684397	0.0700406	0.0580785	0.0553917	0.0647913	0.0473989	0.0589808	0.0584756	0.0649679	0.0637911	0.0612632	0.0751077	0.0604198	0.0645139	0.0594735	0.0630842	0.0636541	0.0554843	0.062939	0.0633011	0.0674834	0.0679481	0.0665386	0.0700349	0.0618197	0.0713568	0.0945729	0.0695578	0.0497734	0.0516416	0.0726769	0.0668026	0.0672752	0.0539328	0.0609697	0.0660697	0.0444423	0.0539851	0.0463223	0.0581774	0.0591324	0.047997	0.0439484	0.06699	0.087685	0.0456738
forward_speed_length_normalized	0.0768343	0.0796066	0.0741728	0.0845526	0.0849241	0.0685776	0.0699647	0.0689269	0.0704989	0.0759705	0.0740409	0.0911878	0.0753049	0.0709341	0.0856254	0.0716114	0.0693619	0.0744889	0.0730625	0.0720947	0.0867777	0.07612	0.0783117	0.0755359	0.077167	0.073829	0.0766171	0.0745295	0.06984	0.0809577	0.0817445	0.0742177	0.0738838	0.0735402	0.0791348	0.075981	0.0706993	0.0696184	0.0825538	0.0732796	0.0773291	0.0761152	0.0777412	0.0783101	0.0696172	0.0717198	0.0715666	0.0913924	0.0765507
[truncated: 138 more columns]
