# Supplementary material for: Multisite regulation integrates multimodal context in sensory circuits to control persistent behavioral states in C. elegans
Source: Nat Commun. 2023 May 26;14:3052. doi: 10.1038/s41467-023-38685-1 (PMC10220067; doi:10.1038/s41467-023-38685-1)
Supplement: Supplementary file 8 — Supplementary Data 4 [file 41467_2023_38685_MOESM8_ESM.xlsx]

## Sheet: PCA_loadings
Parameters	PC1	PC2
head_bend_mean_abs	0.178678	-0.0925057
neck_bend_mean_abs	0.182286	-0.0430963
midbody_bend_mean_abs	0.162752	-0.0457134
hips_bend_mean_abs	0.159102	-0.131476
tail_bend_mean_abs	0.127408	-0.251327
head_bend_sd_abs	0.00868889	-0.231915
neck_bend_sd_abs	0.136074	-0.165807
midbody_bend_sd_abs	0.164674	-0.179174
hips_bend_sd_abs	0.105376	-0.298258
tail_bend_sd_abs	-0.0304896	-0.313163
bend_count	-0.145331	-0.0392937
eigen_projection_1_abs	-0.0721167	0.0260981
eigen_projection_2_abs	0.148401	-0.00686081
eigen_projection_3_abs	0.175817	-0.05404
eigen_projection_4_abs	-0.0921959	-0.146312
eigen_projection_5_abs	-0.15994	-0.0860875
eigen_projection_6_abs	-0.1692	-0.0634469
head_crawling_amplitude_abs	0.18248	-0.0875162
midbody_crawling_amplitude_abs	0.183355	-0.0889786
tail_crawling_amplitude_abs	0.172339	-0.151392
head_crawling_frequency_abs	0.117627	0.271725
midbody_crawling_frequency_abs	0.155876	0.175918
tail_crawling_frequency_abs	0.146321	0.200726
midbody_dwelling	-0.17838	-0.0380681
midbody_speed_abs	0.179526	0.130776
midbody_motion_direction_abs	0.182222	0.107224
foraging_amplitude_abs	0.0884068	-0.265945
foraging_speed_abs	0.156626	0.14449
path_range	0.181303	0.016287
path_curvature_abs	-0.18294	-0.0520134
omega_turns_time	-0.129594	-0.116623
inter_omega_turns_time	-0.0361104	-0.179806
omega_turns_frequency	0.142382	0.209753
omega_turns_time_ratio	0.080735	0.104514
forward_time	0.177608	-0.0609984
inter_forward_time	-0.159338	-0.00151644
forward_frequency	-0.0734925	0.0639438
forward_time_ratio	0.185464	-0.028231
paused_time	-0.0824533	-0.137654
inter_paused_time	0.119583	-0.0738342
paused_frequency	-0.174028	0.0825029
paused_time_ratio	-0.173574	-0.0213186
backward_time	0.139494	-0.122803
inter_backward_time	-0.117041	-0.14214
backward_frequency	-0.0607814	0.241429
backward_time_ratio	0.161332	-0.0320842
forward_speed_length_normalized	0.17026	0.157114
