# Supplementary material for: Multisite regulation integrates multimodal context in sensory circuits to control persistent behavioral states in C. elegans
Source: Nat Commun. 2023 May 26;14:3052. doi: 10.1038/s41467-023-38685-1 (PMC10220067; doi:10.1038/s41467-023-38685-1)
Supplement: Supplementary file 9 — Supplementary Data 5 [file 41467_2023_38685_MOESM9_ESM.xlsx]

## Sheet: PCA_scores
	PC1	PC2
15to15_fed_0hr_1	-4.03973	-1.59067
15to15_fed_0hr_2	-2.90418	-0.280347
15to15_fed_0hr_3	-3.90539	-0.0470633
15to15_fed_0hr_4	-4.54423	0.307928
15to15_fed_0hr_5	-3.33824	-1.08793
15to15_fed_0hr_6	-5.38751	-1.95538
15to15_fed_0hr_7	-4.74173	-0.830017
15to15_fed_0hr_8	-4.99307	-0.717911
15to15_fed_0hr_9	-4.50477	-1.28503
15to15_fed_0hr_10	-3.71969	-0.5417
15to15_fed_0hr_11	-3.77044	-0.0898686
15to15_fed_0hr_12	-4.01125	-0.900476
15to15_fed_0hr_13	-3.45271	-0.344462
15to15_fed_0hr_14	-5.21256	0.103761
15to15_fed_0hr_15	-3.51294	-0.781551
15to15_fed_0hr_16	-4.24365	-0.550912
15to15_fed_0hr_17	-4.58179	-1.9443
15to15_fed_0hr_18	-4.52499	-0.309148
15to15_fed_0hr_19	-3.89682	-0.944689
15to15_fed_0hr_20	-4.40856	-0.347721
15to15_fed_0hr_21	-4.36504	-1.44245
15to15_fed_0hr_average	-4.18877	-0.719353
15to15_fed_1hr_average	-4.44362	-1.03004
15to15_fed_2hr_average	-4.19362	-1.01989
15to15_fed_3hr_average	-4.1355	-1.64485
15to15_fed_4hr_average	-3.92506	-1.22072
15to15_fed_5hr_average	-4.05199	-1.06117
15to15_fed_6hr_1	-4.42472	0.0234187
15to15_fed_6hr_2	-3.96965	-0.537726
15to15_fed_6hr_3	-3.26499	0.73711
15to15_fed_6hr_4	-4.53101	-0.460118
15to15_fed_6hr_5	-4.42453	-0.913488
15to15_fed_6hr_6	-4.6087	-0.852019
15to15_fed_6hr_7	-2.05769	-0.934862
15to15_fed_6hr_8	-3.43273	-1.74985
15to15_fed_6hr_average	-3.8439	-0.576056
25to25_fed_0hr_1	-4.63449	-0.58268
25to25_fed_0hr_2	-4.60366	-0.549999
25to25_fed_0hr_3	-4.93362	-0.622891
25to25_fed_0hr_4	-5.16414	-1.46278
25to25_fed_0hr_5	-4.77133	-0.456674
25to25_fed_0hr_6	-5.64713	0.187335
25to25_fed_0hr_7	-5.39751	0.0452589
25to25_fed_0hr_8	-5.2228	0.12146
25to25_fed_0hr_9	-4.97557	-1.50546
25to25_fed_0hr_10	-5.01173	-1.92553
25to25_fed_0hr_11	-4.35304	-0.413796
25to25_fed_0hr_12	-4.26774	0.25631
25to25_fed_0hr_13	-5.1712	-1.03193
25to25_fed_0hr_14	-4.96506	-2.93386
25to25_fed_0hr_15	-3.96142	-0.854125
25to25_fed_0hr_16	-5.13944	-0.753397
25to25_fed_0hr_17	-4.65133	-0.479151
25to25_fed_0hr_18	-4.83697	-1.29031
25to25_fed_0hr_average	-4.87268	-0.79179
25to25_fed_1hr_average	-4.44812	-0.55172
25to25_fed_2hr_average	-4.59104	-0.0741745
25to25_fed_3hr_average	-4.69024	0.935462
25to25_fed_4hr_average	-4.61491	0.549098
25to25_fed_5hr_average	-4.25283	0.817306
25to25_fed_6hr_1	-4.75763	0.915343
25to25_fed_6hr_2	-4.71754	3.19804
25to25_fed_6hr_3	-4.12222	2.03296
25to25_fed_6hr_4	-4.54939	0.909263
25to25_fed_6hr_5	-4.5505	-0.10996
25to25_fed_6hr_6	-4.25395	-0.138955
25to25_fed_6hr_average	-4.49187	1.13445
15to25_fed_0.5hr_average	-5.5814	3.37581
15to25_fed_1hr_average	-4.71996	2.74309
15to25_fed_2hr_average	-4.05822	2.44506
15to25_fed_3hr_average	-4.78101	1.17048
15to25_fed_4hr_average	-4.62444	2.43367
15to25_fed_5hr_average	-4.57318	2.66484
15to25_fed_6hr_1	-4.40963	4.1694
15to25_fed_6hr_2	-4.75622	3.26164
15to25_fed_6hr_3	-3.8863	2.18595
15to25_fed_6hr_4	-4.36147	2.46325
15to25_fed_6hr_5	-4.60441	1.87687
15to25_fed_6hr_6	-5.18422	4.40078
15to25_fed_6hr_7	-4.71244	4.50686
15to25_fed_6hr_8	-5.13778	3.0314
15to25_fed_6hr_9	-5.3039	2.88251
15to25_fed_6hr_10	-3.99266	3.79185
15to25_fed_6hr_11	-4.21627	4.73092
15to25_fed_6hr_12	-4.35452	3.91629
15to25_fed_6hr_13	-4.73444	3.78271
15to25_fed_6hr_14	-4.82525	3.66076
15to25_fed_6hr_15	-5.38221	3.26891
15to25_fed_6hr_16	-4.87536	2.64183
15to25_fed_6hr_average	-4.67121	3.41003
25to15_fed_0.5hr_average	-4.83065	-3.29594
25to15_fed_1hr_average	-4.56041	-3.01128
25to15_fed_2hr_average	-5.65814	-2.75449
25to15_fed_3hr_average	-5.27232	-2.42535
25to15_fed_4hr_average	-4.38427	-1.69719
25to15_fed_5hr_average	-4.57224	-0.788943
25to15_fed_6hr_1	-4.95164	-0.459674
25to15_fed_6hr_2	-4.59227	-1.96622
25to15_fed_6hr_3	-4.44605	-1.4335
25to15_fed_6hr_4	-4.44804	-0.666652
25to15_fed_6hr_5	-4.05111	-0.585447
25to15_fed_6hr_6	-3.60184	-0.551568
25to15_fed_6hr_7	-3.92457	0.376726
25to15_fed_6hr_8	-3.80049	-0.730283
25to15_fed_6hr_average	-4.227	-0.752077
15to15_starved_1hr_average	2.67194	-2.3978
15to15_starved_2hr_average	3.23232	-2.83665
15to15_starved_3hr_average	3.26387	-2.38108
15to15_starved_4hr_average	3.67174	-2.89788
15to15_starved_5hr_average	4.82003	-2.61454
15to15_starved_6hr_1	6.60466	-4.4279
15to15_starved_6hr_2	6.14376	-5.18768
15to15_starved_6hr_3	5.486	-1.56769
15to15_starved_6hr_4	4.23516	-1.77252
15to15_starved_6hr_5	5.87707	-5.06164
15to15_starved_6hr_6	4.02677	-2.5968
15to15_starved_6hr_7	5.62018	-3.62442
15to15_starved_6hr_8	5.65524	-2.08515
15to15_starved_6hr_9	6.55149	-2.67506
15to15_starved_6hr_10	6.20915	-2.59231
15to15_starved_6hr_11	5.86554	-3.96917
15to15_starved_6hr_12	4.85798	-2.48466
15to15_starved_6hr_13	5.06725	-3.47548
15to15_starved_6hr_14	4.4872	-2.68932
15to15_starved_6hr_15	6.50317	-3.07052
15to15_starved_6hr_16	5.80993	-3.56452
15to15_starved_6hr_17	3.99323	-2.50403
15to15_starved_6hr_18	4.41995	-4.7313
15to15_starved_6hr_19	4.57456	-3.28666
15to15_starved_6hr_20	4.94316	-4.87803
15to15_starved_6hr_21	4.32459	-3.3983
15to15_starved_6hr_average	5.29791	-3.31634
25to25_starved_1hr_average	4.45353	1.94504
25to25_starved_2hr_average	5.6501	0.359062
25to25_starved_3hr_average	5.65021	1.79953
25to25_starved_4hr_average	6.26196	0.145911
25to25_starved_5hr_average	6.53997	2.06809
25to25_starved_6hr_1	7.40146	4.20612
25to25_starved_6hr_2	5.69453	2.87387
25to25_starved_6hr_3	6.77523	1.50489
25to25_starved_6hr_4	6.57125	3.66936
25to25_starved_6hr_5	6.71011	3.67527
25to25_starved_6hr_6	7.52297	1.5738
25to25_starved_6hr_7	7.34548	2.81448
25to25_starved_6hr_8	8.04214	2.93305
25to25_starved_6hr_9	6.04598	3.94089
25to25_starved_6hr_10	5.91387	3.50671
25to25_starved_6hr_11	6.64176	2.87741
25to25_starved_6hr_12	7.22333	3.87411
25to25_starved_6hr_13	6.31719	3.26727
25to25_starved_6hr_14	7.77219	4.42921
25to25_starved_6hr_15	7.20596	2.75097
25to25_starved_6hr_16	6.99834	3.93626
25to25_starved_6hr_17	6.81761	4.09651
25to25_starved_6hr_18	7.30645	4.07852
25to25_starved_6hr_average	6.83003	3.38065
15to25_starved_0.5hr_average	1.31561	0.618146
15to25_starved_1hr_average	2.82564	1.95104
15to25_starved_2hr_average	4.68344	1.49617
15to25_starved_3hr_average	6.47285	1.37544
15to25_starved_4hr_average	7.73279	1.49174
15to25_starved_5hr_average	8.14645	1.29495
15to25_starved_6hr_1	8.29447	-0.0668821
15to25_starved_6hr_2	7.02091	1.57615
15to25_starved_6hr_3	6.87808	0.116411
15to25_starved_6hr_4	7.40927	1.42827
15to25_starved_6hr_5	7.45137	1.98891
15to25_starved_6hr_6	8.9376	1.22449
15to25_starved_6hr_7	8.89781	0.788136
15to25_starved_6hr_8	8.1271	1.81277
15to25_starved_6hr_9	8.52306	2.97233
15to25_starved_6hr_average	7.94885	1.31562
25to15_starved_0.5hr_average	0.869577	-4.26673
25to15_starved_1hr_average	1.43827	-3.19486
25to15_starved_2hr_average	2.95059	-2.55168
25to15_starved_3hr_average	3.97453	-1.40475
25to15_starved_4hr_average	4.71199	-1.13454
25to15_starved_5hr_average	5.14882	-1.45742
25to15_starved_6hr_1	4.65344	-0.433176
25to15_starved_6hr_2	5.32637	-0.848897
25to15_starved_6hr_3	4.96173	-0.9184
25to15_starved_6hr_4	4.97849	-0.947411
25to15_starved_6hr_5	4.93272	-1.0031
25to15_starved_6hr_6	5.18472	-2.04597
25to15_starved_6hr_7	5.47422	-1.47065
25to15_starved_6hr_8	5.00363	-1.30997
25to15_starved_6hr_average	5.06441	-1.1222
