# Supplementary material for: Multisite regulation integrates multimodal context in sensory circuits to control persistent behavioral states in C. elegans
Source: Nat Commun. 2023 May 26;14:3052. doi: 10.1038/s41467-023-38685-1 (PMC10220067; doi:10.1038/s41467-023-38685-1)
Supplement: Supplementary file 11 — Supplementary Data 7 [file 41467_2023_38685_MOESM11_ESM.xlsx]

## Sheet: Figure 2b
ANOVA summary
F	39.8
P value	<0.0001
P value summary	****
Significant diff. among means (P < 0.05)?	Yes
R square	0.488
Bonferroni's multiple comparisons test	Significant?	Summary	Adjusted P Value
15°C Fed vs. 25°C Fed	No	ns	>0.9999
15°C Fed vs. 15-25°C Fed	No	ns	>0.9999
15°C Fed vs. 15°C Starved	Yes	****	<0.0001
15°C Fed vs. 25°C Starved	Yes	****	<0.0001
25°C Fed vs. 15-25°C Fed	No	ns	>0.9999
15-25°C Fed vs. 15°C Starved	Yes	****	<0.0001
15°C Starved vs. 25°C Starved	No	ns	>0.9999

## Sheet: Figure 2c
ANOVA summary
F	92.15
P value	<0.0001
P value summary	****
Significant diff. among means (P < 0.05)?	Yes
R square	0.6882
Bonferroni's multiple comparisons test	Significant?	Summary	Adjusted P Value
15°C Fed vs. 25°C Fed	No	ns	>0.9999
15°C Fed vs. 15-25°C Fed	Yes	*	0.0104
15°C Fed vs. 15°C Starved	Yes	****	<0.0001
15°C Fed vs. 25°C Starved	Yes	****	<0.0001
25°C Fed vs. 15-25°C Fed	Yes	*	0.028
15-25°C Fed vs. 15°C Starved	Yes	****	<0.0001
15°C Starved vs. 25°C Starved	Yes	****	<0.0001

## Sheet: Figure 2f
	Significant?	P value
0 min	No	0.614269
20 min	Yes	0.00456
60 min	Yes	0.000496
120 min	No	0.140658
180 min	No	0.567447

## Sheet: Figure 2i
	Significant?	P value
0 min
5 min	Yes	0.002601
10 min	Yes	0.012384
15 min	Yes	0.001965

## Sheet: Figure 4b
	N2 (t6)			AFD (t6)			ASI (t6)			AWC (t6)			FLP (t6)			AFD::TeTx (t6)
	vs.			vs.			vs.			vs.			vs.			vs.
	N2 (t0)			AFD (t0)			ASI (t0)			AWC (t0)			FLP (t0)			AFD::TeTx (t0)
Unpaired t test			Unpaired t test			Unpaired t test			Unpaired t test			Unpaired t test			Unpaired t test
P value	<0.0001		P value	0.0856		P value	0.0024		P value	0.0062		P value	<0.0001		P value	0.2235
P value summary	****		P value summary	ns		P value summary	**		P value summary	**		P value summary	****		P value summary	ns
Significantly different (P < 0.05)?	Yes		Significantly different (P < 0.05)?	No		Significantly different (P < 0.05)?	Yes		Significantly different (P < 0.05)?	Yes		Significantly different (P < 0.05)?	Yes		Significantly different (P < 0.05)?	No

## Sheet: Figure 4d
ANOVA summary
F	48.8
P value	<0.0001
P value summary	****
Significant diff. among means (P < 0.05)?	Yes
R square	0.6524
Bonferroni's multiple comparisons test	Significant?	Summary	Adjusted P Value
15°C vs. 25°C	Yes	****	<0.0001
15°C vs. 15-25°C 6h	Yes	**	0.0019
25°C vs. 15-25°C 6h	Yes	****	<0.0001

## Sheet: Figure 4e
ANOVA summary
F	0.1786
P value	0.837
P value summary	ns
Significant diff. among means (P < 0.05)?	No
R square	0.006955
Bonferroni's multiple comparisons test	Significant?	Summary	Adjusted P Value
15°C vs. 25°C	No	ns	>0.9999
15°C vs. 15-25°C 6h	No	ns	>0.9999
25°C vs. 15-25°C 6h	No	ns	>0.9999

## Sheet: Figure 4f
	N2 (t6)			eat-4 (t6)			egl-3 (t6)			flp-6 (t6)			AFD::flp-6 (t6)
	vs.			vs.			vs.			vs.			vs.
	N2 (t0)			eat-4 (t0)			egl-3 (t0)			flp-6 (t0)			AFD::flp-6 (t0)
Unpaired t test			Unpaired t test			Unpaired t test			Unpaired t test			Unpaired t test
P value	<0.0001		P value	0.0002		P value	0.4619		P value	0.3036		P value	<0.0001
P value summary	****		P value summary	***		P value summary	ns		P value summary	ns		P value summary	****
Significantly different (P < 0.05)?	Yes		Significantly different (P < 0.05)?	Yes		Significantly different (P < 0.05)?	No		Significantly different (P < 0.05)?	No		Significantly different (P < 0.05)?	Yes

## Sheet: Figure 4g
ANOVA summary
F	27.98
P value	<0.0001
P value summary	****
Significant diff. among means (P < 0.05)?	Yes
R square	0.2042
Bonferroni's multiple comparisons test	Significant?	Summary	Adjusted P Value
15°C vs. 25°C	Yes	**	0.0077
15°C vs. 15-25°C 6h	Yes	****	<0.0001
25°C vs. 15-25°C 6h	Yes	****	<0.0001

## Sheet: Figure 4h
	N2 (t6)			flp-6 (t6)			dmsr-1 (t6)			dmsr-7 (t6)			15°C			15°C			25°C
	vs.			vs.			vs.			vs.			vs.			vs.			vs.
	N2 (t0)			flp-6 (t0)			dmsr-1 (t0)			dmsr-7 (t0)			25°C			15-25°C			15-25°C
Unpaired t test			Unpaired t test			Unpaired t test			Unpaired t test			Fisher's exact test (two-sided)			Fisher's exact test (two-sided)			Fisher's exact test (two-sided)
P value	<0.0001		P value	0.3036		P value	0.0032		P value	0.0011		P value	0.0288		P value	0.0352		P value	0.9259
P value summary	****		P value summary	ns		P value summary	**		P value summary	**		P value summary	++		P value summary	++		P value summary	ns
Significantly different (P < 0.05)?	Yes		Significantly different (P < 0.05)?	No		Significantly different (P < 0.05)?	Yes		Significantly different (P < 0.05)?	Yes		Significantly different (P < 0.05)?	Yes		Significantly different (P < 0.05)?	Yes		Significantly different (P < 0.05)?	No

[truncated: 46 more sheets: Figure 4i, Figure 4k, Figure 5b, Figure 5d, Figure 5e, Figure 5g, Figure 5h, Figure 6a, Figure 6c, Figure 6d, Figure 6e, Figure 6g, Figure 6h, Figure 7a, Figure 7c, Figure 7d, Figure 7e, Figure 7f, Figure 7g, Figure 7h …]
