# Supplementary material for: Multisite regulation integrates multimodal context in sensory circuits to control persistent behavioral states in C. elegans
Source: Nat Commun. 2023 May 26;14:3052. doi: 10.1038/s41467-023-38685-1 (PMC10220067; doi:10.1038/s41467-023-38685-1)
Supplement: Supplementary file 13 — Source Data [file 41467_2023_38685_MOESM13_ESM.xlsx]

## Sheet: Figure 1b
Time course coordinates	15 fed	x	y		25 fed	x	y
	15to15_0hr	-4.18877	-0.719353		25to25_0hr	-4.87268	-0.79179
	15to15_1hr	-4.44362	-1.03004		25to25_1hr	-4.44812	-0.55172
	15to15_2hr	-4.19362	-1.01989		25to25_2hr	-4.59104	-0.0741745
	15to15_3hr	-4.1355	-1.64485		25to25_3hr	-4.69024	0.935462
	15to15_4hr	-3.92506	-1.22072		25to25_4hr	-4.61491	0.549098
	15to15_5hr	-4.05199	-1.06117		25to25_5hr	-4.25283	0.817306
	15to15_6hr	-3.8439	-0.576056		25to25_6hr	-4.49187	1.13445
Distance from the origin	15 fed	Time	distance		25 fed	Time	distance
		0	0			0	0
		1	0.40184			1	0.487726
		2	0.300577			2	0.770902
		3	0.927029			3	1.73686
		4	0.566488			4	1.36544
		5	0.368168			5	1.72435
		6	0.373461			6	1.96352

## Sheet: Figure 1c
Coordinates	15 fed	x	y		25 fed	x	y		15 Fed 6hr	x	y		25 Fed 6hr	x	y
	15to15_fed_0hr_average	-4.18877	-0.719353		25to25_fed_0hr_average	-4.87268	-0.79179		15to15_fed_6hr_average	-3.8439	-0.576056		25to25_fed_6hr_average	-4.49187	1.13445
	15to15_fed_0hr_1	-4.03973	-1.59067		25to25_fed_0hr_1	-4.63449	-0.58268		15to15_fed_6hr_1	-4.42472	0.0234187		25to25_fed_6hr_1	-4.75763	0.915343
	15to15_fed_0hr_2	-2.90418	-0.280347		25to25_fed_0hr_2	-4.60366	-0.549999		15to15_fed_6hr_2	-3.96965	-0.537726		25to25_fed_6hr_2	-4.71754	3.19804
	15to15_fed_0hr_3	-3.90539	-0.0470633		25to25_fed_0hr_3	-4.93362	-0.622891		15to15_fed_6hr_3	-3.26499	0.73711		25to25_fed_6hr_3	-4.12222	2.03296
	15to15_fed_0hr_4	-4.54423	0.307928		25to25_fed_0hr_4	-5.16414	-1.46278		15to15_fed_6hr_4	-4.53101	-0.460118		25to25_fed_6hr_4	-4.54939	0.909263
	15to15_fed_0hr_5	-3.33824	-1.08793		25to25_fed_0hr_5	-4.77133	-0.456674		15to15_fed_6hr_5	-4.42453	-0.913488		25to25_fed_6hr_5	-4.5505	-0.10996
	15to15_fed_0hr_6	-5.38751	-1.95538		25to25_fed_0hr_6	-5.64713	0.187335		15to15_fed_6hr_6	-4.6087	-0.852019		25to25_fed_6hr_6	-4.25395	-0.138955
	15to15_fed_0hr_7	-4.74173	-0.830017		25to25_fed_0hr_7	-5.39751	0.0452589		15to15_fed_6hr_7	-2.05769	-0.934862
	15to15_fed_0hr_8	-4.99307	-0.717911		25to25_fed_0hr_8	-5.2228	0.12146		15to15_fed_6hr_8	-3.43273	-1.74985
	15to15_fed_0hr_9	-4.50477	-1.28503		25to25_fed_0hr_9	-4.97557	-1.50546
	15to15_fed_0hr_10	-3.71969	-0.5417		25to25_fed_0hr_10	-5.01173	-1.92553
	15to15_fed_0hr_11	-3.77044	-0.0898686		25to25_fed_0hr_11	-4.35304	-0.413796
	15to15_fed_0hr_12	-4.01125	-0.900476		25to25_fed_0hr_12	-4.26774	0.25631
	15to15_fed_0hr_13	-3.45271	-0.344462		25to25_fed_0hr_13	-5.1712	-1.03193
	15to15_fed_0hr_14	-5.21256	0.103761		25to25_fed_0hr_14	-4.96506	-2.93386
	15to15_fed_0hr_15	-3.51294	-0.781551		25to25_fed_0hr_15	-3.96142	-0.854125
	15to15_fed_0hr_16	-4.24365	-0.550912		25to25_fed_0hr_16	-5.13944	-0.753397
	15to15_fed_0hr_17	-4.58179	-1.9443		25to25_fed_0hr_17	-4.65133	-0.479151
	15to15_fed_0hr_18	-4.52499	-0.309148		25to25_fed_0hr_18	-4.83697	-1.29031
	15to15_fed_0hr_19	-3.89682	-0.944689
	15to15_fed_0hr_20	-4.40856	-0.347721
	15to15_fed_0hr_21	-4.36504	-1.44245

## Sheet: Figure 1e
Time course coordinates	15to25_fed	x	y		25to15_fed	x	y
	15to15_0hr	-4.18877	-0.719353		25to25_0hr	-4.87268	-0.79179
	15to25_0.5hr	-5.5814	3.37581		25to15_0.5hr	-4.83065	-3.29594
	15to25_1hr	-4.71996	2.74309		25to15_1hr	-4.56041	-3.01128
	15to25_2hr	-4.05822	2.44506		25to15_2hr	-5.65814	-2.75449
	15to25_3hr	-4.78101	1.17048		25to15_3hr	-5.27232	-2.42535
	15to25_4hr	-4.62444	2.43367		25to15_4hr	-4.38427	-1.69719
	15to25_5hr	-4.57318	2.66484		25to15_5hr	-4.57224	-0.788943
	15to25_6hr	-4.67121	3.41003		25to15_6hr	-4.227	-0.752077
Distance from the origin	15to25_fed	Time	distance		25to15_fed	Time	distance
		0	0			0	0
		0.5	4.32548			0.5	2.5045
		1	3.50295			1	2.24135
		2	3.1671			2	2.11403
		3	1.98046			3	1.68174
		4	3.18298			4	1.02873
		5	3.40596			5	0.30045
		6	4.15747			6	0.646893

## Sheet: Figure 1f
Coordinates	15 fed	x	y		25 fed	x	y		15to25_fed	x	y		25to15_fed	x	y
	15to15_fed_0hr_average	-4.18877	-0.719353		25to25_fed_0hr_average	-4.87268	-0.79179		15to25_fed_6hr_average	-4.67121	3.41003		25to15_fed_6hr_average	-4.227	-0.752077
	15to15_fed_0hr_1	-4.03973	-1.59067		25to25_fed_0hr_1	-4.63449	-0.58268		15to25_fed_6hr_1	-4.40963	4.1694		25to15_fed_6hr_1	-4.95164	-0.459674
	15to15_fed_0hr_2	-2.90418	-0.280347		25to25_fed_0hr_2	-4.60366	-0.549999		15to25_fed_6hr_2	-4.75622	3.26164		25to15_fed_6hr_2	-4.59227	-1.96622
	15to15_fed_0hr_3	-3.90539	-0.0470633		25to25_fed_0hr_3	-4.93362	-0.622891		15to25_fed_6hr_3	-3.8863	2.18595		25to15_fed_6hr_3	-4.44605	-1.4335
	15to15_fed_0hr_4	-4.54423	0.307928		25to25_fed_0hr_4	-5.16414	-1.46278		15to25_fed_6hr_4	-4.36147	2.46325		25to15_fed_6hr_4	-4.44804	-0.666652
	15to15_fed_0hr_5	-3.33824	-1.08793		25to25_fed_0hr_5	-4.77133	-0.456674		15to25_fed_6hr_5	-4.60441	1.87687		25to15_fed_6hr_5	-4.05111	-0.585447
	15to15_fed_0hr_6	-5.38751	-1.95538		25to25_fed_0hr_6	-5.64713	0.187335		15to25_fed_6hr_6	-5.18422	4.40078		25to15_fed_6hr_6	-3.60184	-0.551568
	15to15_fed_0hr_7	-4.74173	-0.830017		25to25_fed_0hr_7	-5.39751	0.0452589		15to25_fed_6hr_7	-4.71244	4.50686		25to15_fed_6hr_7	-3.92457	0.376726
	15to15_fed_0hr_8	-4.99307	-0.717911		25to25_fed_0hr_8	-5.2228	0.12146		15to25_fed_6hr_8	-5.13778	3.0314		25to15_fed_6hr_8	-3.80049	-0.730283
	15to15_fed_0hr_9	-4.50477	-1.28503		25to25_fed_0hr_9	-4.97557	-1.50546		15to25_fed_6hr_9	-5.3039	2.88251
	15to15_fed_0hr_10	-3.71969	-0.5417		25to25_fed_0hr_10	-5.01173	-1.92553		15to25_fed_6hr_10	-3.99266	3.79185
	15to15_fed_0hr_11	-3.77044	-0.0898686		25to25_fed_0hr_11	-4.35304	-0.413796		15to25_fed_6hr_11	-4.21627	4.73092
	15to15_fed_0hr_12	-4.01125	-0.900476		25to25_fed_0hr_12	-4.26774	0.25631		15to25_fed_6hr_12	-4.35452	3.91629
	15to15_fed_0hr_13	-3.45271	-0.344462		25to25_fed_0hr_13	-5.1712	-1.03193		15to25_fed_6hr_13	-4.73444	3.78271
	15to15_fed_0hr_14	-5.21256	0.103761		25to25_fed_0hr_14	-4.96506	-2.93386		15to25_fed_6hr_14	-4.82525	3.66076
	15to15_fed_0hr_15	-3.51294	-0.781551		25to25_fed_0hr_15	-3.96142	-0.854125		15to25_fed_6hr_15	-5.38221	3.26891
	15to15_fed_0hr_16	-4.24365	-0.550912		25to25_fed_0hr_16	-5.13944	-0.753397		15to25_fed_6hr_16	-4.87536	2.64183
	15to15_fed_0hr_17	-4.58179	-1.9443		25to25_fed_0hr_17	-4.65133	-0.479151
	15to15_fed_0hr_18	-4.52499	-0.309148		25to25_fed_0hr_18	-4.83697	-1.29031
	15to15_fed_0hr_19	-3.89682	-0.944689
	15to15_fed_0hr_20	-4.40856	-0.347721
	15to15_fed_0hr_21	-4.36504	-1.44245

## Sheet: Figure 1h
Time course coordinates	15 starved	x	y		25 starved	x	y
	15to15_0hr	-4.18877	-0.719353		25to25_0hr	-4.87268	-0.79179
	15to15_1hr	2.67194	-2.3978		25to25_1hr	4.45353	1.94504
	15to15_2hr	3.23232	-2.83665		25to25_2hr	5.6501	0.359062
	15to15_3hr	3.26387	-2.38108		25to25_3hr	5.65021	1.79953
	15to15_4hr	3.67174	-2.89788		25to25_4hr	6.26196	0.145911
	15to15_5hr	4.82003	-2.61454		25to25_5hr	6.53997	2.06809
	15to15_6hr	5.29791	-3.31634		25to25_6hr	6.83003	3.38065
Distance from the origin	15 starved	Time	distance		25 starved	Time	distance
		0	0			0	0
		1	7.06304			1	9.71948
		2	7.71723			2	10.5855
		3	7.63565			3	10.8372
		4	8.15681			4	11.174
		5	9.20599			5	11.7655
		6	9.83572			6	12.4243

## Sheet: Figure 1i
Coordinates	15 fed	x	y		25 fed	x	y		15 starved	x	y		25 starved	x	y
	15to15_fed_0hr_average	-4.18877	-0.719353		25to25_fed_0hr_average	-4.87268	-0.79179		15to15_starved_6hr_average	5.29791	-3.31634		25to25_starved_6hr_average	6.83003	3.38065
	15to15_fed_0hr_1	-4.03973	-1.59067		25to25_fed_0hr_1	-4.63449	-0.58268		15to15_starved_6hr_1	6.60466	-4.4279		25to25_starved_6hr_1	7.40146	4.20612
	15to15_fed_0hr_2	-2.90418	-0.280347		25to25_fed_0hr_2	-4.60366	-0.549999		15to15_starved_6hr_2	6.14376	-5.18768		25to25_starved_6hr_2	5.69453	2.87387
	15to15_fed_0hr_3	-3.90539	-0.0470633		25to25_fed_0hr_3	-4.93362	-0.622891		15to15_starved_6hr_3	5.486	-1.56769		25to25_starved_6hr_3	6.77523	1.50489
	15to15_fed_0hr_4	-4.54423	0.307928		25to25_fed_0hr_4	-5.16414	-1.46278		15to15_starved_6hr_4	4.23516	-1.77252		25to25_starved_6hr_4	6.57125	3.66936
	15to15_fed_0hr_5	-3.33824	-1.08793		25to25_fed_0hr_5	-4.77133	-0.456674		15to15_starved_6hr_5	5.87707	-5.06164		25to25_starved_6hr_5	6.71011	3.67527
	15to15_fed_0hr_6	-5.38751	-1.95538		25to25_fed_0hr_6	-5.64713	0.187335		15to15_starved_6hr_6	4.02677	-2.5968		25to25_starved_6hr_6	7.52297	1.5738
	15to15_fed_0hr_7	-4.74173	-0.830017		25to25_fed_0hr_7	-5.39751	0.0452589		15to15_starved_6hr_7	5.62018	-3.62442		25to25_starved_6hr_7	7.34548	2.81448
	15to15_fed_0hr_8	-4.99307	-0.717911		25to25_fed_0hr_8	-5.2228	0.12146		15to15_starved_6hr_8	5.65524	-2.08515		25to25_starved_6hr_8	8.04214	2.93305
	15to15_fed_0hr_9	-4.50477	-1.28503		25to25_fed_0hr_9	-4.97557	-1.50546		15to15_starved_6hr_9	6.55149	-2.67506		25to25_starved_6hr_9	6.04598	3.94089
	15to15_fed_0hr_10	-3.71969	-0.5417		25to25_fed_0hr_10	-5.01173	-1.92553		15to15_starved_6hr_10	6.20915	-2.59231		25to25_starved_6hr_10	5.91387	3.50671
	15to15_fed_0hr_11	-3.77044	-0.0898686		25to25_fed_0hr_11	-4.35304	-0.413796		15to15_starved_6hr_11	5.86554	-3.96917		25to25_starved_6hr_11	6.64176	2.87741
	15to15_fed_0hr_12	-4.01125	-0.900476		25to25_fed_0hr_12	-4.26774	0.25631		15to15_starved_6hr_12	4.85798	-2.48466		25to25_starved_6hr_12	7.22333	3.87411
	15to15_fed_0hr_13	-3.45271	-0.344462		25to25_fed_0hr_13	-5.1712	-1.03193		15to15_starved_6hr_13	5.06725	-3.47548		25to25_starved_6hr_13	6.31719	3.26727
	15to15_fed_0hr_14	-5.21256	0.103761		25to25_fed_0hr_14	-4.96506	-2.93386		15to15_starved_6hr_14	4.4872	-2.68932		25to25_starved_6hr_14	7.77219	4.42921
	15to15_fed_0hr_15	-3.51294	-0.781551		25to25_fed_0hr_15	-3.96142	-0.854125		15to15_starved_6hr_15	6.50317	-3.07052		25to25_starved_6hr_15	7.20596	2.75097
	15to15_fed_0hr_16	-4.24365	-0.550912		25to25_fed_0hr_16	-5.13944	-0.753397		15to15_starved_6hr_16	5.80993	-3.56452		25to25_starved_6hr_16	6.99834	3.93626
	15to15_fed_0hr_17	-4.58179	-1.9443		25to25_fed_0hr_17	-4.65133	-0.479151		15to15_starved_6hr_17	3.99323	-2.50403		25to25_starved_6hr_17	6.81761	4.09651
	15to15_fed_0hr_18	-4.52499	-0.309148		25to25_fed_0hr_18	-4.83697	-1.29031		15to15_starved_6hr_18	4.41995	-4.7313		25to25_starved_6hr_18	7.30645	4.07852
	15to15_fed_0hr_19	-3.89682	-0.944689						15to15_starved_6hr_19	4.57456	-3.28666
	15to15_fed_0hr_20	-4.40856	-0.347721						15to15_starved_6hr_20	4.94316	-4.87803
	15to15_fed_0hr_21	-4.36504	-1.44245						15to15_starved_6hr_21	4.32459	-3.3983

## Sheet: Figure 1k
Time course coordinates	15to25_starved	x	y		25to15_starved	x	y
	15to15_0hr	-4.18877	-0.719353		25to25_0hr	-4.87268	-0.79179
	15to25_0.5hr	1.31561	0.618146		25to15_0.5hr	0.869577	-4.26673
	15to25_1hr	2.82564	1.95104		25to15_1hr	1.43827	-3.19486
	15to25_2hr	4.68344	1.49617		25to15_2hr	2.95059	-2.55168
	15to25_3hr	6.47285	1.37544		25to15_3hr	3.97453	-1.40475
	15to25_4hr	7.73279	1.49174		25to15_4hr	4.71199	-1.13454
	15to25_5hr	8.14645	1.29495		25to15_5hr	5.14882	-1.45742
	15to25_6hr	7.94885	1.31562		25to15_6hr	5.06441	-1.1222
Distance from the origin	15to25_starved	Time	distance		25to15_starved	Time	distance
		0	0			0	0
		0.5	5.66455			0.5	6.71183
		1	7.50553			1	6.75299
		2	9.14466			2	8.01877
		3	10.8655			3	8.86841
		4	12.1249			4	9.59079
		5	12.4986			5	10.0436
		6	12.307			6	9.94258

## Sheet: Figure 1l
Coordinates	15 fed	x	y		25 fed	x	y		15to25_starved	x	y		25to15_starved	x	y
	15to15_fed_0hr_average	-4.18877	-0.719353		25to25_fed_0hr_average	-4.87268	-0.79179		15to25_starved_6hr_average	7.94885	1.31562		25to15_starved_6hr_average	5.06441	-1.1222
	15to15_fed_0hr_1	-4.03973	-1.59067		25to25_fed_0hr_1	-4.63449	-0.58268		15to25_starved_6hr_1	8.29447	-0.0668821		25to15_starved_6hr_1	4.65344	-0.433176
	15to15_fed_0hr_2	-2.90418	-0.280347		25to25_fed_0hr_2	-4.60366	-0.549999		15to25_starved_6hr_2	7.02091	1.57615		25to15_starved_6hr_2	5.32637	-0.848897
	15to15_fed_0hr_3	-3.90539	-0.0470633		25to25_fed_0hr_3	-4.93362	-0.622891		15to25_starved_6hr_3	6.87808	0.116411		25to15_starved_6hr_3	4.96173	-0.9184
	15to15_fed_0hr_4	-4.54423	0.307928		25to25_fed_0hr_4	-5.16414	-1.46278		15to25_starved_6hr_4	7.40927	1.42827		25to15_starved_6hr_4	4.97849	-0.947411
	15to15_fed_0hr_5	-3.33824	-1.08793		25to25_fed_0hr_5	-4.77133	-0.456674		15to25_starved_6hr_5	7.45137	1.98891		25to15_starved_6hr_5	4.93272	-1.0031
	15to15_fed_0hr_6	-5.38751	-1.95538		25to25_fed_0hr_6	-5.64713	0.187335		15to25_starved_6hr_6	8.9376	1.22449		25to15_starved_6hr_6	5.18472	-2.04597
	15to15_fed_0hr_7	-4.74173	-0.830017		25to25_fed_0hr_7	-5.39751	0.0452589		15to25_starved_6hr_7	8.89781	0.788136		25to15_starved_6hr_7	5.47422	-1.47065
	15to15_fed_0hr_8	-4.99307	-0.717911		25to25_fed_0hr_8	-5.2228	0.12146		15to25_starved_6hr_8	8.1271	1.81277		25to15_starved_6hr_8	5.00363	-1.30997
	15to15_fed_0hr_9	-4.50477	-1.28503		25to25_fed_0hr_9	-4.97557	-1.50546		15to25_starved_6hr_9	8.52306	2.97233
	15to15_fed_0hr_10	-3.71969	-0.5417		25to25_fed_0hr_10	-5.01173	-1.92553
	15to15_fed_0hr_11	-3.77044	-0.0898686		25to25_fed_0hr_11	-4.35304	-0.413796
	15to15_fed_0hr_12	-4.01125	-0.900476		25to25_fed_0hr_12	-4.26774	0.25631
	15to15_fed_0hr_13	-3.45271	-0.344462		25to25_fed_0hr_13	-5.1712	-1.03193
	15to15_fed_0hr_14	-5.21256	0.103761		25to25_fed_0hr_14	-4.96506	-2.93386
	15to15_fed_0hr_15	-3.51294	-0.781551		25to25_fed_0hr_15	-3.96142	-0.854125
	15to15_fed_0hr_16	-4.24365	-0.550912		25to25_fed_0hr_16	-5.13944	-0.753397
	15to15_fed_0hr_17	-4.58179	-1.9443		25to25_fed_0hr_17	-4.65133	-0.479151
	15to15_fed_0hr_18	-4.52499	-0.309148		25to25_fed_0hr_18	-4.83697	-1.29031
	15to15_fed_0hr_19	-3.89682	-0.944689
	15to15_fed_0hr_20	-4.40856	-0.347721
	15to15_fed_0hr_21	-4.36504	-1.44245

## Sheet: Figure 2b
Displacement(mm)	15°C Fed	25°C Fed	15-25°C Fed	15°C Starved	25°C Starved
	0.000842533	0.00386006	0.0133894	0.00145605	0.0128639
	0.00498265	0.00386006	0.0417861	0.00309901	0.016088
	0.00509924	0.00574369	0.0501193	0.00443156	0.481938
	0.00541974	0.00723022	0.056034	0.00556673	0.741134
	0.0202838	0.00943873	0.0707953	0.0139151	0.815001
	0.0279537	0.0100934	0.0734923	0.0402503	0.852215
	0.0333539	0.0140901	0.0744034	0.0461853	1.04555
	0.0355321	0.0157229	0.0758791	0.0763997	1.08682
	0.0376303	0.0341015	0.0828262	0.545951	1.23806
	0.0431561	0.039732	0.0876749	0.81795	1.45578
	0.046336	0.0407434	0.0941663	1.46219	1.56344
	0.0502207	0.0408015	0.105236	1.62895	1.73508
	0.0518896	0.0478366	0.131843	2.01482	1.90746
	0.0520049	0.0614325	0.135957	2.71948	1.96232
	0.0529802	0.0640379	0.144104	2.73124	1.96232
	0.0667814	0.0646388	0.145591	3.05634	1.9752
	0.0681859	0.0649821	0.148866	3.10786	2.32973
	0.0684131	0.0820724	0.153705	3.24449	2.4486
	0.0801559	0.0820724	0.156383	3.41927	2.57292
	0.1016	0.0871742	0.157289	3.63843	2.67833
	0.105188	0.134254	0.171771	3.87493	2.83221
	0.114662	0.136294	0.190716	3.89196	2.87488
	0.115007	0.145372	0.222658	4.09112	3.18974
	0.137419	0.151942	0.223689	4.18757	3.76505
	0.148539	0.152335	0.254067	4.34377	4.55983
	0.165668	0.166374	0.327547	4.53077	4.71067
	0.190026	0.171045	0.38934	4.59602	4.98074
	0.229415	0.184484	0.40185	4.68758	5.08896
	0.260577	0.266625	0.43934	4.73388	5.48319
	0.319201	0.266842	0.474381	4.84703	5.71291
	0.346174	0.29763	0.568827	5.45107	6.70415
	0.373023	0.33771	0.796308	5.46774	6.70475
	0.858107	0.397846	0.887415	5.96323	8.83644
	0.896342	0.507793	2.05911	6.20376
	2.0435	0.684245		6.41404

## Sheet: Figure 2c
Distance(mm)	15°C Fed	25°C Fed	15-25°C Fed	15°C Starved	25°C Starved
	0.271205	0.366825	0.642952	0.25278	0.288246
	0.273494	0.512204	0.701751	0.288363	0.681105
	0.307213	0.560538	0.8712	0.313612	2.72092
	0.370519	0.560981	0.90868	0.355867	3.56853
	0.444768	0.560981	0.946857	0.365523	4.47593
	0.474021	0.57035	1.0149	0.649258	5.40989
	0.493481	0.57035	1.02109	0.730842	5.86875
	0.501078	0.585243	1.03237	1.82097	5.98986
	0.566266	0.657188	1.04038	2.9115	6.08622
	0.624796	0.690205	1.08212	3.31534	6.161
	0.679271	0.7	1.10124	3.77242	6.4676
	0.723101	0.74971	1.11554	4.0125	6.62806
	0.741235	0.758465	1.14053	4.09839	7.36947
	0.764529	0.765092	1.31222	4.1118	7.47316
	0.776663	0.841862	1.33957	4.13783	7.69338
	0.794071	0.891263	1.39345	4.15415	7.71996
	0.808301	0.893901	1.43781	4.4715	7.81484
	0.839113	0.895337	1.53318	4.55361	8.09907
	0.904371	0.906381	1.56913	4.59814	8.29431
	0.904967	0.985481	1.63532	4.7184	8.46682
	0.941084	1.06364	1.63903	5.10606	8.64319
	0.986092	1.08304	1.70442	5.13597	8.94487
	1.0208	1.10138	1.73518	5.50004	8.94487
	1.1977	1.11214	1.82146	5.65179	9.09205
	1.24577	1.1588	1.96001	5.8161	9.29325
	1.26824	1.20657	2.02848	5.95927	9.56203
	1.48537	1.25557	2.06372	6.24154	9.6854
	1.54875	1.26728	2.12825	6.33103	9.72265
	1.61576	1.28785	2.22739	6.38033	10.3992
	1.72123	1.35493	2.57834	6.39644	10.6948
	1.90815	1.54695	2.68591	7.05605	10.9499
	2.05873	1.59785	2.83358	7.09915	11.1581
	2.15768	1.80252	3.64221	7.10852	11.8975
	2.42809	1.98809	3.99258	7.11535	13.8547
	2.54399	2.6632

[truncated: 87 more sheets: Figure 2f, Figure 2i, Figure 3a, Figure 4a, Figure 4b, Figure 4c, Figure 4d, Figure 4e, Figure 4f, Figure 4g, Figure 4h, Figure 4i, Figure 4k, Figure 5a, Figure 5b, Figure 5c, Figure 5d, Figure 5e, Figure 5f, Figure 5g …]
